# Supplementary material for: Multi-ancestry genome-wide association analyses incorporating SNP-by-psychosocial interactions identify novel loci for serum lipids
Source: Transl Psychiatry. 2025 Jun 20;15:207. doi: 10.1038/s41398-025-03418-z (PMC12179276; doi:10.1038/s41398-025-03418-z)
Supplement: Supplementary file 2 — Supplemental Tables [file 41398_2025_3418_MOESM2_ESM.xlsx]

## Sheet: Table of Contents
Table	Title
Supplemental Table S1	Genotyping, Imputation, and Analysis in Stage 1 and 2 Studies
Supplemental Table S2	Descriptive Statistics of Stage 1 and 2 Studies
Supplemental Table S3	Psychosocial Factor Instruments Used
Supplemental Table S4	All Results p<5E-08 for either 1df Test of Interaction or 2df Test of Main Effect and Interaction
Supplemental Table S5	Lead Associations by Stage
Supplemental Table S6	FUMA Annotation of Variants from Novel Associations
Supplemental Table S7	eQTL Annotation of Lead Variants and Variants in LD (R2 ≥ 0.6) with Lead Variants
Supplemental Table S8	FUMA Annotation of Variants in LD (R2 ≥0.6) with Lead Variants
Supplemental Table S9	Significant Interactions Based on Chromatin Mapping of Lead Variants (and Variants in LD with Lead Variants)
Supplemental Table S10	Top Candidate Drug-Gene Interactions for Protein-Coding Targets of Lead and LD SNPs

## Sheet: ST1StudyDetails
Supplemental Table S1: Genotyping, Imputation, and Analysis in Stage 1 and 2 Studies
Notes: a. UN=Cohort Unrelated; FB=Family Based; b: number of principal components; c: Covariates other than those specified in the replication plan
STAGE 1 STUDIES
Study	Population	Genotyping Platform	Genotyping calling algorithm	Imputation Software	Imputation Reference Panel	Study Designa	PCsb	Other Covariatesc	Analysis software
AGES	EUR	Illumina Hu370CNV	Beadstudio	MaCH (version 1.0.16)	1000 Genomes Phase1_release_v3.20101123	UN	1	NA	ProbABEL
ARIC	EUR	Affymetrix 6.0	Birdseed calling algorithm	IMPUTE2	1000G Phase I [2010-11] - European panel (CEU, TSI, GBR, FIN, IBS)	UN	1-10	Field centers	MMAP
	AFR				1000G Phase I Version 3 [March 2012], all ethnicities reference panel				MMAP
BAEPENDI	BRZ	Genome-wide SNP Human Array 6.0 (Affymetrix 6.0)	Birdseed	SHAPEIT and IMPUTE2	1000 Genomes	FB	1,4,7	NA	MMAP
1982 Pelotas Birth Cohort	BRZ	Illumina HumanOmni 2.5-8v1	Genome Studio	IMPUTE2 (version 2.3.0)	1000 Genomes (Cosmopolitan panel —Dec 9, 2013 haplotypes)	UN	1-10	NA	ProbABEL
CARDIA	EUR	Affymetrix 6.0	BEAGLECALL	BEAGLE version 3.3.2	1000G Phase I [2010-11] - European panel (CEU, TSI, GBR, FIN, IBS)	UN	1-10	Field centers	ProbABEL
	AFR			MaCH/minimac	1000G Phase I [2010-11] - African panel	UN			ProbABEL
CHS	EUR	Illumina 370CNV BeadChip (merged with ITMAT-Broad-CARe (IBC) Illumina iSELECT chip	Illumina BeadStudio Software	MaCH/minimac	1000G Phase1 version 3 haplotypes (release November 2012); reference panel of 1092 individuals of multiple ethnicities.	UN	1	Field centers	R
	AFR	Illumina HumanOmni-Quad_v1 BeadChip	Illumina GenomeStudio Software	IMPUTE version 2.2.2	1000G Phase 1 version 3 integrated variant set (release March 2012); phased haplotypes for 1092 individuals and 39+ million variants	UN	1	Field centers	R
ERF	EUR	Illumina 6k, Illumina 318K, Affymetrix 250K, Illumina 350K, Illumina 610K	Bead Studio	MaCH 1.0.18.c	1000 Genomes phase I version 3	FB	0	NA	GenABEL, ProbABEL
FHS	EUR	Affymetrix Nsp, Sty and 50K gene centric	Birdseed	MaCH/minimac	1000 Genomes	FB	1-10	NA	R
GENOA	AFR	Affymetrix 6.0 & Illumina 1M-Duo Bead Chip	Birdseed and Genome Studio	IMPUTE2	1000 Genomes Phase I v3	FB	1-10	NA	MMAP
HABC	EUR	Illumina HumanCoreExome BeadChip	Beadstudio-Gencall v3.0	MaCH (version 1.0.16)	1000HG Cosmopolitan panel (version 2010-11 data freeze, 2012-03-04 haplotypes)	UN	1	Field Centers	R
	AFR			MaCH (version 1.0.16)	1000HG Cosmopolitan panel (version 2010-11 data freeze, 2012-03-04 haplotypes)	UN	1	Field Centers	R
HANDLS	AFR	Illumina 1M and 1Mduo arrays		MaCH/minimac	1000 Genomes	UN	1-10	NA	ProbABEL
JHS	AFR	Affymetrix 6.0	Birdseed2	MaCH (version 1.0.16)	1000HG Cosmopolitan panel (version 2010-11 data freeze, 2012-03-04 haplotypes)	UN	1-10	NA	ProbABEL
MESA	AFR/ASN/EUR/HISP	Affymetrix 6.0	Birdseed	IMPUTE2	1000G Phase 1 Integrated Release Version 3 Haplotypes (2010-11 data freeze, 2012-03-14 haplotypes) on 1,092 individuals of all ethnic backgrounds and excludes monomorphic and singleton sites	UN	1-2	Field centers	ProbABEL
NEO	EUR	Illumina HumanCoreExome-24v1_A Beadchip	GenCall	IMPUTE2	2011 v3	UN	1-4	NA	ProbABEL
RS1	EUR	Illumina 550 (+duo), Illumina 610 quad	Beadstudio-Gencall	MaCH (version 1.0)	1000 Genomes phase I version 3	UN	0	NA	ProbABEL
RS2	EUR	Illumina 550 duo	Beadstudio-Gencall	MaCH 1.0	1000 Genomes phase I version 3	UN	0	NA	ProbABEL
RS3	EUR	Illumina610Quad	Beadstudio-Gencall	MaCH/minimac	1000 Genomes phase I version 3	UN	0	NA	ProbABEL
SP2-1M	ASN	Illumina1Mduov3	Genomestudio GenTrain and GenCall	MaCH (version 1.0.16)	1000 Genomes Phase 1 v3 (cosmopolitan panel)	UN	NA	NA	ProbABEL
SP2-610	ASN	Illumina610Quad	Genomestudio GenTrain and GenCall	MaCH	1000 Genomes Phase 1 v3 (cosmopolitan panel)	UN	NA	NA	ProbABEL
WHI-GARNET	EUR	Illumina HumanOmni1-Quad v1-0 B	Beadstudio-Gencall v3.0	MaCH (version 1.0.16)	Phase 1 integrated (March 2012 release)	UN	1-10	Field Centers	ProbABEL
WHI-WHIMS	EUR	HumanOmniExpressExome-8v1_B	Beadstudio-Gencall v3.0	MaCH (version 1.0.16)	Phase 1 integrated (March 2012 release)	UN	1-10	Field Centers	ProbABEL
WHI	AFR / HISP	Affymetrix 6.0	Beadstudio-Gencall v3.0	MaCH (version 1.0.16)	1000HG Cosmopolitan panel (version 3, March 2012 release)	UN	1-10	Field Centers	ProbABEL
STAGE 2 STUDIES
Study	Population	Genotyping Platform	Genotyping calling algorithm	Imputation Software	Imputation Reference Panel	Study Designa	PCsb	Other Covariatesc	Analysis software
BES-610	ASN	Illumina Human610-Quad Beadchips	Illumina GenomeStudio GenCall	MaCH	1000 Genomes Phase 1 v3 (cosmopolitan panel)	UN	NA	NA	ProbABEL
BES-Omniexpress	ASN	Illumina OmniExpress	Illumina GenomeStudio GenCall	MaCH	1000 Genomes Phase 1 v3 (cosmopolitan panel)	UN	NA	NA	ProbABEL
CoLaus|PsyCoLaus	EUR	Affymetrix Human Mapping 500K	BRLMM	minimac3	Phase 3 (Version 5) of the 1000 Genomes Project, 5,008 haplotypes from 26 populations across the world, hosted on the Michigan Imputation Server	UN	1-5	NA	ProbABEL
DRsEXTRA	EUR	Illumina Cardiometabochip	BeadStudio version 3.3.7, Gentrain version 1.0	MaCH/minimac	1000G Phase 1 Integrated Release Version 3 Haplotypes (2010-11 data freeze, 2012-03-14 haplotypes) on 1,092 individuals of all ethnic backgrounds and excludes monomorphic and singleton sites	UN	1	NA	ProbABEL
GeneSTAR	EUR	Illumina 1M_v1C	BeadStudio	IMPUTE2	1000G Phase 1 released March 2012, cosmopolitan reference	FB	TG & HDL: 1 & 6; LDL: 1 & 7	NA	MMAP
	AFR
HCHS/SOL	HISP	Illumina Expanded 15063755 B2 MEGA array	GenomeStudio version 2011.1, Genotyping Module 1.9.4 and GenTrain version 1.0	TopMed	TopMed Reference Panel	FB	1-10	Field Centers	MMAP
HRS	EUR	Illumina Omni2.5 Beadchip	SHAPEIT2	IMPUTE2	Imputation to 1000G Phase I v3 (released March 2012). The worldwide reference panel of all 1,092 samples from the phase I integrated variant set was used	UN	1-4	Field Centers	ProbABEL
	AFR							NA
KORA S3	EUR	Illumina Omni2.5 Beadchip	Genome Studio	IMPUTE v2.3.0	1000g phase1 integrated haplotypes (produced using SHAPEIT2) (ALL.integrated_phase1_SHAPEIT_16-06-14.nosing.tgz)	UN	NA	NA	Snptest
KORA S4	EUR	Affymetrix Axiom	Affymetrix software	IMPUTE v2.3.0	1000g phase1 integrated haplotypes (produced using SHAPEIT2) (ALL.integrated_phase1_SHAPEIT_16-06-14.nosing.tgz)	UN	NA	NA	Snptest
Lifelines	EUR	Illumina Cyto SNP12 v2	GenomeStudio	Beagle	1000G Phase 1 Integrated Release Version 3 Haplotypes (2010-11 data freeze, 2012-03-14 haplotypes) on 1,092 individuals of all ethnic backgrounds and excludes monomorphic and singleton sites	UN	1-5	NA	PLINK
LBC1936	EUR	Illumian 610-Quadv1	Genome studio	minimac	1000G phase 1 version 3, cosmopolitan	UN	1-10	NA	ProbABEL
NESDA	EUR	Affymetrix 5.0, Affymetrix 6.0	MaCH/minimac	APT	1000G Phase 1 Integrated Release Version 3 Haplotypes (2010-11 data freeze, 2012-03-14 haplotypes) on 1,092 individuals of all ethnic backgrounds and excludes monomorphic and singleton sites	UN	1-3	Genotyping platforms	quicktest
SHIP-START	EUR	IMPUTE v2.2.2	Mar 2012 V3 1000G	IMPUTE v2.2.2	Mar 2012 V3 1000G	UN	1-10	NA	ProbABEL 0.4.3
SHIP-Trend	EUR	IMPUTE v2.2.2	Mar 2012 V3 1000G	IMPUTE v2.2.2	Mar 2012 V3 1000G	UN	1-10	NA	ProbABEL 0.4.3
SMHS/SWHS	ASN	Affymetrix 6.0, Illumina Omni Express, Illumina 550, Illumina 1M	Birdsuite/GenomeStudio	MaCH/minimac	1000G Phase 3 Integrated Release Version 5	UN	NA	Genotyping platforms	R
TRAILS	EUR	Illumina Cyto SNP12 v2	GenomeStudio	IMPUTE v2	1000G Phase 1 Integrated Release Version 3 Haplotypes (2010-11 data freeze, 2012-03-14 haplotypes) on 1,092 individuals of all ethnic backgrounds and excludes monomorphic and singleton sites	UN	1-3	NA	quicktest
YFS	EUR	Illumina 670k custom	Illuminus	IMPUTE2	1000G Phase 1 Integrated Release Version 3 Haplotypes (2010-11 data freeze, 2012-03-14 haplotypes)	UN	1-4	Field Centers	ProbABEL

## Sheet: ST2StudyDescriptive
Supplemental Table 2: Descriptive Statistics of Stage 1 and 2 Studies
Notes: N‡ = maximum sample size
STAGE 1 STUDIES
Population	Study	N‡	Age (years)		%	% using	% DEPR=1	%	% SOCS=1	HDLC (mg/dL)		LDLC (mg/dL)		TG (mg/dL)
			Mean	SD	Men	Statins		ANXT=1		Mean	SD	Mean	SD	Mean	SD
AFR	ARIC	1773	61.58	5.61	39.17	6.69	26.8	NA	20.59	52.7209	1.29719	126.895	27.0103	92.3525	1.52961
	CARDIA	921	24.55	3.94	38.54	0	30.7	24.16	26.06	54.4293	14.0319	107.303	20	70.2105	42.7659
	CHS	726	71.55	4.16	37.6	4.55	20.25	NA	31.82	57.83	15.38	132.6	39.15	116.52	65.08
	GENOA	336	65	7.9	27.4	38.9	8.9	NA	NA	54.6362	16.4457	131.714	19.7	104.569	52.7335
	HABC	1094	73.4	2.9	42.8	10.7	4.8	NA	NA	54.3265	54.0549	133.045	27.4617	116.41	106.25
	HANDLS	928	48.3	9	45	12.8	41.2	NA	NA	52.261	1.36225	113.314	13.5	93.365	1.61666
	JHS	1571	48.4	10.7	39	8.9	44.5	NA	26.74	49.795	14.175	121.315	20.5	88.5016	69.7428
	MESA	1646	61.7	9.64	45.75	50	11.4	5.95	19.5	52.455	14.655	111.75	21	116.375	51.255
	WHI	7415	61.4	7	0	7.6	13.2	NA	25.18	56.155	14.16	151.885	20.5	111.72	54.145
ASN	MESA	748	61.75	9.9	49	27.8	7.9	9.24	22.59	50.735	13.875	119.82	25	151.415	94.205
	SP2-610	929	48.65	11.34	20.24	9.36	5.6	NA	NA	59.96	13.95	124.35	35.38	108.82	66.23
	SP2-1M	915	46.88	10.24	62.3	6.89	4.8	NA	NA	55.87	13.89	123.16	32.93	118.75	85.29
BRZ	BAEPENDI	750	47.5	14.8	38.7	8.9	28	47.46	NA	46.06	1.28	128.1	38.37	120.3	1.57
	1982 Pelotas Birth Cohort	2714	30.18	0.34	48.52	0.4	37.32	14.35	NA	58.74	13.87	109.58	29.21	NA	NA
EUR	AGES	2273	74.03	3.6	42.39	24.02	6.6	NA	NA	57.8595	1.3232	158.05	19.3105	99.01	1.53927
	ARIC	7366	63.12	5.64	46.51	2.62	13.7	NA	20.33	47.4677	1.3772	129.05	22.5405	131.107	1.57619
	CARDIA	1625	25.65	3.44	46.77	0	9.64674	17.07	24.68	53.059	14.34	108.338	19.5	88.126	92.4172
	CHS	2967	71.2	4.03	38.02	1.48	10.35	NA	33.57	55.38	15.99	131.73	36.21	141.81	77.14
	ERF	2045	47.31	14.03	43.93	11.6	23.2763	38.3	NA	49.6454	13.9098	151.791	9.651	121.355	68.7873
	FHS	6794	49.24	13.8	46.3	8.3	9.77551	NA	NA	51.9617	NA	117.7	18.5009	109.697	NA
	HABC	1635	73.79	2.8	52.8	14.5	4.73264	NA	NA	49.6507	48.4266	125.175	20.0242	158.52	136
	HyperGEN	990	49.29	13.78	52.83	10.2	NA	74.55	NA	46.37	13.11	120.3	34.98	168.43	116.4
	MESA	2578	62.09	9.65	47.86	32.7	10.559	9.11	21.49	53.24	16.17	125.14	22	137.165	92.79
	NEO	5715	56	5.9	48.1	15.4	29.2111	16.5	NA	55.34	16.005	145.665	14.115	131.465	87.25
	RS1	2969	70.3	5.07	43.89	14.08	6.66891	NA	NA	54.6427	14.7738	153.039	21.815	133.874	66.5078
	RS2	1967	63.39	6.23	46.06	13.32	20.6152	NA	NA	53.1035	14.0135	152.587	23.935	138.757	69.8875
	RS3	2980	56.72	6.08	43.93	22.21	29.8708	NA	NA	55.436	17.3619	146.333	18.53	134.341	80.5862
	WHI-GARNET	3635	65.5	6.9	0	8.5	9.95873	NA	26.27	49.525	11.89	160.14	22	156.335	72.175
	WHI-WHIMS	4955	67.9	6	0	9.4	8.07265	NA	28.25	53.605	12.585	156.645	21	141.97	68.18
HISP	MESA	1455	60.8	9.73	48.36	33.3	8.10277	9.38	22.44	48.27	13.095	125.84	23	157.575	101.68
	WHI	2998	60.1	6.7	0	5.8	38.2282	NA	25.05	52.705	13.195	145.925	20.5	149.385	69.145
STAGE 2 STUDIES
			Age (years)		% Men	% on Statins	% DEPR=1	% ANXT=1	% SOCS=1	HDLC (mg/dL)		LDLC (mg/dL)		TG (mg/dL)
Population	Study	N‡	Mean	SD						Mean	SD	Mean	SD	Mean	SD
AFR	GeneSTAR	1077	42.61	10.54	37.79	5.2	13.0919	20.33	NA	53.3695	16.4498	128.127	42.9313	109.47	67.83
	HRS	1646	61.76	8.36	33.22	NA	20.7	20.82	24.92	55.555	16.035	NA	NA	NA	NA
ASN	BES-610	569	61.79	7.81	34.02	7.17	0.35	NA	NA	61.715	16.375	136.555	39.01	127.12	85.59
	BES-Omniexpress	529	64.03	8.77	38.82	15.94	0.35	NA	NA	53.29	14.93	153.865	41.46	124.7	102.13
	SMHS/SWHS	982	58.37	9.27	28	NA	5.60081	NA	NA	49.6638	14.1064	107.673	34.1413	174.75	109.02
EUR	CoLaus|PsyColaus	2712	62.24	9.15	43.6005	17.0924	20.1	8.77	28.14	63.4973	18.2739	129.697	34.8779	110.81	86.78
	DRsEXTRA	1229	66.47	5.38	47.3	34.5	13.2628	NA	26.55	65.725	18.5365	124.72	33.122	120.54	66.39
	GeneSTAR	1595	43.15	10.84	46.18	8.96	13.4169	27.69	NA	51.5809	15.5018	137.01	41.0242	148.01	114.61
	HRS	6904	64.91	8.7	41.81	NA	11.7	9.82	24.78	54.375	16.065	NA	NA	NA	NA
	KORA S3	2699	54.26	10.96	48.2	9.37	14.4868	21.84	28.15	57.882	17.0178	133.196	35.2652	142.14	117.97
	KORA S4	2916	55.97	13.09	48.2007	12.39	5.6	34.7	NA	55.5672	14.5509	142.703	36.7644	127.3	88.5
	LBC1936	905	69.68	0.76	50.2	28.7	4.53039	19.71	NA	56.245	15.955	NA	NA	NA	NA
	Lifelines	12311	47.87	11.12	41.7	7.4	5.4	NA	NA	55.37	14.98	131.23	36.34	118.18	80.69
	NESDA	2557	41.96	13.07	22.26	4.4	64.16	49.86	26.76	63.0762	17.0028	123.573	39.0022	112.74	70.16
	SHIP-START	2179	46	14.16	47.454	5.09408	24.5525	NA	NA	56.7742	16.2806	140.174	47.4455	NA	NA
	SHIP-Trend	963	50.06	13.67	44.0291	7.26895	32.8	NA	NA	57.5065	14.3006	136.278	36.6093	125.22	74.53
	TRAILS	924	21.7	0.69	44.6	<.01	10.6	29.81	NA	56.145	11.345	88.265	24.555	68.93	31.81
	YFS	1551	37.72	4.99	41.715	1.93424	10.4449	NA	24.5	51.7346	12.6394	122.819	33.5112	121.98	69.18
HISP	SOL	11496	46.1	13.82	41.54	11.18	29.8298	NA	26.14	50.85	15.1	116.74	35.33	130.27	91.02

## Sheet: ST3PsychInst
Supplemental Table S3: Psychosocial Factor Instruments Used
STAGE 1 STUDIES
DEPRESSION SYMPTOMATOLOGY
Instrument	# Items	Possible Score Range	Exposed	Unexposed	Cohort(s)
Beck Depression Inventory (BDI)	21	0 – 63	≥ 10	< 10	1982 Pelotas Birth Cohort
Center for Epidemiologic Studies Depression Scale (CESD)	20	0 – 60	≥ 16	< 16	ARIC, CARDIA, ERF, FHS, HABC, HANDLS, JHS, MESA, RS1, RS2, RS3
	11	0 – 33	≥ 11	< 11	GENOA
	10	0 – 30	≥ 10	< 10	CHS
	6	standardized	≥ 0.06	< 0.06	WHI
Geriatric Depression Scale (GDS)	15	0 – 15	≥ 6	< 6	AGES
Hospital Anxiety and Depression Scale - Depression score (HADS-D)	7	0 – 21	≥ 8	< 8	Baependi
Inventory of Depressive Symptomatology (IDS)	28	0 – 84	≥ 14	< 14	NEO
Short-Form Health Survey (SF-36)	36	0 – 100	≤ 52	> 52	SP_1M, SP2_610
ANXIETY SYMPTOMATOLOGY
Instrument	# Items	Possible Score Range	Exposed	Unexposed	Cohort
Spielberger (STAI Form Y2)	20	20 – 80	≥ 45	< 45	CARDIA, HyperGEN
	10	10 – 40	≥ 22	< 22	MESA
Beck (BAI)	21	0 – 63	≥ 10	< 10	NEO
Hospital Anxiety and Depression Scale - Anxiety score (HADS-A)	7	0 – 21	≥ 8	< 8	Baependi, ERF
MINI GAD	7	0 – 21	≥ 5	< 5	1982 Pelotas Birth Cohort
SOCIAL SUPPORT SYMPTOMATOLOGY
Instrument	# Items	Possible Score Range	Exposed	Unexposed	Cohort(s)
Beck Depression Inventory (BDI)	21	0 – 63	≥ 10	< 10	1982 Pelotas Birth Cohort
Center for Epidemiologic Studies Depression Scale (CESD)	20	0 – 60	≥ 16	< 16	ARIC, CARDIA, ERF, FHS, HABC, HANDLS, JHS, MESA, RS1, RS2, RS3
	11	0 – 33	≥ 11	< 11	GENOA
	10	0 – 30	≥ 10	< 10	CHS
	6	standardized	≥ 0.06	< 0.06	WHI
Geriatric Depression Scale (GDS)	15	0 – 15	≥ 6	< 6	AGES
Hospital Anxiety and Depression Scale - Depression score (HADS-D)	7	0 – 21	≥ 8	< 8	Baependi
Inventory of Depressive Symptomatology (IDS)	28	0 – 84	≥ 14	< 14	NEO
Short-Form Health Survey (SF-36)	36	0 – 100	≤ 52	> 52	SP_1M, SP2_610
STAGE 2 STUDIES
DEPRESSION SYMPTOMATOLOGY
Instrument	# Items	Possible Score Range	Exposed	Unexposed	Cohort(s)
Adult Self-Report (ASR) Depressive problems scale	14	standardized	≥ 0.71	< 0.71	TRAILS
Beck Depression Inventory (BDI)	21	0 – 63	≥ 10	< 10	SHIP-START, YFS
Center for Epidemiologic Studies Depression Scale (CESD)	20	0 – 60	≥ 16	< 16	DR's EXTRA, CoLaus|PsyCoLaus
	10	0 – 30	≥ 10	< 10	HCHS/SOL
	8	0 – 8	≥ 4	< 4	HRS
	6	0 – 18	≥ 4	< 4	SMHS/SWHS
General Well-Being Schedule - mood subscale (GWB-D)	4	0 – 25	≤ 13	> 13	GeneSTAR
Hospital Anxiety and Depression Scale - Depression score (HADS-D)	3	0 – 3	≥ 2	< 2	KORA F3
	7	0 – 21	≥ 8	< 8	LBC1936
Inventory of Depressive Symptomatology (IDS)	28	0 – 84	≥ 14	< 14	NESDA
Patient Health Questionnaire (PHQ-9)	9	0 – 27	≥ 10	< 10	SHIP-Trend
	3	0 – 3	≥ 2	< 2	KORA F4
Short-Form Health Survey (SF-36)	36	0 – 100	≤ 52	> 52	Lifelines
Zung Self-Rating Depression Scale (Zung SDS)	20	20 – 80	≥ 50	< 50	BES_610, BES_omniexpress
ANXIETY SYMPTOMATOLOGY
Instrument	# Items	Possible Score Range	Exposed	Unexposed	Cohort
Spielberger (STAI Form Y2)	20	20 – 80	≥ 45	< 45	CoLaus|PsyCoLaus
Beck (BAI)	21	0 – 63	≥ 10	< 10	HRS, NESDA
	9	0 – 25	≥ 4	< 4	TRAILS
General Well-Being Schedule - anxiety subscale (GWB-A)	4	0 – 25	< 14	≥ 14	GeneSTAR
Hospital Anxiety and Depression Scale - Anxiety score (HADS-A)	7	0 – 21	≥ 8	< 8	LBC1936
	3	1 – 3	≥ 2	< 2	KORA F3
MINI GAD	4	1 – 4	≥ 2	< 2	KORA F4
SOCIAL SUPPORT SYMPTOMATOLOGY
Instrument	# Items	Possible Score Range	Exposed	Unexposed	Cohort
Close Person Inventory (CPI)	38	0 – 76	Lowest quartile of perceived social support	Highest three quartiles of perceived social support	NESDA
Helminen 1995 (Scand J Soc Med; vol 23 (1))	8	0 – 8			DR's EXTRA
Health and Retirement Study social support index	4	1 – 4			HRS
Interpersonal Support Evaluation List (ISEL)	12	12 – 48			HCHS/SOL
Multidimensional Scale of Perceived Social Support (MSPSS)	12	12 – 84			CoLaus|PsyCoLaus
Perceived Social Support Scale - Revised (PSSS-R)	12	1 – 5			YFS

## Sheet: ST4GWASss
Supplemental Table 4: All Results p<5E-08 for either 1df Test of Interaction or 2df Test of Main Effect and Interaction
								1df Test of Interaction			2df Test of Main Effect and Interaction
Genomic Locus	rsID*	Chr	Pos (GRCH37)	Effect Allele	Non-Effect Allele	EAF	N	Interaction Effect	SE	P-value	Main Effect	SE	Interaction Effect	SE	P-value	Population	Lipid	Psychosocial Factor
1	rs12728150	1	27268737	A	G	0.8796	65929	-0.0044	0.0055	0.423	0.01526	0.002742	-0.003721	0.005533	1.15e-08	CPMA	HDLC	SOCS	*All associations p<5E-8 are included; thus a variant may be included in the table multiple times for results for different population/exposure/trait combinations. There were 44,862 significant associations, representing 9,585 unique variants.
1	rs12728150	1	27268737	A	G	0.9017	111241	-0.0035	0.0043	0.4074	0.01125	0.001714	-0.004111	0.004095	8.85e-11	CPMA	HDLC	DEPR
1	rs11807824	1	27270338	A	C	0.9019	102691	-0.0044	0.0043	0.3038	0.01071	0.001725	-0.004939	0.004077	1.5e-09	CPMA	HDLC	DEPR
1	rs34473788	1	27271519	A	G	0.8997	111241	-0.0038	0.0042	0.3665	0.011	0.001705	-0.004339	0.004068	2.27e-10	CPMA	HDLC	DEPR
1	rs34473788	1	27271519	A	G	0.8762	65929	-0.0043	0.0054	0.4334	0.01455	0.002718	-0.00345	0.005502	4.53e-08	CPMA	HDLC	SOCS
1	rs6656815	1	27292462	A	G	0.1075	65929	0.0053	0.0057	0.3498	-0.01621	0.002846	0.004664	0.005748	6.8e-09	CPMA	HDLC	SOCS
1	rs6656815	1	27292462	A	G	0.0913	110147	0.0045	0.0044	0.3057	-0.01203	0.001783	0.004337	0.004269	2.4e-11	CPMA	HDLC	DEPR
1	rs6656815	1	27292462	A	G	0.0792	74914	0.0129	0.0057	0.0236	-0.01227	0.002093	0.01302	0.005558	3.33e-08	EUR	HDLC	DEPR
2	rs77945679	1	30318660	T	C	0.0235	9022	0.1811	0.0721	0.01193	-0.01167	0.04351	0.2432	0.05309	2.15e-09	CPMA	TG	ANXT
3	rs112205225	1	39587388	A	C	0.7958	77096	0.0011	0.0038	0.7648	0.007891	0.001366	0.0007801	0.003695	3.22e-09	EUR	HDLC	DEPR
3	rs112205225	1	39587388	A	C	0.802	110244	0.0009	0.0031	0.7853	0.007414	0.001221	0.0003144	0.003035	2.81e-10	CPMA	HDLC	DEPR
3	rs1472662	1	39590409	T	G	0.1964	110244	-0.0011	0.0032	0.7263	-0.00731	0.001224	-0.0005983	0.003046	4.49e-10	CPMA	HDLC	DEPR
3	rs1472662	1	39590409	T	G	0.2025	77096	-0.0012	0.0039	0.7535	-0.007781	0.001369	-0.0009813	0.003711	5.24e-09	EUR	HDLC	DEPR
3	rs4660443	1	39591779	T	C	0.2033	77096	-0.0009	0.0038	0.819	-0.00793	0.001368	-0.0005674	0.003696	3.25e-09	EUR	HDLC	DEPR
3	rs4660443	1	39591779	T	C	0.1976	110244	-0.0005	0.0031	0.8654	-0.007494	0.001223	-5.66e-05	0.00304	2.43e-10	CPMA	HDLC	DEPR
3	rs67916282	1	39602755	A	T	0.196	110244	-0.0006	0.0032	0.8431	-0.007585	0.001238	-0.0001684	0.00307	2.14e-10	CPMA	HDLC	DEPR
3	rs67916282	1	39602755	A	T	0.2006	77096	-0.0012	0.0039	0.7545	-0.008044	0.001389	-0.0009686	0.003752	2.57e-09	EUR	HDLC	DEPR
3	rs4660475	1	39612240	A	G	0.7962	77096	0.0007	0.0038	0.8485	0.00808	0.001368	0.0005918	0.003697	1.53e-09	EUR	HDLC	DEPR
3	rs4660475	1	39612240	A	G	0.8019	110244	0.0003	0.0031	0.912	0.007604	0.001222	-3.12e-05	0.003038	1.33e-10	CPMA	HDLC	DEPR
3	rs66848709	1	39612557	T	C	0.8015	110244	0.0003	0.0031	0.9312	0.007667	0.001222	-4.49e-05	0.003036	9e-11	CPMA	HDLC	DEPR
3	rs66848709	1	39612557	T	C	0.7958	77096	0.0007	0.0038	0.8632	0.008089	0.001367	0.0006076	0.003694	1.42e-09	EUR	HDLC	DEPR
3	rs67452844	1	39616282	A	G	0.779	93902	0.0002	0.0032	0.9575	0.00672	0.001218	-0.0004175	0.00302	2.42e-08	CPMA	HDLC	DEPR
3	rs67062906	1	39616690	C	G	0.803	110244	0.0008	0.0032	0.8071	0.007476	0.001224	0.000497	0.003042	1.81e-10	CPMA	HDLC	DEPR
3	rs67062906	1	39616690	C	G	0.7968	77096	0.0011	0.0039	0.7849	0.007935	0.001369	0.001073	0.003705	2.33e-09	EUR	HDLC	DEPR
3	rs67408364	1	39618556	A	G	0.7966	77096	0.0003	0.0039	0.9416	0.007963	0.001377	0.000323	0.003713	4.15e-09	EUR	HDLC	DEPR
3	rs67408364	1	39618556	A	G	0.804	110244	-0.0003	0.0032	0.9182	0.007638	0.001232	-0.0005634	0.00306	2.45e-10	CPMA	HDLC	DEPR
3	rs66531516	1	39629062	A	G	0.194	110244	-0.0001	0.0032	0.9846	-0.007464	0.001233	6.71e-05	0.003059	4.57e-10	CPMA	HDLC	DEPR
3	rs66531516	1	39629062	A	G	0.201	77096	-0.0006	0.0039	0.882	-0.007804	0.001379	-0.0006943	0.00371	7.12e-09	EUR	HDLC	DEPR
3	rs1537817	1	39639653	T	C	0.1934	110244	0.0003	0.0032	0.9298	-0.007487	0.001237	0.0004425	0.003065	6.32e-10	CPMA	HDLC	DEPR
3	rs1537817	1	39639653	T	C	0.1999	77096	-0.0003	0.0039	0.9279	-0.007825	0.001384	-0.0004583	0.003713	8.58e-09	EUR	HDLC	DEPR
3	rs1126313	1	39639744	A	C	0.1933	110244	0.0002	0.0032	0.9449	-0.007474	0.001237	0.000385	0.003065	6.49e-10	CPMA	HDLC	DEPR
3	rs1126313	1	39639744	A	C	0.1999	77096	-0.0004	0.0039	0.9157	-0.0078	0.001384	-0.0005569	0.003713	9.08e-09	EUR	HDLC	DEPR
3	rs16825887	1	39643382	A	G	0.1924	110244	-0.0004	0.0033	0.91	-0.007602	0.001251	-0.0003374	0.003114	2.76e-10	CPMA	HDLC	DEPR
3	rs16825887	1	39643382	A	G	0.1987	77096	-0.0015	0.004	0.7044	-0.007968	0.001403	-0.00188	0.003808	3.03e-09	EUR	HDLC	DEPR
3	rs112672438	1	39646787	T	C	0.1928	110244	0.0003	0.0032	0.9191	-0.007494	0.001237	0.0005166	0.003062	6.42e-10	CPMA	HDLC	DEPR
3	rs112672438	1	39646787	T	C	0.199	77096	-0.0003	0.0039	0.9386	-0.007803	0.001384	-0.000312	0.00371	1.04e-08	EUR	HDLC	DEPR
3	rs112824904	1	39647620	T	C	0.1992	77096	-0.0002	0.0039	0.9531	-0.007788	0.001384	-0.0002855	0.003711	1.14e-08	EUR	HDLC	DEPR
3	rs112824904	1	39647620	T	C	0.193	110244	0.0004	0.0032	0.9094	-0.007452	0.001237	0.000571	0.003062	8.63e-10	CPMA	HDLC	DEPR
3	rs16825921	1	39649198	A	T	0.8052	77096	0.0002	0.0039	0.9529	0.007835	0.001409	0.0001753	0.003765	1.85e-08	EUR	HDLC	DEPR
3	rs16825921	1	39649198	A	T	0.8103	110244	-0.0004	0.0032	0.9045	0.007485	0.001257	-0.0006467	0.003096	1.41e-09	CPMA	HDLC	DEPR
3	rs57214150	1	39654372	C	G	0.1932	110244	0	0.0032	0.997	-0.007465	0.001248	2.95e-05	0.003109	7.6e-10	CPMA	HDLC	DEPR
3	rs57214150	1	39654372	C	G	0.2003	77096	-0.0008	0.0039	0.848	-0.007767	0.0014	-0.0009678	0.003801	1.35e-08	EUR	HDLC	DEPR
3	rs111701080	1	39694518	T	G	0.2012	77096	-0.0019	0.004	0.6343	-0.007511	0.001398	-0.00206	0.003845	2.13e-08	EUR	HDLC	DEPR
3	rs111701080	1	39694518	T	G	0.194	110244	-0.0006	0.0033	0.8517	-0.007256	0.001244	-0.000509	0.003127	1.45e-09	CPMA	HDLC	DEPR
3	rs72637906	1	39708302	A	G	0.1979	77096	-0.0016	0.004	0.683	-0.007627	0.001397	-0.001875	0.003852	1.44e-08	EUR	HDLC	DEPR
3	rs72637906	1	39708302	A	G	0.1917	110244	-0.0005	0.0033	0.8896	-0.007344	0.001247	-0.0003908	0.003138	1.08e-09	CPMA	HDLC	DEPR
3	rs67886352	1	39708703	A	G	0.198	77096	-0.0016	0.004	0.683	-0.007627	0.001397	-0.001874	0.003853	1.44e-08	EUR	HDLC	DEPR
3	rs67886352	1	39708703	A	G	0.1918	110244	-0.0005	0.0033	0.8896	-0.007351	0.001247	-0.0003767	0.003137	1.06e-09	CPMA	HDLC	DEPR
3	rs60323161	1	39710459	T	C	0.802	77096	0.0017	0.004	0.6718	0.007617	0.001397	0.001895	0.003851	1.49e-08	EUR	HDLC	DEPR
3	rs60323161	1	39710459	T	C	0.8081	110244	0.0005	0.0033	0.8796	0.007344	0.001247	0.0003885	0.003137	1.08e-09	CPMA	HDLC	DEPR
3	rs66727439	1	39711930	T	C	0.1981	77096	-0.0017	0.004	0.6662	-0.007612	0.001397	-0.0019	0.003851	1.51e-08	EUR	HDLC	DEPR
3	rs66727439	1	39711930	T	C	0.1918	110244	-0.0006	0.0033	0.8498	-0.007317	0.001247	-0.0005158	0.00314	1.13e-09	CPMA	HDLC	DEPR
3	rs7553009	1	39713113	T	C	0.6519	116920	0.001	0.0027	0.7159	0.005696	0.001039	-0.0003935	0.002536	2.74e-08	CPMA	HDLC	DEPR
3	rs111254532	1	39713648	T	C	0.8083	110244	0.0005	0.0033	0.8756	0.007368	0.001249	0.0003463	0.003141	1.05e-09	CPMA	HDLC	DEPR
3	rs111254532	1	39713648	T	C	0.8021	77096	0.0017	0.004	0.6648	0.007629	0.001399	0.00185	0.003857	1.54e-08	EUR	HDLC	DEPR
3	rs16826000	1	39713860	T	G	0.1982	77096	-0.0017	0.004	0.6662	-0.007604	0.001397	-0.001896	0.003849	1.57e-08	EUR	HDLC	DEPR
3	rs16826000	1	39713860	T	G	0.192	110244	-0.0005	0.0033	0.8896	-0.007357	0.001247	-0.0003652	0.003136	1.02e-09	CPMA	HDLC	DEPR
3	rs72661940	1	39728647	C	G	0.7996	77096	0.0018	0.004	0.6461	0.007484	0.001412	0.002006	0.003882	3.52e-08	EUR	HDLC	DEPR
3	rs72661940	1	39728647	C	G	0.8078	111889	0.0021	0.0032	0.5176	0.007048	0.001251	0.001959	0.00314	1.41e-09	CPMA	HDLC	DEPR
3	rs4660603	1	39736334	C	G	0.7982	77096	0.002	0.004	0.6084	0.007471	0.001387	0.002249	0.003817	1.71e-08	EUR	HDLC	DEPR
3	rs4660603	1	39736334	C	G	0.8058	110244	0.0006	0.0033	0.866	0.007215	0.001238	0.0005127	0.00312	1.52e-09	CPMA	HDLC	DEPR
3	rs1537815	1	39744618	A	G	0.3489	116920	-0.0009	0.0026	0.746	-0.005657	0.001034	0.0005849	0.002529	3.58e-08	CPMA	HDLC	DEPR
3	rs1984142	1	39745608	C	G	0.6503	116920	0.0009	0.0026	0.7347	0.005714	0.001035	-0.0003952	0.002533	2.25e-08	CPMA	HDLC	DEPR
3	rs3818806	1	39748271	A	G	0.2011	78325	-0.0021	0.004	0.5984	-0.007414	0.001382	-0.002102	0.003827	2.28e-08	EUR	HDLC	DEPR
3	rs3818806	1	39748271	A	G	0.1938	111473	-0.0006	0.0033	0.866	-0.007213	0.001235	-0.0003958	0.003125	1.61e-09	CPMA	HDLC	DEPR
3	rs41270799	1	39748662	A	G	0.2012	77096	-0.0018	0.004	0.6606	-0.007435	0.001387	-0.001837	0.003843	2.86e-08	EUR	HDLC	DEPR
3	rs41270799	1	39748662	A	G	0.1938	110244	-0.0003	0.0033	0.9259	-0.007245	0.001239	-0.0002313	0.003133	1.75e-09	CPMA	HDLC	DEPR
3	rs16826036	1	39757799	C	G	0.1939	110244	-0.0005	0.0032	0.8825	-0.007229	0.001237	-0.0002186	0.00313	1.86e-09	CPMA	HDLC	DEPR
3	rs16826036	1	39757799	C	G	0.2012	77096	-0.0017	0.0039	0.6644	-0.00742	0.001385	-0.001703	0.003836	3.18e-08	EUR	HDLC	DEPR
3	rs16826038	1	39758634	A	G	0.1937	110244	-0.0004	0.0032	0.8923	-0.007239	0.001237	-0.0002267	0.00313	1.74e-09	CPMA	HDLC	DEPR
3	rs16826038	1	39758634	A	G	0.2009	77096	-0.0017	0.0039	0.67	-0.007416	0.001385	-0.001684	0.003836	3.27e-08	EUR	HDLC	DEPR
3	NA	1	39762423	A	G	0.3436	100095	-0.0045	0.0037	0.2336	-0.00675	0.001338	-0.005683	0.003636	5.04e-09	CPMA	HDLC	DEPR
3	rs61782157	1	39762889	T	C	0.1953	110244	-0.0004	0.0032	0.9068	-0.00724	0.001237	-0.0002884	0.003112	1.55e-09	CPMA	HDLC	DEPR
3	rs61782157	1	39762889	T	C	0.2033	77096	-0.0014	0.0039	0.7247	-0.007432	0.001384	-0.001585	0.0038	3e-08	EUR	HDLC	DEPR
3	rs2275187	1	39763242	A	G	0.6456	116920	0.0006	0.0026	0.8111	0.005706	0.001034	-0.0007369	0.00252	3.03e-08	CPMA	HDLC	DEPR
3	rs41270803	1	39766041	A	G	0.7964	77096	0.0013	0.0039	0.738	0.007443	0.001384	0.001553	0.003791	2.82e-08	EUR	HDLC	DEPR
3	rs41270803	1	39766041	A	G	0.8044	110244	0.0004	0.0032	0.9068	0.007234	0.001237	0.0002496	0.003107	1.61e-09	CPMA	HDLC	DEPR
3	rs12025847	1	39766649	A	G	0.6457	116920	0.0006	0.0026	0.8232	0.005717	0.001035	-0.000812	0.002521	3.04e-08	CPMA	HDLC	DEPR
3	rs61783376	1	39769000	T	C	0.7962	77096	0.0013	0.0039	0.7321	0.007386	0.001382	0.001564	0.003785	3.49e-08	EUR	HDLC	DEPR
3	rs61783376	1	39769000	T	C	0.8043	110244	0.0004	0.0032	0.9068	0.007192	0.001236	0.0002734	0.003104	1.96e-09	CPMA	HDLC	DEPR
3	rs4660636	1	39770227	T	C	0.7962	77096	0.0014	0.0039	0.7263	0.007388	0.001383	0.001558	0.003785	3.5e-08	EUR	HDLC	DEPR
3	rs4660636	1	39770227	T	C	0.8044	110244	0.0005	0.0032	0.8871	0.007189	0.001236	0.000319	0.003104	1.92e-09	CPMA	HDLC	DEPR
3	rs4660637	1	39770278	T	C	0.2038	77096	-0.0014	0.0039	0.7263	-0.007387	0.001383	-0.001559	0.003785	3.51e-08	EUR	HDLC	DEPR
3	rs4660637	1	39770278	T	C	0.1956	110244	-0.0004	0.0032	0.9068	-0.007232	0.001236	-0.0002658	0.003104	1.58e-09	CPMA	HDLC	DEPR
3	rs11205884	1	39772070	T	G	0.6443	116920	0.0006	0.0026	0.8232	0.005748	0.001036	-0.0007322	0.002522	2.44e-08	CPMA	HDLC	DEPR
3	rs11205885	1	39772305	T	C	0.7028	78001	-0.0027	0.0035	0.4411	0.007041	0.001227	-0.002321	0.003342	2.72e-08	EUR	HDLC	DEPR
3	rs11205885	1	39772305	T	C	0.6434	116920	0.0006	0.0026	0.8287	0.005929	0.001037	-0.0009306	0.002521	9.58e-09	CPMA	HDLC	DEPR
3	rs61783378	1	39777159	A	G	0.1954	110244	-0.0007	0.0032	0.8182	-0.007114	0.001236	-0.0006383	0.003105	2.18e-09	CPMA	HDLC	DEPR
3	rs61783378	1	39777159	A	G	0.2038	77096	-0.0012	0.0039	0.7573	-0.007379	0.001382	-0.001422	0.00378	3.88e-08	EUR	HDLC	DEPR
3	rs3116398	1	39779802	T	C	0.6456	116920	0.0004	0.0026	0.8652	0.005726	0.001035	-0.0008444	0.002518	2.99e-08	CPMA	HDLC	DEPR
3	rs111745074	1	39792369	A	T	0.8014	77096	0.0011	0.004	0.7786	0.007555	0.001405	0.001193	0.003839	3.57e-08	EUR	HDLC	DEPR
3	rs111745074	1	39792369	A	T	0.8062	98720	0.0012	0.0037	0.7413	0.007609	0.001333	0.001483	0.003538	2.56e-09	CPMA	HDLC	DEPR
3	rs41270807	1	39801815	A	C	0.8056	101960	0.001	0.0033	0.7673	0.006931	0.001249	0.0006017	0.003126	8.73e-09	CPMA	HDLC	DEPR
3	rs2490943	1	39812434	A	G	0.6451	116920	0.0001	0.0026	0.9549	0.005719	0.001028	-0.001172	0.002496	3.2e-08	CPMA	HDLC	DEPR
3	rs16826087	1	39812518	T	C	0.195	110244	0.0004	0.0032	0.9033	-0.007269	0.001222	0.0004128	0.003053	1.38e-09	CPMA	HDLC	DEPR
3	rs16826087	1	39812518	T	C	0.2027	77096	-0.0004	0.0038	0.926	-0.007405	0.001362	-0.0005434	0.003689	3.43e-08	EUR	HDLC	DEPR
3	rs3754346	1	39814960	T	C	0.2024	77096	-0.0004	0.0038	0.926	-0.007403	0.001361	-0.0005406	0.003687	3.42e-08	EUR	HDLC	DEPR
3	rs3754346	1	39814960	T	C	0.1948	110244	0.0003	0.0032	0.9326	-0.007244	0.001222	0.0003258	0.003052	1.45e-09	CPMA	HDLC	DEPR
3	rs16826093	1	39815143	A	T	0.1953	110244	0.0001	0.0032	0.9869	-0.007245	0.001219	0.0001369	0.003046	1.1e-09	CPMA	HDLC	DEPR
3	rs16826093	1	39815143	A	T	0.2029	77096	-0.0005	0.0038	0.899	-0.007412	0.001358	-0.0006041	0.003678	2.88e-08	EUR	HDLC	DEPR
3	rs41270811	1	39815344	A	G	0.1952	110244	0.0002	0.0032	0.9619	-0.007263	0.001219	0.0002716	0.003046	1.12e-09	CPMA	HDLC	DEPR
3	rs41270811	1	39815344	A	G	0.2029	77096	-0.0005	0.0038	0.899	-0.007411	0.001358	-0.0006002	0.003677	2.89e-08	EUR	HDLC	DEPR
3	rs61779274	1	39816941	C	G	0.8048	110244	-0.0002	0.0032	0.9424	0.007292	0.001218	-0.0003403	0.003045	9.88e-10	CPMA	HDLC	DEPR
3	rs61779274	1	39816941	C	G	0.7971	77096	0.0005	0.0038	0.899	0.007412	0.001357	0.0005889	0.003675	2.84e-08	EUR	HDLC	DEPR
3	rs17264671	1	39818052	A	C	0.8047	110244	-0.0002	0.0032	0.9619	0.007251	0.001218	-0.0002489	0.003043	1.14e-09	CPMA	HDLC	DEPR
3	rs17264671	1	39818052	A	C	0.7971	77096	0.0005	0.0038	0.899	0.00741	0.001357	0.0005904	0.003674	2.87e-08	EUR	HDLC	DEPR
3	rs4660690	1	39819503	A	G	0.1953	110244	0.0002	0.0032	0.9619	-0.007244	0.001217	0.0002417	0.003043	1.16e-09	CPMA	HDLC	DEPR
3	rs4660690	1	39819503	A	G	0.2029	77096	-0.0005	0.0038	0.899	-0.007408	0.001356	-0.0006078	0.003672	2.81e-08	EUR	HDLC	DEPR
3	rs597311	1	39820926	T	G	0.7012	78001	-0.0031	0.0034	0.359	0.006846	0.001207	-0.002688	0.003265	4.75e-08	EUR	HDLC	DEPR
3	rs597311	1	39820926	T	G	0.6442	116920	0.0001	0.0026	0.9671	0.005752	0.001026	-0.001175	0.002488	2.4e-08	CPMA	HDLC	DEPR
3	rs597708	1	39820963	C	G	0.2988	78001	0.0031	0.0034	0.359	-0.006846	0.001207	0.002686	0.003265	4.75e-08	EUR	HDLC	DEPR
3	rs597708	1	39820963	C	G	0.3558	116920	-0.0001	0.0026	0.9671	-0.005753	0.001025	0.001177	0.002488	2.37e-08	CPMA	HDLC	DEPR
3	rs636083	1	39821681	T	C	0.7019	79230	-0.0028	0.0034	0.411	0.006836	0.001203	-0.002397	0.003257	3.95e-08	EUR	HDLC	DEPR
3	rs636083	1	39821681	T	C	0.645	118149	0.0003	0.0026	0.9184	0.005707	0.001023	-0.001013	0.002484	2.55e-08	CPMA	HDLC	DEPR
3	rs61779276	1	39825438	T	C	0.2028	77096	-0.0005	0.0038	0.8931	-0.00741	0.001356	-0.0006327	0.003666	2.68e-08	EUR	HDLC	DEPR
3	rs61779276	1	39825438	T	C	0.1951	110244	0.0002	0.0032	0.9619	-0.007249	0.001218	0.0002219	0.003039	1.11e-09	CPMA	HDLC	DEPR
3	rs72661961	1	39831768	A	G	0.8049	110244	0.0001	0.0032	0.9783	0.007264	0.001216	1.06e-05	0.003033	7.75e-10	CPMA	HDLC	DEPR
3	rs72661961	1	39831768	A	G	0.7974	77096	0.0008	0.0038	0.828	0.00738	0.001353	0.0008821	0.003655	2.42e-08	EUR	HDLC	DEPR
3	rs629093	1	39833503	A	G	0.6463	116920	0.0005	0.0026	0.8505	0.005707	0.001025	-0.0008058	0.00249	2.29e-08	CPMA	HDLC	DEPR
3	rs629093	1	39833503	A	G	0.7033	78001	-0.0025	0.0034	0.4569	0.006797	0.001208	-0.002047	0.003268	4.63e-08	EUR	HDLC	DEPR
3	rs61779277	1	39833535	A	G	0.1981	77096	-0.0003	0.0039	0.9472	-0.007638	0.001378	-0.0002276	0.003717	2.06e-08	EUR	HDLC	DEPR
3	rs61779277	1	39833535	A	G	0.1917	110244	0.0004	0.0032	0.9068	-0.007465	0.001234	0.0005853	0.003072	7.46e-10	CPMA	HDLC	DEPR
3	rs61779278	1	39834617	A	G	0.805	110244	-0.0001	0.0032	0.9664	0.007269	0.001215	-0.0001994	0.00303	8.7e-10	CPMA	HDLC	DEPR
3	rs61779278	1	39834617	A	G	0.7974	77096	0.0007	0.0038	0.8486	0.00739	0.001352	0.0008294	0.00365	2.31e-08	EUR	HDLC	DEPR
3	rs582883	1	39835540	T	C	0.6684	108706	0.0007	0.0027	0.8038	0.005638	0.001039	-0.0004976	0.002536	4.11e-08	CPMA	HDLC	DEPR
3	rs61779279	1	39837102	T	C	0.2032	77096	-0.0009	0.0038	0.8222	-0.007371	0.001352	-0.0009332	0.003651	2.36e-08	EUR	HDLC	DEPR
3	rs61779279	1	39837102	T	C	0.1955	110244	0	0.0032	0.9989	-0.007259	0.001215	9.7e-05	0.003031	8.37e-10	CPMA	HDLC	DEPR
3	rs61779283	1	39840768	T	C	0.2004	77096	-0.0006	0.0038	0.8799	-0.007365	0.001365	-0.0007329	0.003685	3.89e-08	EUR	HDLC	DEPR
3	rs61779283	1	39840768	T	C	0.1932	110244	0.0002	0.0032	0.9468	-0.007258	0.001225	0.0002353	0.003056	1.37e-09	CPMA	HDLC	DEPR
3	rs76111861	1	39842690	T	G	0.1945	110244	0.0002	0.0032	0.9414	-0.007266	0.001217	0.0002598	0.003039	1.01e-09	CPMA	HDLC	DEPR
3	rs76111861	1	39842690	T	G	0.202	77096	-0.0007	0.0038	0.8516	-0.007367	0.001354	-0.0008874	0.003664	2.67e-08	EUR	HDLC	DEPR
3	rs663449	1	39843958	A	G	0.2969	78001	0.0029	0.0034	0.3933	-0.006931	0.001209	0.002409	0.003263	2.86e-08	EUR	HDLC	DEPR
3	rs663449	1	39843958	A	G	0.3536	116920	-0.0004	0.0026	0.8821	-0.005758	0.001027	0.0009453	0.002489	1.95e-08	CPMA	HDLC	DEPR
3	rs72661965	1	39846590	A	C	0.7974	77096	0.0007	0.0038	0.8604	0.007385	0.001352	0.0007946	0.003654	2.45e-08	EUR	HDLC	DEPR
3	rs72661965	1	39846590	A	C	0.8051	110244	-0.0001	0.0032	0.9664	0.007269	0.001215	-0.0002413	0.003032	9.08e-10	CPMA	HDLC	DEPR
3	rs6668369	1	39848347	C	G	0.7952	77096	0.0004	0.0038	0.911	0.007421	0.001352	0.0005707	0.003653	2.37e-08	EUR	HDLC	DEPR
3	rs6668369	1	39848347	C	G	0.8031	110244	-0.0005	0.0032	0.8671	0.007308	0.001214	-0.0005584	0.003031	9.26e-10	CPMA	HDLC	DEPR
3	rs61779284	1	39855177	A	G	0.2026	77096	-0.0007	0.0038	0.8604	-0.007384	0.001352	-0.0008163	0.003655	2.42e-08	EUR	HDLC	DEPR
3	rs61779284	1	39855177	A	G	0.195	110244	0.0002	0.0032	0.9414	-0.007282	0.001215	0.0002355	0.003033	8.49e-10	CPMA	HDLC	DEPR
3	rs3768299	1	39857192	A	G	0.1949	110244	0.0004	0.0031	0.9037	-0.007246	0.001215	0.0004025	0.003034	1.21e-09	CPMA	HDLC	DEPR
3	rs3768299	1	39857192	A	G	0.2026	77096	-0.0006	0.0038	0.8752	-0.007346	0.001352	-0.0007207	0.003658	3.11e-08	EUR	HDLC	DEPR
3	rs586057	1	39858794	C	G	0.3551	116920	-0.0001	0.0026	0.956	-0.00575	0.001024	0.001126	0.002483	2.21e-08	CPMA	HDLC	DEPR
3	rs4660732	1	39863215	T	C	0.2027	77096	-0.0007	0.0038	0.8604	-0.007376	0.001353	-0.0007914	0.003656	2.61e-08	EUR	HDLC	DEPR
3	rs4660732	1	39863215	T	C	0.1948	110244	-0.0001	0.0032	0.965	-0.007225	0.001216	-0.0001012	0.003037	9.13e-10	CPMA	HDLC	DEPR
3	rs61779285	1	39867055	T	C	0.195	110244	0.0002	0.0032	0.9566	-0.007248	0.001215	0.0002331	0.003035	1.05e-09	CPMA	HDLC	DEPR
3	rs61779285	1	39867055	T	C	0.2027	77096	-0.0007	0.0038	0.8604	-0.007372	0.001353	-0.000772	0.003657	2.7e-08	EUR	HDLC	DEPR
3	rs3768301	1	39870793	T	C	0.2027	77096	-0.0006	0.0038	0.8664	-0.007352	0.001353	-0.0007937	0.003659	2.93e-08	EUR	HDLC	DEPR
3	rs3768301	1	39870793	T	C	0.195	110244	0.0001	0.0032	0.9664	-0.007207	0.001215	0.0001575	0.003035	1.24e-09	CPMA	HDLC	DEPR
3	rs113214136	1	39874539	T	G	0.1965	108567	0.0011	0.0033	0.7424	-0.007962	0.001278	0.0007848	0.00316	2.3e-10	CPMA	HDLC	DEPR
3	rs113214136	1	39874539	T	G	0.2055	77096	0.0012	0.004	0.7552	-0.008461	0.001424	0.0002997	0.003854	2.15e-09	EUR	HDLC	DEPR
3	rs3768302	1	39880319	T	G	0.8052	101694	-0.0004	0.0032	0.9056	0.007044	0.001236	-0.0003971	0.00307	7.03e-09	CPMA	HDLC	DEPR
3	rs17343193	1	39881468	A	T	0.195	110244	0.0001	0.0032	0.9815	-0.007205	0.001215	0.0001632	0.003034	1.26e-09	CPMA	HDLC	DEPR
3	rs17343193	1	39881468	A	T	0.2027	77096	-0.0007	0.0038	0.8545	-0.007356	0.001353	-0.0008007	0.003658	2.86e-08	EUR	HDLC	DEPR
3	rs1180376	1	39884433	A	G	0.6783	117256	0.0003	0.0026	0.9138	0.005543	0.001014	-0.0009114	0.002488	4.7e-08	CPMA	HDLC	DEPR
3	rs61779300	1	39885763	A	G	0.195	110244	0.0001	0.0032	0.9717	-0.007202	0.001216	0.0001675	0.003033	1.29e-09	CPMA	HDLC	DEPR
3	rs61779300	1	39885763	A	G	0.2027	77096	-0.0007	0.0038	0.8545	-0.007345	0.001353	-0.0007914	0.003657	3.04e-08	EUR	HDLC	DEPR
3	rs596705	1	39903129	T	C	0.6829	117256	0.0004	0.0026	0.8833	0.005557	0.001015	-0.00074	0.002499	3.92e-08	CPMA	HDLC	DEPR
3	rs2018212	1	39905588	T	C	0.7974	77096	0.0008	0.0038	0.8367	0.007468	0.001352	0.0007367	0.003652	1.71e-08	EUR	HDLC	DEPR
3	rs2018212	1	39905588	T	C	0.8049	110244	0	0.0032	0.9958	0.007279	0.001214	-0.0002029	0.003029	8.21e-10	CPMA	HDLC	DEPR
3	rs4660751	1	39905873	T	C	0.1953	110244	-0.0001	0.0032	0.9695	-0.007257	0.001215	7.91e-05	0.00303	8.42e-10	CPMA	HDLC	DEPR
3	rs4660751	1	39905873	T	C	0.2031	77096	-0.0009	0.0038	0.822	-0.007444	0.001352	-0.0008121	0.003652	1.82e-08	EUR	HDLC	DEPR
3	rs2296173	1	39913351	A	G	0.7977	78325	0.0013	0.0038	0.739	0.007383	0.001347	0.001136	0.003638	1.69e-08	EUR	HDLC	DEPR
3	rs2296173	1	39913351	A	G	0.8052	111473	0.0004	0.0031	0.8864	0.007224	0.001211	0.0002351	0.003022	6.74e-10	CPMA	HDLC	DEPR
3	rs3118014	1	39914090	A	G	0.1949	110244	-0.0002	0.0031	0.9384	-0.007261	0.001214	-7.55e-05	0.00303	7.04e-10	CPMA	HDLC	DEPR
3	rs3118014	1	39914090	A	G	0.2027	77096	-0.0009	0.0038	0.8075	-0.007437	0.001351	-0.0009077	0.003652	1.74e-08	EUR	HDLC	DEPR
3	rs61779305	1	39921811	C	G	0.129	102813	-0.0035	0.0044	0.4203	-0.009621	0.001687	-0.003417	0.004244	4.91e-10	CPMA	HDLC	DEPR
3	rs61779305	1	39921811	C	G	0.1421	75462	-0.0049	0.0053	0.3513	-0.01026	0.001859	-0.005338	0.005111	1.83e-09	EUR	HDLC	DEPR
3	rs61779306	1	39922426	A	G	0.1952	108567	-0.0003	0.0032	0.9248	-0.007494	0.001229	-0.0003951	0.003062	2.23e-10	CPMA	HDLC	DEPR
3	rs61779306	1	39922426	A	G	0.2038	77096	-0.0009	0.0038	0.8163	-0.007614	0.001359	-0.001128	0.003674	8.01e-09	EUR	HDLC	DEPR
3	rs599892	1	39922884	C	G	0.6789	117256	0.0001	0.0026	0.9623	0.005762	0.001019	-0.0007177	0.002499	1.15e-08	CPMA	HDLC	DEPR
3	rs599892	1	39922884	C	G	0.7037	78001	-0.0031	0.0034	0.361	0.006841	0.001204	-0.002624	0.003243	4.33e-08	EUR	HDLC	DEPR
3	rs41270821	1	39923732	T	C	0.8049	108567	0.0005	0.0032	0.8806	0.007465	0.001228	0.0005026	0.00306	2.37e-10	CPMA	HDLC	DEPR
3	rs41270821	1	39923732	T	C	0.7964	77096	0.001	0.0038	0.7959	0.007608	0.001359	0.001181	0.003677	7.99e-09	EUR	HDLC	DEPR
3	rs2296175	1	39924398	A	G	0.1948	108567	-0.0004	0.0032	0.8956	-0.007459	0.001229	-0.0004756	0.003062	2.55e-10	CPMA	HDLC	DEPR
3	rs2296175	1	39924398	A	G	0.2032	77096	-0.0009	0.0038	0.8163	-0.007627	0.001359	-0.00115	0.003679	7.49e-09	EUR	HDLC	DEPR
3	rs7554206	1	39929240	T	C	0.2952	78001	0.003	0.0034	0.3746	-0.006847	0.001203	0.002465	0.003241	3.79e-08	EUR	HDLC	DEPR
3	rs7554206	1	39929240	T	C	0.3174	117256	-0.0005	0.0026	0.8332	-0.005969	0.001019	9.84e-05	0.002502	1.61e-09	CPMA	HDLC	DEPR
3	rs61779308	1	39938257	T	C	0.1947	108567	-0.0003	0.0032	0.9328	-0.007499	0.001235	-0.000428	0.003073	2.6e-10	CPMA	HDLC	DEPR
3	rs61779308	1	39938257	T	C	0.2035	77096	-0.001	0.0039	0.7944	-0.00763	0.001367	-0.001318	0.003699	8e-09	EUR	HDLC	DEPR
3	rs4617393	1	39940223	T	C	0.6452	116920	0.0002	0.0026	0.9274	0.005833	0.001028	-0.0008143	0.002485	1.12e-08	CPMA	HDLC	DEPR
3	rs4617393	1	39940223	T	C	0.7027	78001	-0.0025	0.0034	0.4542	0.006808	0.001208	-0.002128	0.003256	4.52e-08	EUR	HDLC	DEPR
3	rs61779309	1	39940499	T	C	0.8046	108567	-0.0001	0.0032	0.9787	0.007525	0.001238	0.000124	0.003079	3.25e-10	CPMA	HDLC	DEPR
3	rs61779309	1	39940499	T	C	0.7956	77096	0.0009	0.0039	0.8135	0.007575	0.00137	0.001283	0.003708	1.18e-08	EUR	HDLC	DEPR
3	rs60069508	1	39964912	C	G	0.2496	77096	0.0005	0.0038	0.8896	-0.007626	0.001346	-0.0009198	0.003629	6.01e-09	EUR	HDLC	DEPR
3	rs60069508	1	39964912	C	G	0.2332	39725	0.0069	0.0045	0.1273	-0.01274	0.002224	0.007108	0.004268	2.6e-08	CPMA	HDLC	ANXT
3	rs60069508	1	39964912	C	G	0.2303	110212	0.0004	0.0031	0.8974	-0.007591	0.001208	-0.0006648	0.002985	4.13e-11	CPMA	HDLC	DEPR
3	rs61779330	1	39967223	A	G	0.2312	69229	-0.0023	0.004	0.5552	-0.007082	0.00138	-0.003794	0.003778	2.45e-08	EUR	HDLC	DEPR
3	rs61779330	1	39967223	A	G	0.2173	99054	-0.0013	0.0032	0.6964	-0.007226	0.00124	-0.002297	0.003091	2.29e-10	CPMA	HDLC	DEPR
3	rs72662001	1	39967280	T	C	0.7822	108567	0.0008	0.0032	0.789	0.007259	0.001215	0.002004	0.003035	1.07e-10	CPMA	HDLC	DEPR
3	rs72662001	1	39967280	T	C	0.7683	77096	0.0012	0.0038	0.7505	0.007168	0.001347	0.002877	0.003686	1.45e-08	EUR	HDLC	DEPR
3	rs72662001	1	39967280	T	C	0.785	37717	-0.0068	0.0046	0.1393	0.01293	0.002261	-0.006899	0.004428	2.5e-08	CPMA	HDLC	ANXT
3	rs72663503	1	39969059	T	C	0.2151	37717	0.0068	0.0046	0.1414	-0.01291	0.002261	0.00685	0.004431	2.64e-08	CPMA	HDLC	ANXT
3	rs72663503	1	39969059	T	C	0.2319	77096	-0.0012	0.0038	0.7505	-0.007162	0.001349	-0.002863	0.00369	1.56e-08	EUR	HDLC	DEPR
3	rs72663503	1	39969059	T	C	0.218	108567	-0.0009	0.0032	0.7648	-0.007253	0.001216	-0.002089	0.003037	1.03e-10	CPMA	HDLC	DEPR
3	rs61779331	1	39970928	A	C	0.2181	108567	-0.001	0.0032	0.7409	-0.007253	0.001216	-0.002167	0.003038	9.63e-11	CPMA	HDLC	DEPR
3	rs61779331	1	39970928	A	C	0.232	77096	-0.0012	0.0038	0.7565	-0.007202	0.00135	-0.002855	0.003694	1.34e-08	EUR	HDLC	DEPR
3	rs61779331	1	39970928	A	C	0.2154	37717	0.0068	0.0046	0.1434	-0.01296	0.002263	0.006818	0.004435	2.31e-08	CPMA	HDLC	ANXT
3	NA	1	39976059	D	I	0.7829	77183	0.0024	0.0035	0.4904	0.006775	0.001399	0.00407	0.003366	1.74e-08	CPMA	HDLC	DEPR
3	rs1180342	1	39992878	T	G	0.4029	108370	-0.0022	0.0026	0.3978	-0.005158	0.001001	-0.002545	0.002443	6.44e-09	CPMA	HDLC	DEPR
3	rs755249	1	39995074	T	C	0.2291	69229	-0.0026	0.0038	0.4969	-0.007167	0.001336	-0.003704	0.003674	5.62e-09	EUR	HDLC	DEPR
3	rs755249	1	39995074	T	C	0.216	99054	-0.0015	0.0032	0.6352	-0.00742	0.001207	-0.002511	0.003018	1.64e-11	CPMA	HDLC	DEPR
3	rs755249	1	39995074	T	C	0.2128	31431	0.0062	0.0046	0.1832	-0.01311	0.00233	0.007406	0.004425	4.79e-08	CPMA	HDLC	ANXT
3	rs12035330	1	40001060	A	G	0.7407	94807	-0.0004	0.003	0.8868	0.007045	0.001162	0.0002287	0.002848	3.08e-10	CPMA	HDLC	DEPR
3	rs111564351	1	40002356	A	C	0.8134	37717	-0.0083	0.005	0.1015	0.01478	0.002467	-0.009093	0.004864	7.13e-09	CPMA	HDLC	ANXT
3	rs111564351	1	40002356	A	C	0.806	96247	0.0036	0.0038	0.3534	0.008274	0.001397	0.005185	0.00372	2.14e-11	CPMA	HDLC	DEPR
3	rs111564351	1	40002356	A	C	0.7995	77096	0.0024	0.0042	0.5603	0.00808	0.001455	0.003691	0.00402	2.23e-09	EUR	HDLC	DEPR
3	rs72663520	1	40003410	T	C	0.2108	37717	0.0068	0.0045	0.1258	-0.01306	0.002211	0.007749	0.004307	1.05e-08	CPMA	HDLC	ANXT
3	rs72663520	1	40003410	T	C	0.2099	65483	0.008	0.0043	0.0596	-0.01221	0.00215	0.007352	0.004282	4.38e-08	CPMA	HDLC	SOCS
3	rs72663520	1	40003410	T	C	0.2138	108567	-0.0006	0.0031	0.8413	-0.007764	0.001188	-0.001595	0.002979	2.46e-12	CPMA	HDLC	DEPR
3	rs72663520	1	40003410	T	C	0.2269	77096	-0.0011	0.0037	0.7743	-0.007626	0.00131	-0.002258	0.003596	8.49e-10	EUR	HDLC	DEPR
3	rs61779359	1	40010235	T	C	0.7944	38524	-0.0065	0.0044	0.1356	0.01311	0.002198	-0.00753	0.004256	6.59e-09	CPMA	HDLC	ANXT
3	rs61779359	1	40010235	T	C	0.7959	108567	0.0011	0.0032	0.7232	0.008286	0.001198	0.002551	0.00305	4.74e-14	CPMA	HDLC	DEPR
3	rs61779359	1	40010235	T	C	0.7728	77096	0.0009	0.0037	0.8117	0.007782	0.001296	0.001942	0.003543	2.92e-10	EUR	HDLC	DEPR
3	rs61779359	1	40010235	T	C	0.8	65483	-0.0061	0.0043	0.1589	0.01264	0.002219	-0.00538	0.004412	1.57e-08	CPMA	HDLC	SOCS
3	rs61781362	1	40012230	T	C	0.2041	108567	-0.0011	0.0032	0.732	-0.008294	0.001197	-0.002514	0.003048	4.56e-14	CPMA	HDLC	DEPR
3	rs61781362	1	40012230	T	C	0.2056	38524	0.0065	0.0044	0.1356	-0.01311	0.002196	0.007562	0.004252	6.38e-09	CPMA	HDLC	ANXT
3	rs61781362	1	40012230	T	C	0.2	65483	0.0061	0.0043	0.1615	-0.01264	0.002218	0.005394	0.004409	1.55e-08	CPMA	HDLC	SOCS
3	rs61781362	1	40012230	T	C	0.2272	77096	-0.0009	0.0037	0.8117	-0.007781	0.001295	-0.001918	0.00354	2.91e-10	EUR	HDLC	DEPR
3	rs61781363	1	40012433	T	C	0.2055	38524	0.0065	0.0044	0.1356	-0.0131	0.002196	0.007569	0.004252	6.53e-09	CPMA	HDLC	ANXT
3	rs61781363	1	40012433	T	C	0.2	65483	0.0061	0.0043	0.1615	-0.01263	0.002218	0.005387	0.004408	1.55e-08	CPMA	HDLC	SOCS
3	rs61781363	1	40012433	T	C	0.2272	77096	-0.0009	0.0037	0.8117	-0.007782	0.001295	-0.001916	0.00354	2.89e-10	EUR	HDLC	DEPR
3	rs61781363	1	40012433	T	C	0.2041	108567	-0.0011	0.0032	0.7232	-0.008284	0.001197	-0.002534	0.003047	4.76e-14	CPMA	HDLC	DEPR
3	rs4660808	1	40018509	T	C	0.2054	38524	0.0065	0.0044	0.1394	-0.01301	0.002192	0.007503	0.004243	7.78e-09	CPMA	HDLC	ANXT
3	rs4660808	1	40018509	T	C	0.2001	65483	0.0061	0.0043	0.1624	-0.01265	0.002215	0.005382	0.004403	1.42e-08	CPMA	HDLC	SOCS
3	rs4660808	1	40018509	T	C	0.2046	108567	-0.0012	0.0031	0.7015	-0.008258	0.001196	-0.002555	0.003042	5.03e-14	CPMA	HDLC	DEPR
3	rs4660808	1	40018509	T	C	0.2269	77096	-0.0008	0.0036	0.8196	-0.007779	0.001293	-0.001815	0.003534	3.02e-10	EUR	HDLC	DEPR
3	rs61781364	1	40019591	A	G	0.7955	108567	0.0011	0.0031	0.7273	0.008293	0.001196	0.00242	0.003042	4.74e-14	CPMA	HDLC	DEPR
3	rs61781364	1	40019591	A	G	0.7731	77096	0.0009	0.0036	0.8135	0.007779	0.001293	0.001795	0.003533	3.07e-10	EUR	HDLC	DEPR
3	rs61781364	1	40019591	A	G	0.7947	38524	-0.0065	0.0044	0.1394	0.01301	0.002192	-0.007496	0.004242	7.97e-09	CPMA	HDLC	ANXT
3	rs61781364	1	40019591	A	G	0.8	65483	-0.0061	0.0043	0.1598	0.01261	0.002216	-0.005427	0.004403	1.63e-08	CPMA	HDLC	SOCS
3	rs76207570	1	40022482	T	C	0.2063	38524	0.0063	0.0044	0.1476	-0.01304	0.002192	0.007366	0.00424	6.73e-09	CPMA	HDLC	ANXT
3	rs76207570	1	40022482	T	C	0.2054	108567	-0.0011	0.0031	0.7139	-0.008232	0.001195	-0.002468	0.003041	6.7e-14	CPMA	HDLC	DEPR
3	rs76207570	1	40022482	T	C	0.2011	65483	0.0061	0.0043	0.1589	-0.01239	0.002215	0.005385	0.004402	3.11e-08	CPMA	HDLC	SOCS
3	rs76207570	1	40022482	T	C	0.2279	77096	-0.0009	0.0036	0.8074	-0.00776	0.001293	-0.001851	0.003531	3.23e-10	EUR	HDLC	DEPR
3	rs17264866	1	40022777	C	G	0.7675	77096	-0.0006	0.0036	0.862	0.007626	0.001278	0.0002646	0.003467	1.3e-09	EUR	HDLC	DEPR
3	rs17264866	1	40022777	C	G	0.7911	108567	0	0.0031	0.9887	0.00817	0.001184	0.001277	0.002999	2.35e-13	CPMA	HDLC	DEPR
3	rs17264866	1	40022777	C	G	0.7968	65483	-0.007	0.0043	0.1062	0.01276	0.002207	-0.006219	0.004385	1.32e-08	CPMA	HDLC	SOCS
3	rs17264866	1	40022777	C	G	0.7892	38524	-0.0059	0.0043	0.1686	0.01257	0.002171	-0.00722	0.004152	1.83e-08	CPMA	HDLC	ANXT
3	NA	1	40025197	D	I	0.1988	75538	-0.0028	0.0035	0.4207	-0.00688	0.001337	-0.00447	0.003298	1.74e-09	CPMA	HDLC	DEPR
3	rs4660293	1	40028180	A	G	0.7696	65704	-0.002	0.0038	0.5992	0.007455	0.001323	-0.001203	0.003668	3.09e-08	EUR	HDLC	DEPR
3	rs4660293	1	40028180	A	G	0.7934	95529	-0.001	0.0033	0.7553	0.008082	0.00122	0.0003252	0.003127	7.05e-12	CPMA	HDLC	DEPR
3	rs58302493	1	40033905	A	G	0.1518	77096	-0.0004	0.0045	0.9381	-0.009678	0.001631	-0.002167	0.00438	4.74e-10	EUR	HDLC	DEPR
3	rs58302493	1	40033905	A	G	0.1355	106125	-0.001	0.004	0.8074	-0.01002	0.001511	-0.002565	0.003841	8.29e-13	CPMA	HDLC	DEPR
3	rs17513135	1	40035686	T	C	0.2019	109796	-0.0003	0.0032	0.9364	-0.008387	0.0012	-0.001518	0.003072	1.03e-13	CPMA	HDLC	DEPR
3	rs17513135	1	40035686	T	C	0.2042	38524	0.006	0.0044	0.1782	-0.01308	0.002206	0.006956	0.004263	6.38e-09	CPMA	HDLC	ANXT
3	rs17513135	1	40035686	T	C	0.226	78325	-0.0006	0.0037	0.8792	-0.007988	0.001293	-0.001655	0.00353	1.06e-10	EUR	HDLC	DEPR
3	rs3768321	1	40035928	T	G	0.1667	62608	0.0029	0.0048	0.5476	-0.01321	0.002478	0.002838	0.004933	3.71e-08	CPMA	HDLC	SOCS
3	rs3768321	1	40035928	T	G	0.1665	108567	-0.002	0.0036	0.5718	-0.009884	0.001339	-0.003137	0.003432	6.01e-16	CPMA	HDLC	DEPR
3	rs3768321	1	40035928	T	G	0.1872	77096	-0.0017	0.0041	0.6713	-0.009714	0.001448	-0.003023	0.003968	7.34e-13	EUR	HDLC	DEPR
3	rs3768321	1	40035928	T	G	0.1701	36640	0.0044	0.005	0.3821	-0.01514	0.002504	0.006338	0.004832	1.38e-09	CPMA	HDLC	ANXT
3	rs2293476	1	40036847	C	G	0.201	108567	-0.0004	0.0032	0.9115	-0.008403	0.001205	-0.001706	0.003083	9.54e-14	CPMA	HDLC	DEPR
3	rs2293476	1	40036847	C	G	0.2251	77096	-0.0006	0.0037	0.8661	-0.007981	0.001298	-0.001713	0.003548	1.29e-10	EUR	HDLC	DEPR
3	rs2293476	1	40036847	C	G	0.2031	38524	0.006	0.0044	0.1737	-0.01338	0.002208	0.007103	0.004268	2.69e-09	CPMA	HDLC	ANXT
3	rs2242500	1	40037902	A	G	0.6792	96941	0.001	0.0028	0.7177	0.006073	0.00105	0.001899	0.002646	3.78e-10	CPMA	HDLC	DEPR
3	rs2068663	1	40038571	T	C	0.1999	65483	0.0061	0.0043	0.1606	-0.01252	0.002214	0.00542	0.004401	2.1e-08	CPMA	HDLC	SOCS
3	rs2068663	1	40038571	T	C	0.2039	108567	-0.0007	0.0032	0.8259	-0.008393	0.001195	-0.00213	0.003046	3.36e-14	CPMA	HDLC	DEPR
3	rs2068663	1	40038571	T	C	0.2267	77096	-0.0004	0.0037	0.9117	-0.007889	0.001292	-0.001468	0.003537	2.16e-10	EUR	HDLC	DEPR
3	rs2068663	1	40038571	T	C	0.2047	38524	0.0069	0.0044	0.1157	-0.01328	0.002195	0.007773	0.004253	3.98e-09	CPMA	HDLC	ANXT
3	NA	1	40041371	D	I	0.7956	75538	0.0015	0.0034	0.6598	0.006837	0.001325	0.00328	0.003258	5.93e-09	CPMA	HDLC	DEPR
3	rs12064914	1	40043772	A	G	0.2242	77096	0.0001	0.0037	0.9819	-0.007704	0.001301	-0.001043	0.003562	1.11e-09	EUR	HDLC	DEPR
3	rs12064914	1	40043772	A	G	0.2015	39725	0.006	0.0044	0.175	-0.01292	0.002203	0.007011	0.004279	1.01e-08	CPMA	HDLC	ANXT
3	rs12064914	1	40043772	A	G	0.2015	110212	-0.001	0.0032	0.7476	-0.007998	0.001198	-0.002292	0.003044	4.6e-13	CPMA	HDLC	DEPR
3	rs61781370	1	40045300	A	C	0.7979	110212	0.0009	0.0032	0.7682	0.007997	0.0012	0.002203	0.003041	5.54e-13	CPMA	HDLC	DEPR
3	rs61781370	1	40045300	A	C	0.7981	39725	-0.0061	0.0044	0.1708	0.01302	0.002212	-0.007115	0.00428	9.12e-09	CPMA	HDLC	ANXT
3	rs61781370	1	40045300	A	C	0.7749	77096	-0.0001	0.0037	0.9844	0.007736	0.001304	0.001071	0.00356	9.69e-10	EUR	HDLC	DEPR
3	rs111768751	1	40046093	A	G	0.2249	77096	-0.0001	0.0037	0.9837	-0.007759	0.001307	-0.001304	0.003578	8.25e-10	EUR	HDLC	DEPR
3	rs111768751	1	40046093	A	G	0.2018	39725	0.0063	0.0045	0.1641	-0.01303	0.002223	0.00709	0.004315	1.06e-08	CPMA	HDLC	ANXT
3	rs111768751	1	40046093	A	G	0.2022	110212	-0.0008	0.0032	0.7999	-0.008025	0.001201	-0.002145	0.003047	5.2e-13	CPMA	HDLC	DEPR
3	rs11206374	1	40048009	A	G	0.202	39725	0.0058	0.0045	0.1978	-0.01291	0.002221	0.006671	0.004302	1.2e-08	CPMA	HDLC	ANXT
3	rs11206374	1	40048009	A	G	0.2022	110212	-0.0007	0.0032	0.8322	-0.008059	0.001202	-0.00196	0.003051	5.46e-13	CPMA	HDLC	DEPR
3	rs11206374	1	40048009	A	G	0.225	77096	0.0001	0.0037	0.9883	-0.007757	0.001305	-0.001121	0.003571	8.94e-10	EUR	HDLC	DEPR
3	rs61781371	1	40052108	C	G	0.775	77096	0	0.0037	0.9926	0.007774	0.001306	0.00125	0.003575	7.61e-10	EUR	HDLC	DEPR
3	rs61781371	1	40052108	C	G	0.7971	38524	-0.0059	0.0045	0.1904	0.013	0.002231	-0.006764	0.004327	1.14e-08	CPMA	HDLC	ANXT
3	rs61781371	1	40052108	C	G	0.797	108567	0.0005	0.0032	0.8781	0.008197	0.001206	0.001987	0.003074	2.76e-13	CPMA	HDLC	DEPR
3	rs113825410	1	40057543	A	G	0.7771	77096	0	0.0037	1	0.007801	0.001317	0.001196	0.003596	9.7e-10	EUR	HDLC	DEPR
3	rs113825410	1	40057543	A	G	0.7995	110212	0.0008	0.0032	0.8092	0.008097	0.001211	0.002095	0.003071	5.55e-13	CPMA	HDLC	DEPR
3	rs113825410	1	40057543	A	G	0.7997	39725	-0.0048	0.0045	0.2883	0.01289	0.002249	-0.005931	0.004347	1.42e-08	CPMA	HDLC	ANXT
3	rs76841360	1	40060025	A	G	0.2263	77096	0.0001	0.0037	0.9842	-0.007801	0.00131	-0.001222	0.003589	7.82e-10	EUR	HDLC	DEPR
3	rs76841360	1	40060025	A	G	0.2033	39725	0.005	0.0045	0.264	-0.01308	0.002233	0.006383	0.004317	7.67e-09	CPMA	HDLC	ANXT
3	rs76841360	1	40060025	A	G	0.2031	110212	-0.001	0.0032	0.7421	-0.008132	0.001201	-0.002506	0.003043	1.62e-13	CPMA	HDLC	DEPR
3	rs4660303	1	40060473	A	G	0.2031	38524	0.0053	0.0045	0.2365	-0.01278	0.002249	0.006431	0.004345	2.53e-08	CPMA	HDLC	ANXT
3	rs4660303	1	40060473	A	G	0.2253	77096	-0.0001	0.0037	0.9694	-0.007738	0.00131	-0.001373	0.003587	9.68e-10	EUR	HDLC	DEPR
3	rs4660303	1	40060473	A	G	0.2031	108567	-0.0005	0.0032	0.8648	-0.008198	0.00121	-0.002027	0.003088	3.22e-13	CPMA	HDLC	DEPR
3	rs12037222	1	40064961	A	G	0.2031	37447	0.0054	0.0045	0.2292	-0.01298	0.002256	0.006646	0.00435	1.66e-08	CPMA	HDLC	ANXT
3	rs12037222	1	40064961	A	G	0.2029	109796	-0.0003	0.0032	0.9266	-0.008328	0.001206	-0.001762	0.003077	1.49e-13	CPMA	HDLC	DEPR
3	rs12037222	1	40064961	A	G	0.2248	78325	0	0.0037	0.9914	-0.007843	0.001304	-0.001253	0.003568	5.03e-10	EUR	HDLC	DEPR
3	rs74504886	1	40065616	A	G	0.195	38524	0.0052	0.0046	0.2572	-0.01334	0.002298	0.006855	0.004432	1.23e-08	CPMA	HDLC	ANXT
3	rs74504886	1	40065616	A	G	0.1936	108567	0.0005	0.0033	0.8734	-0.008247	0.001237	-0.001264	0.00315	1.82e-12	CPMA	HDLC	DEPR
3	rs74504886	1	40065616	A	G	0.2143	77096	0.0007	0.0038	0.8476	-0.007675	0.001341	-0.0007777	0.003666	5.1e-09	EUR	HDLC	DEPR
3	rs3916164	1	40069939	A	G	0.2672	113234	-0.0026	0.0029	0.362	-0.006307	0.00108	-0.004357	0.002765	1.19e-11	CPMA	HDLC	DEPR
3	rs3916164	1	40069939	A	G	0.3009	78001	-0.0021	0.0034	0.5488	-0.005954	0.001189	-0.003714	0.0033	3.96e-08	EUR	HDLC	DEPR
3	rs3916164	1	40069939	A	G	0.2771	41331	0.0004	0.004	0.9235	-0.01139	0.002061	0.003637	0.003743	1.29e-08	CPMA	HDLC	ANXT
3	rs113879410	1	40073011	C	G	0.2767	41331	0.0002	0.004	0.9677	-0.01137	0.002063	0.003441	0.003754	1.25e-08	CPMA	HDLC	ANXT
3	rs113879410	1	40073011	C	G	0.2664	113234	-0.0025	0.0029	0.3795	-0.006263	0.001082	-0.004224	0.002772	2.2e-11	CPMA	HDLC	DEPR
3	rs61781390	1	40075894	A	G	0.1947	108567	0.0002	0.0033	0.9397	-0.007961	0.001227	-0.001492	0.003134	5.79e-12	CPMA	HDLC	DEPR
3	rs61781390	1	40075894	A	G	0.2161	77096	0.0005	0.0038	0.8866	-0.007383	0.001328	-0.0009252	0.00364	1.32e-08	EUR	HDLC	DEPR
3	rs61781390	1	40075894	A	G	0.1957	38524	0.0049	0.0046	0.2885	-0.01313	0.00229	0.006624	0.004418	1.84e-08	CPMA	HDLC	ANXT
3	rs61781391	1	40077537	A	G	0.2162	77096	0.0005	0.0038	0.8988	-0.00735	0.001329	-0.000957	0.003647	1.59e-08	EUR	HDLC	DEPR
3	rs61781391	1	40077537	A	G	0.1959	38524	0.0049	0.0046	0.2884	-0.01312	0.002295	0.006602	0.00443	2.01e-08	CPMA	HDLC	ANXT
3	rs61781391	1	40077537	A	G	0.195	108567	0.0002	0.0033	0.9486	-0.007938	0.001228	-0.001535	0.003139	6.79e-12	CPMA	HDLC	DEPR
3	rs61781392	1	40083641	A	C	0.1967	38524	0.0048	0.0046	0.2992	-0.01299	0.002301	0.006522	0.004447	3.14e-08	CPMA	HDLC	ANXT
3	rs61781392	1	40083641	A	C	0.2166	77096	0.0005	0.0038	0.885	-0.007287	0.001332	-0.0009177	0.003657	2.36e-08	EUR	HDLC	DEPR
3	rs61781392	1	40083641	A	C	0.1954	108567	0.0001	0.0033	0.9646	-0.007825	0.001231	-0.001577	0.003146	1.42e-11	CPMA	HDLC	DEPR
3	rs61232586	1	40086357	T	G	0.1923	89665	0	0.0035	0.9913	-0.007801	0.001288	-0.001921	0.003287	1.05e-10	CPMA	HDLC	DEPR
3	rs61781393	1	40087764	A	G	0.1919	89665	-0.0001	0.0035	0.9871	-0.00783	0.001295	-0.002092	0.003306	9.63e-11	CPMA	HDLC	DEPR
4	NA	1	42102847	D	I	0.9607	12899	8.2345	2.2658	0.0002788	1.758	1.272	9.08	2.196	3.75e-08	CPMA	LDLC	ANXT
5	rs11580527	1	55411580	A	G	0.0308	18069	-3.3142	3.7766	0.3802	-8.661	1.691	-5.008	3.74	4.71e-10	CPMA	LDLC	SOCS
5	rs11580527	1	55411580	A	G	0.0398	10111	-4.5297	4.3975	0.303	-11.48	1.991	-6.432	4.345	1.34e-12	EUR	LDLC	SOCS
5	rs2495503	1	55485917	A	G	0.2628	62147	-0.3807	0.7167	0.5953	1.45	0.2515	-0.4565	0.6963	3.32e-08	EUR	LDLC	DEPR
5	rs2495503	1	55485917	A	G	0.3328	98284	-0.1505	0.4866	0.7571	1.224	0.1936	-0.2867	0.4636	3.55e-10	CPMA	LDLC	DEPR
5	rs12117661	1	55487346	C	G	0.7383	106829	-0.5419	0.5128	0.2906	2.24	0.2045	-0.7852	0.4953	1.75e-28	CPMA	LDLC	DEPR
5	rs12117661	1	55487346	C	G	0.7312	57901	0.2595	0.5938	0.6621	1.823	0.3001	0.2112	0.5995	6.44e-12	CPMA	LDLC	SOCS
5	rs12117661	1	55487346	C	G	0.748	72194	-0.5838	0.709	0.4102	2.368	0.253	-0.6733	0.7025	1.24e-20	EUR	LDLC	DEPR
5	rs12117661	1	55487346	C	G	0.7483	22792	-1.0696	0.9374	0.2539	2.665	0.4587	-1.542	0.9211	3.04e-08	EUR	LDLC	ANXT
5	rs12117661	1	55487346	C	G	0.7371	31068	-0.7242	0.8229	0.3788	2.272	0.3749	-1.176	0.8043	5.24e-09	CPMA	LDLC	ANXT
5	rs11588151	1	55487648	A	G	0.7983	72194	-0.2945	0.777	0.7047	2.289	0.2795	-0.4496	0.7724	2.78e-16	EUR	LDLC	DEPR
5	rs11588151	1	55487648	A	G	0.8262	57166	-0.3021	0.7199	0.6747	2.075	0.3639	-0.2891	0.7286	2.02e-09	CPMA	LDLC	SOCS
5	rs11588151	1	55487648	A	G	0.8236	104038	-0.3096	0.6122	0.6131	2.234	0.2418	-0.6487	0.5946	1.23e-20	CPMA	LDLC	DEPR
5	rs2479393	1	55488369	A	G	0.2581	73677	-0.5102	0.654	0.4353	1.537	0.2382	-0.5252	0.6459	4.26e-10	EUR	LDLC	DEPR
5	rs2479393	1	55488369	A	G	0.3134	110543	-0.259	0.4667	0.5789	1.384	0.1874	-0.4034	0.4504	1.87e-13	CPMA	LDLC	DEPR
5	rs9436961	1	55488831	A	T	0.6856	110543	0.2889	0.4672	0.5364	-1.391	0.1876	0.4301	0.4508	1.64e-13	CPMA	LDLC	DEPR
5	rs9436961	1	55488831	A	T	0.7417	73677	0.4987	0.6555	0.4467	-1.539	0.2388	0.5115	0.6472	4.22e-10	EUR	LDLC	DEPR
5	rs34232196	1	55489542	T	C	0.2634	22792	1.4011	0.9279	0.131	-2.774	0.4514	1.882	0.9136	5.22e-09	EUR	LDLC	ANXT
5	rs34232196	1	55489542	T	C	0.2666	72194	0.6658	0.6997	0.3413	-2.416	0.2489	0.7598	0.6932	5.02e-22	EUR	LDLC	DEPR
5	rs34232196	1	55489542	T	C	0.277	57901	-0.1926	0.5898	0.744	-1.881	0.2973	-0.1464	0.5952	1.25e-12	CPMA	LDLC	SOCS
5	rs34232196	1	55489542	T	C	0.2698	106829	0.617	0.5112	0.2274	-2.243	0.2027	0.8911	0.4939	9.05e-29	CPMA	LDLC	DEPR
5	rs34232196	1	55489542	T	C	0.2727	31068	1.0035	0.8146	0.218	-2.354	0.3708	1.448	0.7982	1.17e-09	CPMA	LDLC	ANXT
5	rs187607506	1	55491915	T	C	0.2472	95206	0.0361	0.6427	0.9552	-2.408	0.246	0.2854	0.6301	7.7e-24	CPMA	LDLC	DEPR
5	rs187607506	1	55491915	T	C	0.2341	31068	0.6259	0.9077	0.4905	-2.424	0.414	1.031	0.8888	1.27e-08	CPMA	LDLC	ANXT
5	rs187607506	1	55491915	T	C	0.2565	49943	-0.6235	0.7339	0.3955	-1.899	0.3752	-0.5823	0.7426	1.91e-09	CPMA	LDLC	SOCS
5	rs187607506	1	55491915	T	C	0.2233	72194	0.6094	0.7838	0.4369	-2.628	0.2811	0.6396	0.7784	8.94e-21	EUR	LDLC	DEPR
5	rs4609471	1	55493584	A	C	0.1104	36978	1.2939	1.5986	0.4183	-5.462	0.8123	0.5163	1.602	2.45e-13	CPMA	LDLC	SOCS
5	rs4609471	1	55493584	A	C	0.1196	22971	1.0437	2.1248	0.6233	-6.689	1.08	-0.4469	2.141	2.67e-12	EUR	LDLC	SOCS
5	rs12748266	1	55494017	T	C	0.7996	72194	-0.6072	0.7756	0.4337	2.409	0.2788	-0.6737	0.7705	9.77e-18	EUR	LDLC	DEPR
5	rs12748266	1	55494017	T	C	0.8147	105099	-0.9074	0.5907	0.1245	2.365	0.2347	-1.11	0.5722	1.25e-23	CPMA	LDLC	DEPR
5	rs12748266	1	55494017	T	C	0.8147	57166	0.1662	0.6869	0.8088	2.043	0.3474	0.1575	0.6946	5.28e-11	CPMA	LDLC	SOCS
5	rs11206510	1	55496039	T	C	0.8183	52979	-1.3185	0.9791	0.1781	2.421	0.3208	-1.069	0.962	2.59e-13	EUR	LDLC	DEPR
5	rs11206510	1	55496039	T	C	0.8419	85137	-0.8544	0.688	0.2143	2.238	0.2626	-0.9519	0.6574	3.58e-17	CPMA	LDLC	DEPR
5	rs2495491	1	55498428	T	G	0.628	98284	-0.2378	0.5007	0.6348	-1.502	0.198	0.008897	0.4754	3.03e-15	CPMA	LDLC	DEPR
5	rs2495491	1	55498428	T	G	0.7044	62147	0.1671	0.7686	0.8279	-1.965	0.2597	0.3555	0.7449	7.71e-14	EUR	LDLC	DEPR
5	rs2479415	1	55498745	T	C	0.5328	70149	0.643	0.6794	0.3439	-1.75	0.2396	0.6282	0.675	1.06e-12	EUR	LDLC	DEPR
5	rs2479415	1	55498745	T	C	0.4882	104784	0.4424	0.475	0.3517	-1.36	0.1902	0.5607	0.458	2e-12	CPMA	LDLC	DEPR
5	rs7523141	1	55498798	T	C	0.1832	32400	-1.1537	0.8863	0.193	2.556	0.4468	-0.9743	0.8997	1.05e-08	EUR	LDLC	SOCS
5	rs7523141	1	55498798	T	C	0.2298	109459	-0.3931	0.5287	0.4572	1.986	0.21	-0.7508	0.5075	2.55e-21	CPMA	LDLC	DEPR
5	rs7523141	1	55498798	T	C	0.1842	73677	-0.4954	0.76	0.5145	2.102	0.2692	-0.7156	0.7444	1.75e-14	EUR	LDLC	DEPR
5	rs7523141	1	55498798	T	C	0.2339	59518	-1.2654	0.602	0.03556	2.28	0.3018	-1.177	0.605	5.18e-14	CPMA	LDLC	SOCS
5	rs2495489	1	55498864	A	T	0.6526	59518	0.2528	0.5366	0.6376	-1.543	0.2676	0.2176	0.5405	1.62e-09	CPMA	LDLC	SOCS
5	rs2495489	1	55498864	A	T	0.6607	110875	-0.2094	0.4705	0.6564	-1.667	0.1861	0.01444	0.4518	7.19e-21	CPMA	LDLC	DEPR
5	rs2495489	1	55498864	A	T	0.7433	73677	0.3187	0.684	0.6413	-2.096	0.2385	0.4048	0.6746	1.87e-18	EUR	LDLC	DEPR
5	rs2495489	1	55498864	A	T	0.7464	32400	0.2991	0.792	0.7057	-2.102	0.3909	0.1549	0.8063	1.32e-08	EUR	LDLC	SOCS
5	rs7523242	1	55498949	T	C	0.2251	59518	-1.1814	0.6101	0.05283	2.282	0.3073	-1.103	0.613	1.12e-13	CPMA	LDLC	SOCS
5	rs7523242	1	55498949	T	C	0.1826	32400	-1.1609	0.8838	0.189	2.559	0.4461	-0.9864	0.897	9.74e-09	EUR	LDLC	SOCS
5	rs7523242	1	55498949	T	C	0.2231	109459	-0.3367	0.5344	0.5286	2.001	0.2121	-0.6734	0.513	2.32e-21	CPMA	LDLC	DEPR
5	rs7523242	1	55498949	T	C	0.1835	73677	-0.4833	0.7595	0.5246	2.101	0.2695	-0.6999	0.744	1.88e-14	EUR	LDLC	DEPR
5	rs7525649	1	55499156	T	C	0.1843	73677	-0.4856	0.7567	0.521	2.098	0.2685	-0.6907	0.7413	1.61e-14	EUR	LDLC	DEPR
5	rs7525649	1	55499156	T	C	0.2302	109459	-0.3858	0.5271	0.4642	1.959	0.2096	-0.7574	0.5061	8.38e-21	CPMA	LDLC	DEPR
5	rs7525649	1	55499156	T	C	0.1835	32400	-1.1445	0.8826	0.1947	2.55	0.445	-0.9731	0.8953	9.89e-09	EUR	LDLC	SOCS
5	rs7525649	1	55499156	T	C	0.2343	59518	-1.2504	0.6005	0.03733	2.244	0.301	-1.163	0.6034	1.19e-13	CPMA	LDLC	SOCS
5	rs2479404	1	55500025	A	C	0.6684	110875	-0.25	0.4715	0.596	-1.652	0.1869	-0.04353	0.453	1.46e-20	CPMA	LDLC	DEPR
5	rs2479404	1	55500025	A	C	0.6629	59518	0.1998	0.5386	0.7107	-1.522	0.2691	0.1838	0.5425	2.92e-09	CPMA	LDLC	SOCS
5	rs2479404	1	55500025	A	C	0.745	32400	0.2943	0.7921	0.7102	-2.113	0.3907	0.1547	0.8065	1.1e-08	EUR	LDLC	SOCS
5	rs2479404	1	55500025	A	C	0.7422	73677	0.3426	0.6832	0.616	-2.108	0.2387	0.4317	0.6738	1.34e-18	EUR	LDLC	DEPR
5	rs2182833	1	55500429	A	G	0.8139	73677	0.6127	0.7465	0.4117	-2.1	0.2649	0.7737	0.7309	7.49e-15	EUR	LDLC	DEPR
5	rs2182833	1	55500429	A	G	0.7451	59518	1.1865	0.5837	0.0421	-2.068	0.2925	1.121	0.5861	2.76e-12	CPMA	LDLC	SOCS
5	rs2182833	1	55500429	A	G	0.8151	32400	1.1717	0.8781	0.1821	-2.548	0.4427	1.029	0.8915	9.86e-09	EUR	LDLC	SOCS
5	rs2182833	1	55500429	A	G	0.7537	110543	0.6078	0.5125	0.2357	-1.82	0.2032	1.008	0.4922	1.27e-18	CPMA	LDLC	DEPR
5	rs10788994	1	55500976	T	C	0.2288	109459	-0.2841	0.5256	0.5888	1.963	0.2092	-0.6093	0.5053	2.93e-21	CPMA	LDLC	DEPR
5	rs10788994	1	55500976	T	C	0.1847	32400	-1.1782	0.8769	0.1791	2.62	0.4408	-1.001	0.8896	2.51e-09	EUR	LDLC	SOCS
5	rs10788994	1	55500976	T	C	0.2313	59518	-1.2218	0.6008	0.04201	2.224	0.3008	-1.161	0.6034	2e-13	CPMA	LDLC	SOCS
5	rs10788994	1	55500976	T	C	0.185	73677	-0.5051	0.7513	0.5014	2.134	0.2675	-0.6805	0.7362	3.8e-15	EUR	LDLC	DEPR
5	rs2149041	1	55502137	C	G	0.783	109145	0.3407	0.5502	0.5357	-1.915	0.2176	0.7561	0.5281	1.89e-18	CPMA	LDLC	DEPR
5	rs2149041	1	55502137	C	G	0.7808	59518	0.8727	0.6363	0.1702	-2.099	0.3178	0.7747	0.6391	2.46e-11	CPMA	LDLC	SOCS
5	rs2149041	1	55502137	C	G	0.8179	73677	0.4986	0.7655	0.5148	-2.157	0.272	0.7001	0.7504	5.9e-15	EUR	LDLC	DEPR
5	rs2149041	1	55502137	C	G	0.817	32400	1.1401	0.8848	0.1976	-2.654	0.447	0.9566	0.898	2.17e-09	EUR	LDLC	SOCS
5	rs17111503	1	55503448	A	G	0.7422	32400	0.504	0.8058	0.5317	-2.815	0.4057	0.4895	0.8213	2.19e-13	EUR	LDLC	SOCS
5	rs17111503	1	55503448	A	G	0.7418	73677	0.4885	0.7135	0.4935	-2.424	0.2568	0.6117	0.7042	3.96e-21	EUR	LDLC	DEPR
5	rs17111503	1	55503448	A	G	0.7278	109145	0.4963	0.5199	0.3397	-2.077	0.207	0.9388	0.501	1.52e-23	CPMA	LDLC	DEPR
5	rs17111503	1	55503448	A	G	0.7292	59518	0.4483	0.5996	0.4547	-2.113	0.2991	0.4328	0.6047	1.24e-13	CPMA	LDLC	SOCS
5	rs12095249	1	55503759	T	G	0.0927	13737	1.2391	2.3339	0.5955	-5.716	1.019	0.9858	2.334	1.31e-08	AFR	LDLC	DEPR
5	rs12095249	1	55503759	T	G	0.0776	24963	0.7435	1.9294	0.7	-5.151	0.9431	0.8195	1.923	1.31e-08	CPMA	LDLC	SOCS
5	rs12095249	1	55503759	T	G	0.0621	30740	2.0368	1.7976	0.2572	-6.281	0.8413	1.815	1.761	2.06e-14	CPMA	LDLC	DEPR
5	rs2479408	1	55504188	C	G	0.7865	83182	0.8699	0.6149	0.1572	1.482	0.261	0.7948	0.5975	2.77e-11	CPMA	LDLC	DEPR
5	rs12096557	1	55504439	A	G	0.0931	13737	2.0826	2.2858	0.3623	-5.953	0.9969	1.83	2.289	2.74e-09	AFR	LDLC	DEPR
5	rs12096557	1	55504439	A	G	0.0775	24963	0.7252	1.9118	0.7044	-5.164	0.9349	0.7648	1.905	7.86e-09	CPMA	LDLC	SOCS
5	rs12096557	1	55504439	A	G	0.0627	30740	2.1782	1.7666	0.2176	-6.251	0.8285	1.977	1.731	1.44e-14	CPMA	LDLC	DEPR
5	rs2479409	1	55504650	A	G	0.6593	65992	1.4136	0.717	0.04868	-2.494	0.2491	1.471	0.7212	1.24e-22	EUR	LDLC	DEPR
5	rs2479409	1	55504650	A	G	0.6618	32400	0.3982	0.7299	0.5854	-2.388	0.363	0.4548	0.7443	6.67e-12	EUR	LDLC	SOCS
5	rs2479409	1	55504650	A	G	0.5972	102858	0.2437	0.4799	0.6116	-1.901	0.1929	0.4478	0.4631	1.54e-23	CPMA	LDLC	DEPR
5	rs2479409	1	55504650	A	G	0.6096	59518	-0.2356	0.5212	0.6512	-1.644	0.2618	-0.1593	0.5257	3.04e-12	CPMA	LDLC	SOCS
5	rs11591147	1	55505647	T	G	0.0214	24279	-4.0016	2.7634	0.1476	-17.31	1.412	-5.137	2.805	3.37e-51	EUR	LDLC	SOCS
5	rs11591147	1	55505647	T	G	0.0185	32237	-4.8609	2.4545	0.04765	-16.65	1.269	-5.679	2.48	3.6e-61	CPMA	LDLC	SOCS
5	rs11591147	1	55505647	T	G	0.0098	14005	1.0602	3.2618	0.7452	-17.07	1.885	2.941	3.085	1.17e-25	CPMA	LDLC	DEPR
5	rs2479410	1	55505861	A	G	0.3464	39612	-0.2598	0.8838	0.7688	-1.938	0.3152	0.03237	0.8647	6.56e-10	EUR	LDLC	DEPR
5	rs28362208	1	55506621	A	G	0.1244	31054	1.1373	1.3454	0.398	-4.496	0.6347	0.8336	1.312	1.79e-13	CPMA	LDLC	DEPR
5	rs28362208	1	55506621	A	G	0.1819	14051	0.0269	1.709	0.9874	-3.976	0.7556	-0.2951	1.696	2.2e-08	AFR	LDLC	DEPR
5	rs11206513	1	55507649	T	C	0.5487	57901	0.0555	0.5491	0.9194	1.435	0.2743	0.07641	0.5539	1.14e-08	CPMA	LDLC	SOCS
5	rs11206513	1	55507649	T	C	0.5579	88225	-0.3334	0.4874	0.494	1.58	0.2062	-0.59	0.4735	1.93e-14	CPMA	LDLC	DEPR
5	rs11206513	1	55507649	T	C	0.616	53187	-0.0177	0.7161	0.9803	1.644	0.2715	-0.2141	0.7162	1.64e-09	EUR	LDLC	DEPR
5	rs6681159	1	55507882	T	C	0.6722	84596	-0.0766	0.5333	0.8858	1.386	0.2269	-0.2656	0.5173	6.34e-10	CPMA	LDLC	DEPR
5	rs6658758	1	55508286	A	G	0.0792	24963	0.7101	1.8724	0.7045	-5.176	0.915	0.6563	1.867	2.63e-09	CPMA	LDLC	SOCS
5	rs6658758	1	55508286	A	G	0.0642	30740	2.3537	1.7614	0.1815	-6.233	0.8186	2.15	1.724	1.06e-14	CPMA	LDLC	DEPR
5	rs6658758	1	55508286	A	G	0.0944	13737	2.518	2.2601	0.2652	-6.039	0.977	2.26	2.258	9.57e-10	AFR	LDLC	DEPR
5	rs7530425	1	55511471	T	C	0.5472	57901	0.0736	0.546	0.8928	1.428	0.2728	0.09809	0.5509	9.5e-09	CPMA	LDLC	SOCS
5	rs7530425	1	55511471	T	C	0.6164	53187	-0.1096	0.7129	0.8778	1.617	0.2707	-0.2711	0.7132	3.36e-09	EUR	LDLC	DEPR
5	rs7530425	1	55511471	T	C	0.5585	88225	-0.3628	0.4848	0.4543	1.547	0.2052	-0.602	0.471	6.01e-14	CPMA	LDLC	DEPR
5	NA	1	55511623	D	I	0.4604	75338	0.092	0.5188	0.8592	-1.371	0.2198	0.3539	0.4984	3.91e-10	CPMA	LDLC	DEPR
5	rs10888897	1	55513061	T	C	0.3755	53187	0.0847	0.7035	0.9042	-1.491	0.2679	0.2591	0.7035	4.5e-08	EUR	LDLC	DEPR
5	rs10888897	1	55513061	T	C	0.4382	89148	0.413	0.4799	0.3895	-1.44	0.2018	0.6282	0.4664	1.97e-12	CPMA	LDLC	DEPR
5	rs12066265	1	55513169	T	C	0.8797	14051	-2.7626	2.0493	0.1776	5.631	0.8417	-2.414	2.032	4.37e-11	AFR	LDLC	DEPR
5	rs12066265	1	55513169	T	C	0.9209	31054	-2.1826	1.5658	0.1633	5.985	0.7155	-1.814	1.514	8.84e-18	CPMA	LDLC	DEPR
5	rs12066265	1	55513169	T	C	0.8979	24963	0.7749	1.5854	0.625	4.943	0.801	0.8412	1.581	8.64e-13	CPMA	LDLC	SOCS
5	rs7554001	1	55514531	T	G	0.9278	30740	-2.1418	1.7068	0.2095	6.28	0.7843	-1.773	1.658	1.6e-16	CPMA	LDLC	DEPR
5	rs7554001	1	55514531	T	G	0.8952	13737	-2.6321	2.154	0.2217	5.996	0.9034	-2.418	2.145	5.22e-11	AFR	LDLC	DEPR
5	rs7554001	1	55514531	T	G	0.9134	24963	-0.2862	1.7512	0.8702	4.883	0.8701	-0.2379	1.75	1.5e-09	CPMA	LDLC	SOCS
5	rs7517090	1	55514956	A	G	0.1119	31054	0.5543	1.3621	0.684	-3.599	0.6385	0.1887	1.323	2.87e-09	CPMA	LDLC	DEPR
5	rs7543163	1	55515481	T	C	0.5728	88225	-0.4397	0.4841	0.3637	1.46	0.2041	-0.6558	0.4708	1.92e-12	CPMA	LDLC	DEPR
5	rs12074122	1	55515618	A	G	0.8906	30344	-0.8944	1.3837	0.518	3.725	0.6517	-0.4937	1.342	3.15e-09	CPMA	LDLC	DEPR
5	rs12063962	1	55515737	A	G	0.1122	32476	0.9065	1.3425	0.4995	-3.606	0.6264	0.4902	1.305	2.59e-09	CPMA	LDLC	DEPR
5	rs11206514	1	55516004	A	C	0.5672	88225	-0.6007	0.4808	0.2115	1.444	0.2035	-0.8098	0.4676	5.01e-12	CPMA	LDLC	DEPR
5	rs11206515	1	55516188	T	C	0.5814	88225	-0.6908	0.4852	0.1546	1.36	0.2032	-0.8943	0.4719	1.23e-10	CPMA	LDLC	DEPR
5	rs10888898	1	55516508	A	G	0.3995	86859	0.6517	0.4987	0.1914	-1.408	0.208	0.8958	0.4834	6.58e-11	CPMA	LDLC	DEPR
5	rs624612	1	55517883	C	G	0.5431	79998	0.1396	0.5399	0.796	-1.589	0.236	0.3226	0.5215	9.54e-12	CPMA	LDLC	DEPR
5	rs624612	1	55517883	C	G	0.5806	46196	0.9805	0.8353	0.2404	-1.899	0.3125	0.7252	0.8454	4.08e-09	EUR	LDLC	DEPR
5	rs11800231	1	55517940	A	G	0.1646	14051	-1.5384	1.8842	0.4142	-6.213	0.7843	-2.042	1.866	1.82e-19	AFR	LDLC	DEPR
5	rs11800231	1	55517940	A	G	0.0841	19422	0.927	1.9317	0.6313	-4.801	0.8366	1.876	1.931	2.01e-08	CPMA	LDLC	ANXT
5	rs11800231	1	55517940	A	G	0.1006	52075	-0.6841	1.0592	0.5184	-4.149	0.531	-0.5451	1.058	1.58e-19	CPMA	LDLC	SOCS
5	rs11800231	1	55517940	A	G	0.0894	70852	-1.9806	1.0293	0.05433	-4.092	0.4538	-2.132	0.9848	1.54e-28	CPMA	LDLC	DEPR
5	rs11800243	1	55518093	A	G	0.0424	66290	-3.2994	1.345	0.01417	-2.136	0.5848	-3.423	1.279	2.17e-08	CPMA	LDLC	DEPR
5	rs11806638	1	55518160	A	C	0.1459	75810	-0.8393	0.8768	0.3385	-3.714	0.3808	-0.7178	0.8362	3.84e-28	CPMA	LDLC	DEPR
5	rs11806638	1	55518160	A	C	0.1656	54820	0.0473	0.9013	0.9581	-3.449	0.4513	-0.01434	0.9048	2.09e-17	CPMA	LDLC	SOCS
5	rs11806638	1	55518160	A	C	0.2928	15135	2.4701	1.5782	0.1176	-5.706	0.6254	2.544	1.525	8.26e-20	AFR	LDLC	DEPR
5	rs625619	1	55518166	A	G	0.554	29637	-0.4426	0.8739	0.6125	2.166	0.3746	-0.8146	0.8785	1.96e-08	CPMA	LDLC	ANXT
5	rs625619	1	55518166	A	G	0.5614	105927	-0.1557	0.4941	0.7527	1.785	0.2002	-0.0976	0.4746	9.79e-21	CPMA	LDLC	DEPR
5	rs625619	1	55518166	A	G	0.5471	59518	0.2955	0.5497	0.5909	1.95	0.2777	0.2751	0.5557	9.54e-16	CPMA	LDLC	SOCS
5	rs625619	1	55518166	A	G	0.5677	71632	-0.1353	0.7016	0.8471	1.865	0.2489	0.2193	0.696	1.26e-14	EUR	LDLC	DEPR
5	rs625619	1	55518166	A	G	0.5634	32400	0.2088	0.7385	0.7774	2.258	0.3773	0.1691	0.7558	2.49e-11	EUR	LDLC	SOCS
5	rs2495477	1	55518467	A	G	0.6037	71632	0.0565	0.6573	0.9314	2.105	0.233	0.4211	0.6516	2.93e-21	EUR	LDLC	DEPR
5	rs2495477	1	55518467	A	G	0.5985	32400	-0.7193	0.6869	0.2951	2.584	0.3479	-0.7335	0.7012	1.59e-14	EUR	LDLC	SOCS
5	rs2495477	1	55518467	A	G	0.5617	59518	-0.3835	0.5157	0.4571	2.369	0.2575	-0.4152	0.5208	9.21e-23	CPMA	LDLC	SOCS
5	rs2495477	1	55518467	A	G	0.6067	22305	-0.1326	0.9	0.8829	2.772	0.423	-0.475	0.8988	3.07e-11	EUR	LDLC	ANXT
5	rs2495477	1	55518467	A	G	0.6303	12376	-0.0441	1.0065	0.9651	2.585	0.4939	-0.06323	1.001	3.07e-08	HA	LDLC	SOCS
5	rs2495477	1	55518467	A	G	0.5789	106670	-0.168	0.4662	0.7186	2.004	0.1874	-0.1113	0.4486	2.52e-29	CPMA	LDLC	DEPR
5	rs2495477	1	55518467	A	G	0.5842	31314	-0.5516	0.77	0.4738	2.541	0.3374	-0.7576	0.759	5.23e-14	CPMA	LDLC	ANXT
5	rs494198	1	55518528	A	C	0.6451	28567	-1.4325	0.7595	0.05928	2.319	0.3752	-1.423	0.7563	2.26e-09	EUR	LDLC	SOCS
5	rs494198	1	55518528	A	C	0.651	60102	-0.6444	0.7434	0.3861	1.582	0.2498	-0.1141	0.7186	4.21e-10	EUR	LDLC	DEPR
5	rs45613943	1	55518622	T	C	0.8945	26642	-0.2243	1.5888	0.8878	4.48	0.6748	-1.106	1.568	3.63e-11	CPMA	LDLC	ANXT
5	rs45613943	1	55518622	T	C	0.7502	15135	1.521	1.586	0.3376	5.298	0.642	1.716	1.562	1.12e-20	AFR	LDLC	DEPR
5	rs45613943	1	55518622	T	C	0.8521	54407	0.6829	0.9278	0.4617	3.98	0.4664	0.5798	0.9285	4.47e-23	CPMA	LDLC	SOCS
5	rs45613943	1	55518622	T	C	0.8712	79086	1.5845	0.8862	0.07379	3.812	0.3861	1.546	0.8509	2.58e-31	CPMA	LDLC	DEPR
5	rs2479413	1	55518682	T	C	0.3485	28567	1.1336	0.7588	0.1352	-2.161	0.3755	1.102	0.7539	2.01e-08	EUR	LDLC	SOCS
5	rs2479413	1	55518682	T	C	0.3374	60102	0.6736	0.7579	0.3741	-1.495	0.2561	0.2172	0.7325	1.32e-08	EUR	LDLC	DEPR
5	rs7552841	1	55518752	T	C	0.3312	84869	0.0596	0.5221	0.9092	1.208	0.2073	0.2106	0.4929	9.75e-10	CPMA	LDLC	DEPR
5	rs58255540	1	55518828	A	G	0.9206	25098	-0.9465	1.6822	0.5737	4.457	0.7372	-1.982	1.658	4.8e-09	CPMA	LDLC	ANXT
5	rs58255540	1	55518828	A	G	0.8988	54407	0.3877	1.0138	0.7022	3.737	0.5104	0.2875	1.013	1.03e-16	CPMA	LDLC	SOCS
5	rs58255540	1	55518828	A	G	0.8341	14051	0.7193	1.834	0.6949	5.393	0.7727	0.9744	1.817	1.57e-14	AFR	LDLC	DEPR
5	rs58255540	1	55518828	A	G	0.9097	77039	1.1513	0.9753	0.2378	3.749	0.4234	1.319	0.9387	1.05e-24	CPMA	LDLC	DEPR
5	rs639750	1	55519015	T	G	0.6559	55685	-0.0694	0.5533	0.9001	1.426	0.27	-0.1047	0.5516	2.49e-08	CPMA	LDLC	SOCS
5	rs639750	1	55519015	T	G	0.6744	62147	-0.6944	0.7265	0.3391	1.63	0.2458	-0.1927	0.7013	5.55e-11	EUR	LDLC	DEPR
5	rs639750	1	55519015	T	G	0.6681	96456	-0.3412	0.5025	0.4972	1.185	0.195	-0.2557	0.4788	1.52e-09	CPMA	LDLC	DEPR
5	rs639750	1	55519015	T	G	0.6717	28567	-1.2648	0.7686	0.09984	2.362	0.3768	-1.245	0.7651	8.53e-10	EUR	LDLC	SOCS
5	rs41294825	1	55519068	A	T	0.9019	79086	0.8307	0.952	0.3829	4.013	0.407	0.9736	0.913	7.74e-29	CPMA	LDLC	DEPR
5	rs41294825	1	55519068	A	T	0.912	25098	-0.8272	1.6543	0.617	4.413	0.7267	-1.794	1.628	3.42e-09	CPMA	LDLC	ANXT
5	rs41294825	1	55519068	A	T	0.8113	15135	0.1453	1.766	0.9344	5.584	0.698	0.4936	1.732	8.74e-18	AFR	LDLC	DEPR
5	rs41294825	1	55519068	A	T	0.8872	54407	0.3938	0.9928	0.6917	3.951	0.4967	0.3306	0.9916	1.51e-19	CPMA	LDLC	SOCS
5	rs499883	1	55519174	A	G	0.6163	62147	-0.6289	0.7228	0.3843	1.532	0.2455	-0.1621	0.6989	8.33e-10	EUR	LDLC	DEPR
5	rs499883	1	55519174	A	G	0.6095	28567	-2.0139	0.7687	0.008797	2.292	0.3763	-1.942	0.765	7.95e-09	EUR	LDLC	SOCS
5	rs499883	1	55519174	A	G	0.6255	96456	-0.225	0.4966	0.6505	1.096	0.1942	-0.121	0.473	1.48e-08	CPMA	LDLC	DEPR
5	rs45545732	1	55519231	A	T	0.8871	54407	0.2602	0.9934	0.7934	4.009	0.4969	0.1933	0.992	9.58e-20	CPMA	LDLC	SOCS
5	rs45545732	1	55519231	A	T	0.9488	43820	2.6654	1.8074	0.1403	3.123	0.6653	3.293	1.764	4.33e-08	EUR	LDLC	DEPR
5	rs45545732	1	55519231	A	T	0.9009	78123	0.7536	0.9591	0.432	4.001	0.4077	0.8956	0.9196	3.1e-28	CPMA	LDLC	DEPR
5	rs45545732	1	55519231	A	T	0.9117	25098	-0.8473	1.6544	0.6086	4.37	0.7271	-1.824	1.628	5.32e-09	CPMA	LDLC	ANXT
5	rs45545732	1	55519231	A	T	0.8102	15135	-0.1076	1.7704	0.9515	5.592	0.6985	0.219	1.736	1.65e-17	AFR	LDLC	DEPR
5	rs521662	1	55519238	T	C	0.6823	62147	-0.5661	0.7274	0.4364	1.508	0.2454	-0.02733	0.7024	1.07e-09	EUR	LDLC	DEPR
5	rs521662	1	55519238	T	C	0.6821	28567	-1.1477	0.7741	0.1382	2.147	0.3803	-1.131	0.7706	4.41e-08	EUR	LDLC	SOCS
5	rs28362245	1	55519254	A	C	0.1105	24963	0.8131	1.5734	0.6053	-6.469	0.7852	1.116	1.561	1.12e-18	CPMA	LDLC	SOCS
5	rs28362245	1	55519254	A	C	0.134	14051	1.1357	1.9696	0.5642	-7.496	0.8372	0.8819	1.952	4.05e-21	AFR	LDLC	DEPR
5	rs28362245	1	55519254	A	C	0.0906	31054	1.3965	1.5441	0.3658	-7.471	0.7221	1.318	1.496	2.9e-28	CPMA	LDLC	DEPR
5	rs1165287	1	55520212	A	G	0.623	32400	-0.5457	0.6953	0.4326	2.647	0.3504	-0.5632	0.7082	2.22e-15	EUR	LDLC	SOCS
5	rs1165287	1	55520212	A	G	0.5963	109620	-0.2289	0.46	0.6187	2.148	0.1828	-0.1015	0.4411	2.91e-35	CPMA	LDLC	DEPR
5	rs1165287	1	55520212	A	G	0.6244	73677	-0.418	0.6361	0.5111	2.005	0.2236	0.007487	0.6269	4.6e-20	EUR	LDLC	DEPR
5	rs1165287	1	55520212	A	G	0.2795	15135	-0.0517	1.5123	0.9727	3.712	0.6249	-0.8958	1.463	2.78e-09	AFR	LDLC	DEPR
5	rs1165287	1	55520212	A	G	0.6306	24336	0.3343	0.8445	0.6922	2.289	0.4033	-0.1841	0.8355	4.78e-09	EUR	LDLC	ANXT
5	rs1165287	1	55520212	A	G	0.5766	59518	-0.4515	0.5223	0.3873	2.638	0.261	-0.455	0.527	2.37e-27	CPMA	LDLC	SOCS
5	rs1165287	1	55520212	A	G	0.6098	33345	0.0546	0.7392	0.9411	2.369	0.3323	-0.4973	0.7251	4.18e-13	CPMA	LDLC	ANXT
5	rs634272	1	55520265	T	C	0.2766	28567	0.5897	0.8044	0.4635	-2.159	0.3957	0.6615	0.8014	4.13e-08	EUR	LDLC	SOCS
5	rs553741	1	55520408	C	G	0.6404	24336	0.2608	0.8547	0.7603	2.272	0.408	-0.2416	0.8461	1.14e-08	EUR	LDLC	ANXT
5	rs553741	1	55520408	C	G	0.604	109620	-0.2371	0.4637	0.6091	2.21	0.1845	-0.1593	0.4448	2.13e-36	CPMA	LDLC	DEPR
5	rs553741	1	55520408	C	G	0.2823	15135	-0.0593	1.5143	0.9688	3.722	0.6263	-0.8684	1.465	2.58e-09	AFR	LDLC	DEPR
5	rs553741	1	55520408	C	G	0.6178	33345	-0.0764	0.7475	0.9186	2.39	0.3354	-0.6327	0.7332	6.64e-13	CPMA	LDLC	ANXT
5	rs553741	1	55520408	C	G	0.6382	32400	-0.7003	0.7047	0.3204	2.644	0.3549	-0.6717	0.7178	9.6e-15	EUR	LDLC	SOCS
5	rs553741	1	55520408	C	G	0.6376	73677	-0.3313	0.6433	0.6066	2.084	0.2264	0.02359	0.6339	3.69e-21	EUR	LDLC	DEPR
5	rs553741	1	55520408	C	G	0.5853	59518	-0.5191	0.527	0.3246	2.629	0.2632	-0.4959	0.5317	1.59e-26	CPMA	LDLC	SOCS
5	rs11804420	1	55520445	A	G	0.8756	54407	0.3479	0.9667	0.7189	4.405	0.4827	0.3464	0.9662	2.46e-25	CPMA	LDLC	SOCS
5	rs11804420	1	55520445	A	G	0.9064	25098	-0.1134	1.6212	0.9442	4.307	0.7075	-1.125	1.598	1.46e-09	CPMA	LDLC	ANXT
5	rs11804420	1	55520445	A	G	0.7905	15135	0.5994	1.6856	0.7222	6.035	0.6675	0.7859	1.653	7.53e-23	AFR	LDLC	DEPR
5	rs11804420	1	55520445	A	G	0.8927	79086	1.1904	0.9267	0.199	4.194	0.3987	1.247	0.8869	1.16e-33	CPMA	LDLC	DEPR
5	rs693668	1	55521109	A	G	0.6352	73677	-0.3119	0.6284	0.6197	2.034	0.2223	0.1239	0.6189	3.96e-21	EUR	LDLC	DEPR
5	rs693668	1	55521109	A	G	0.6116	109952	-0.1039	0.4542	0.8191	2.074	0.1805	0.06183	0.4361	1.51e-34	CPMA	LDLC	DEPR
5	rs693668	1	55521109	A	G	0.6225	33345	-0.2911	0.7278	0.6891	2.471	0.326	-0.6983	0.7136	2.12e-14	CPMA	LDLC	ANXT
5	rs693668	1	55521109	A	G	0.5939	59518	-0.199	0.5141	0.6987	2.457	0.2557	-0.2324	0.5187	1.33e-25	CPMA	LDLC	SOCS
5	rs693668	1	55521109	A	G	0.6408	24336	0.2305	0.8324	0.7819	2.439	0.3984	-0.2463	0.8235	2.54e-10	EUR	LDLC	ANXT
5	rs693668	1	55521109	A	G	0.6344	32400	-0.4431	0.6899	0.5207	2.588	0.3471	-0.4851	0.7025	3.93e-15	EUR	LDLC	SOCS
5	rs12136600	1	55521195	T	C	0.1595	14051	1.4884	1.862	0.4241	-6.966	0.7885	1.306	1.852	4.53e-20	AFR	LDLC	DEPR
5	rs12136600	1	55521195	T	C	0.1132	87271	0.2527	0.7912	0.7494	-3.138	0.3276	-0.007315	0.7654	1.84e-24	CPMA	LDLC	DEPR
5	rs12136600	1	55521195	T	C	0.1174	57887	-0.3589	0.8269	0.6643	-3.285	0.4112	-0.2528	0.8302	1.17e-19	CPMA	LDLC	SOCS
5	rs471705	1	55521242	T	G	0.3762	73677	0.4224	0.6326	0.5043	-2.019	0.2225	-0.01308	0.6232	1.53e-20	EUR	LDLC	DEPR
5	rs471705	1	55521242	T	G	0.4062	109620	0.2782	0.4593	0.5447	-2.069	0.1831	0.1595	0.44	2.12e-32	CPMA	LDLC	DEPR
5	rs471705	1	55521242	T	G	0.424	59518	0.4361	0.5249	0.4061	-2.491	0.2619	0.4667	0.5295	4.31e-24	CPMA	LDLC	SOCS
5	rs471705	1	55521242	T	G	0.3912	33345	0.0297	0.738	0.9679	-2.343	0.3321	0.5661	0.7244	9.52e-13	CPMA	LDLC	ANXT
5	rs471705	1	55521242	T	G	0.3766	32400	0.5336	0.6927	0.4411	-2.611	0.3489	0.5609	0.7056	4.23e-15	EUR	LDLC	SOCS
5	rs471705	1	55521242	T	G	0.3697	24336	-0.2588	0.8392	0.7578	-2.336	0.4014	0.2319	0.8305	2.07e-09	EUR	LDLC	ANXT
5	rs472495	1	55521313	T	G	0.6346	32400	-0.4384	0.6916	0.5262	2.584	0.348	-0.4788	0.7043	5.02e-15	EUR	LDLC	SOCS
5	rs472495	1	55521313	T	G	0.5945	59518	-0.1802	0.5159	0.7269	2.465	0.2568	-0.2122	0.5204	1.15e-25	CPMA	LDLC	SOCS
5	rs472495	1	55521313	T	G	0.6409	24336	0.2523	0.8342	0.7623	2.43	0.3995	-0.2261	0.8249	3.08e-10	EUR	LDLC	ANXT
5	rs472495	1	55521313	T	G	0.6232	33345	-0.2739	0.7305	0.7077	2.469	0.3273	-0.6856	0.716	2.68e-14	CPMA	LDLC	ANXT
5	rs472495	1	55521313	T	G	0.6349	72714	-0.1878	0.6399	0.7692	2.02	0.2235	0.2418	0.6295	7.77e-21	EUR	LDLC	DEPR
5	rs472495	1	55521313	T	G	0.6115	108989	-0.0391	0.4592	0.9321	2.062	0.1813	0.1134	0.4402	4.79e-34	CPMA	LDLC	DEPR
5	rs11808052	1	55521352	T	C	0.0449	72741	-2.9717	1.2358	0.01618	-2.202	0.526	-3.092	1.175	1.67e-09	CPMA	LDLC	DEPR
5	rs479910	1	55522141	A	G	0.3651	24336	-0.133	0.8505	0.8758	-2.448	0.4083	0.3766	0.8394	8.09e-10	EUR	LDLC	ANXT
5	rs479910	1	55522141	A	G	0.3729	73677	0.5821	0.6393	0.3626	-2.052	0.2244	0.1134	0.6302	1.39e-20	EUR	LDLC	DEPR
5	rs479910	1	55522141	A	G	0.3966	109620	0.2493	0.4633	0.5906	-1.895	0.1837	0.1301	0.4446	3.73e-27	CPMA	LDLC	DEPR
5	rs479910	1	55522141	A	G	0.4146	59518	0.3902	0.5293	0.4609	-2.131	0.2639	0.4055	0.5341	1.33e-17	CPMA	LDLC	SOCS
5	rs479910	1	55522141	A	G	0.3842	33345	0.2918	0.7469	0.696	-2.38	0.3366	0.7456	0.7325	1.41e-12	CPMA	LDLC	ANXT
5	rs479910	1	55522141	A	G	0.3738	32400	0.7	0.7036	0.3198	-2.669	0.3556	0.6933	0.7169	5.89e-15	EUR	LDLC	SOCS
5	rs28362263	1	55523855	A	G	0.0926	13737	2.8753	2.1855	0.1883	-9.948	0.9595	3.438	2.163	1.77e-26	AFR	LDLC	DEPR
5	rs28362263	1	55523855	A	G	0.0678	27742	2.831	1.807	0.1172	-9.993	0.8474	3.161	1.758	5.59e-35	CPMA	LDLC	DEPR
5	rs28362263	1	55523855	A	G	0.0773	21965	1.0192	1.8345	0.5785	-9.182	0.9348	1.049	1.833	3.25e-27	CPMA	LDLC	SOCS
5	rs565436	1	55524601	A	G	0.7269	55685	-0.4493	0.5934	0.4489	1.702	0.2905	-0.4657	0.5911	2.53e-09	CPMA	LDLC	SOCS
5	rs565436	1	55524601	A	G	0.7418	95721	0.1091	0.5222	0.8345	1.371	0.2024	0.2913	0.4963	4.13e-13	CPMA	LDLC	DEPR
5	rs565436	1	55524601	A	G	0.7481	62147	-0.8147	0.7377	0.2694	1.788	0.2482	-0.4543	0.7121	1.66e-12	EUR	LDLC	DEPR
5	rs565436	1	55524601	A	G	0.7423	24852	-1.1616	0.9072	0.2004	2.243	0.3846	-2.218	0.8457	4.02e-08	CPMA	LDLC	ANXT
5	rs565436	1	55524601	A	G	0.7398	28567	-0.7407	0.8244	0.3689	2.26	0.4039	-0.6167	0.8192	1.38e-08	EUR	LDLC	SOCS
5	rs11206517	1	55526428	T	G	0.9014	86594	-2.011	0.9799	0.04014	-3.066	0.4176	-1.803	0.9458	1.07e-18	CPMA	LDLC	DEPR
5	rs11206517	1	55526428	T	G	0.882	58783	0.0539	0.999	0.957	-3.522	0.5144	0.04346	1.003	2.84e-14	CPMA	LDLC	SOCS
5	rs12067569	1	55528629	A	G	0.1029	85032	1.4864	0.9928	0.1343	3.265	0.4261	1.325	0.958	7.96e-19	CPMA	LDLC	DEPR
5	rs12067569	1	55528629	A	G	0.1961	14051	1.4875	1.5912	0.3499	3.55	0.7073	1.679	1.569	4.09e-09	AFR	LDLC	DEPR
5	rs12067569	1	55528629	A	G	0.1198	57589	0.3318	1.007	0.7418	3.499	0.5153	0.3882	1.011	6.85e-15	CPMA	LDLC	SOCS
5	rs505151	1	55529187	A	G	0.871	85072	-0.8271	0.913	0.365	-3.181	0.3874	-0.7037	0.8792	8.35e-20	CPMA	LDLC	DEPR
5	rs505151	1	55529187	A	G	0.7542	15135	-0.5944	1.4482	0.6815	-3.784	0.6189	-0.6812	1.417	2.15e-11	AFR	LDLC	DEPR
5	rs505151	1	55529187	A	G	0.8511	59518	0.3282	0.9137	0.7194	-3.769	0.4715	0.2676	0.915	1.14e-18	CPMA	LDLC	SOCS
5	rs1537399	1	55536383	A	G	0.0991	24963	1.1787	1.6119	0.4646	-7.587	0.7932	1.262	1.61	8.53e-25	CPMA	LDLC	SOCS
5	rs1537399	1	55536383	A	G	0.119	3466	0.8139	3.5745	0.8199	-7.982	1.41	0.9942	3.345	1.1e-08	CPMA	LDLC	ANXT
5	rs1537399	1	55536383	A	G	0.119	3466	0.8139	3.5745	0.8199	-7.982	1.41	0.9942	3.345	1.1e-08	AFR	LDLC	ANXT
5	rs1537399	1	55536383	A	G	0.0868	31054	2.7335	1.5892	0.08543	-8.49	0.7242	2.854	1.544	5.91e-34	CPMA	LDLC	DEPR
5	rs1537399	1	55536383	A	G	0.1199	14051	2.0961	1.9379	0.2794	-8.56	0.8284	2.154	1.913	8.92e-27	AFR	LDLC	DEPR
5	rs17111568	1	55537198	A	G	0.1337	14051	1.6017	1.8658	0.3907	-7.667	0.7903	1.583	1.832	5.52e-24	AFR	LDLC	DEPR
5	rs17111568	1	55537198	A	G	0.1153	24963	0.5627	1.5606	0.7184	-6.453	0.7469	0.6249	1.555	1.01e-20	CPMA	LDLC	SOCS
5	rs17111568	1	55537198	A	G	0.0966	31054	2.3126	1.5276	0.1301	-7.64	0.6979	2.35	1.472	5.1e-30	CPMA	LDLC	DEPR
5	rs10493176	1	55538552	T	G	0.9048	50560	2.0782	1.0546	0.04876	2.259	0.5221	1.93	1.068	4.66e-09	CPMA	LDLC	SOCS
5	rs10493176	1	55538552	T	G	0.8975	65572	-0.724	1.1354	0.5237	2.569	0.3985	-0.09162	1.13	1.36e-10	EUR	LDLC	DEPR
5	rs10493176	1	55538552	T	G	0.8911	30769	2.0387	1.1896	0.08657	2.924	0.602	1.823	1.212	4.16e-10	EUR	LDLC	SOCS
5	rs10493176	1	55538552	T	G	0.9153	92155	0.8716	0.9306	0.349	2.189	0.3601	1.056	0.8973	1.19e-11	CPMA	LDLC	DEPR
5	rs74072686	1	55539311	T	C	0.911	31054	-3.2875	1.5765	0.03704	8.12	0.7156	-3.287	1.532	3.95e-31	CPMA	LDLC	DEPR
5	rs74072686	1	55539311	T	C	0.8777	3466	0.3963	3.5253	0.9105	7.881	1.388	0.3152	3.298	3.44e-09	CPMA	LDLC	ANXT
5	rs74072686	1	55539311	T	C	0.8994	24963	-1.2757	1.5911	0.4227	7.061	0.7839	-1.471	1.586	1.04e-21	CPMA	LDLC	SOCS
5	rs74072686	1	55539311	T	C	0.8777	3466	0.3963	3.5253	0.9105	7.881	1.388	0.3152	3.298	3.44e-09	AFR	LDLC	ANXT
5	rs74072686	1	55539311	T	C	0.8773	14051	-2.621	1.9196	0.1721	8.203	0.8168	-2.477	1.893	6.69e-25	AFR	LDLC	DEPR
5	rs12079951	1	55540326	A	C	0.9461	70552	-1.1598	1.2964	0.371	-3.428	0.5258	-0.8384	1.248	2.23e-12	CPMA	LDLC	DEPR
5	rs12079951	1	55540326	A	C	0.9389	49929	-0.8934	1.2789	0.4848	-3.523	0.6477	-1.199	1.281	5.31e-11	CPMA	LDLC	SOCS
5	rs74072687	1	55540576	T	C	0.123	3466	0.0036	3.5785	0.9992	-8.136	1.38	0.2208	3.331	1.36e-09	AFR	LDLC	ANXT
5	rs74072687	1	55540576	T	C	0.1243	14051	2.4824	1.9082	0.1933	-8.395	0.8155	2.376	1.884	2.76e-26	AFR	LDLC	DEPR
5	rs74072687	1	55540576	T	C	0.0899	31054	3.2297	1.5639	0.03891	-8.282	0.7148	3.273	1.518	1.42e-32	CPMA	LDLC	DEPR
5	rs74072687	1	55540576	T	C	0.1029	24963	0.9789	1.5849	0.5368	-7.179	0.7801	1.177	1.579	4.86e-23	CPMA	LDLC	SOCS
5	rs74072687	1	55540576	T	C	0.123	3466	0.0036	3.5785	0.9992	-8.136	1.38	0.2208	3.331	1.36e-09	CPMA	LDLC	ANXT
5	rs17111573	1	55541681	A	G	0.8681	14051	-1.8777	1.8149	0.3008	7.581	0.7886	-1.68	1.784	1.51e-23	AFR	LDLC	DEPR
5	rs17111573	1	55541681	A	G	0.9022	31054	-3.001	1.5112	0.04706	7.538	0.6877	-2.985	1.473	4.01e-29	CPMA	LDLC	DEPR
5	rs17111573	1	55541681	A	G	0.8665	3466	1.3606	3.4321	0.6918	6.991	1.327	1.436	3.219	2.02e-08	CPMA	LDLC	ANXT
5	rs17111573	1	55541681	A	G	0.8665	3466	1.3606	3.4321	0.6918	6.991	1.327	1.436	3.219	2.02e-08	AFR	LDLC	ANXT
5	rs17111573	1	55541681	A	G	0.8911	26383	-1.1006	1.5317	0.4724	6.534	0.7484	-1.309	1.529	1.98e-20	CPMA	LDLC	SOCS
5	rs17111575	1	55542158	A	G	0.1345	14051	2.2428	1.8061	0.2143	-7.503	0.7869	1.995	1.776	6.84e-23	AFR	LDLC	DEPR
5	rs17111575	1	55542158	A	G	0.0999	31054	3.2098	1.5066	0.03313	-7.454	0.6869	3.15	1.469	2.26e-28	CPMA	LDLC	DEPR
5	rs17111575	1	55542158	A	G	0.114	24963	1.7255	1.5411	0.2629	-6.51	0.7593	1.877	1.537	3.72e-19	CPMA	LDLC	SOCS
5	rs17111576	1	55542968	T	C	0.9026	31054	-3.1177	1.5147	0.03956	7.509	0.6875	-3.067	1.475	8e-29	CPMA	LDLC	DEPR
5	rs17111576	1	55542968	T	C	0.8892	24963	-1.4126	1.5528	0.363	6.527	0.7594	-1.592	1.547	1.6e-19	CPMA	LDLC	SOCS
5	rs17111576	1	55542968	T	C	0.8684	14051	-2.039	1.821	0.2628	7.545	0.7885	-1.799	1.789	3.31e-23	AFR	LDLC	DEPR
5	rs56235208	1	55543079	T	C	0.9341	87323	-0.7937	1.0447	0.4474	-3.368	0.4447	-0.6944	1.002	5.27e-17	CPMA	LDLC	DEPR
5	rs56235208	1	55543079	T	C	0.9245	59518	-0.8845	1.0803	0.4129	-3.328	0.5461	-1.147	1.081	1.15e-13	CPMA	LDLC	SOCS
5	rs17111578	1	55543244	A	C	0.8892	24963	-1.3918	1.5531	0.3702	6.515	0.7597	-1.571	1.548	1.87e-19	CPMA	LDLC	SOCS
5	rs17111578	1	55543244	A	C	0.8684	14051	-2.0891	1.8234	0.2519	7.521	0.7889	-1.853	1.791	5.12e-23	AFR	LDLC	DEPR
5	rs17111578	1	55543244	A	C	0.9027	31054	-3.1543	1.5161	0.03748	7.492	0.6878	-3.102	1.477	1.21e-28	CPMA	LDLC	DEPR
5	rs61760216	1	55549014	A	C	0.9532	21965	1.3878	2.2096	0.5299	5.49	1.146	1.277	2.17	1.5e-08	CPMA	LDLC	SOCS
5	rs17111591	1	55549088	T	C	0.9041	31054	-3.0831	1.5103	0.04121	7.487	0.6852	-3.002	1.47	6.37e-29	CPMA	LDLC	DEPR
5	rs17111591	1	55549088	T	C	0.8905	24963	-1.3278	1.5412	0.389	6.568	0.7583	-1.507	1.536	5.87e-20	CPMA	LDLC	SOCS
5	rs17111591	1	55549088	T	C	0.8698	14051	-2.1973	1.8246	0.2285	7.551	0.7892	-1.929	1.791	4.23e-23	AFR	LDLC	DEPR
5	rs6588545	1	55549374	A	T	0.1579	86571	0.8738	0.8578	0.3083	-3.855	0.3646	0.5978	0.8205	3.03e-28	CPMA	LDLC	DEPR
5	rs6588545	1	55549374	A	T	0.1825	58783	1.8207	0.8902	0.04082	-3.986	0.439	1.672	0.891	2.63e-20	CPMA	LDLC	SOCS
5	rs6588545	1	55549374	A	T	0.3109	15467	0.5767	1.3524	0.6698	-5.34	0.5594	0.9784	1.315	2.43e-23	AFR	LDLC	DEPR
5	rs72911441	1	55552273	A	G	0.9421	85587	-0.9246	1.0907	0.3966	-3.474	0.4593	-0.8083	1.045	5.24e-17	CPMA	LDLC	DEPR
5	rs72911441	1	55552273	A	G	0.9338	59518	-1.2666	1.1038	0.2512	-3.497	0.5663	-1.473	1.105	7.98e-15	CPMA	LDLC	SOCS
5	rs6588546	1	55553226	A	T	0.1109	24963	1.522	1.5516	0.3266	-6.518	0.7601	1.676	1.546	2.43e-19	CPMA	LDLC	SOCS
5	rs6588546	1	55553226	A	T	0.1316	14051	2.3333	1.8247	0.201	-7.54	0.789	2.046	1.791	6.14e-23	AFR	LDLC	DEPR
5	rs6588546	1	55553226	A	T	0.0974	31054	3.2818	1.5176	0.03058	-7.512	0.6883	3.184	1.477	1.13e-28	CPMA	LDLC	DEPR
5	rs17111595	1	55556007	T	C	0.0978	31054	2.8666	1.4929	0.05485	-7.751	0.6803	2.868	1.451	1.07e-31	CPMA	LDLC	DEPR
5	rs17111595	1	55556007	T	C	0.1335	14051	2.0495	1.8079	0.2569	-7.867	0.7809	1.873	1.776	1.17e-25	AFR	LDLC	DEPR
5	rs17111595	1	55556007	T	C	0.1134	24963	1.3259	1.5224	0.3838	-6.911	0.7496	1.447	1.518	1.07e-22	CPMA	LDLC	SOCS
5	rs17111595	1	55556007	T	C	0.1296	3466	-0.1013	3.4747	0.9767	-7.045	1.321	-0.1024	3.247	4.85e-08	CPMA	LDLC	ANXT
5	rs17111595	1	55556007	T	C	0.1296	3466	-0.1013	3.4747	0.9767	-7.045	1.321	-0.1024	3.247	4.85e-08	AFR	LDLC	ANXT
5	rs1165285	1	55556428	A	T	0.6203	73677	-0.9359	0.6056	0.1223	1.409	0.2129	-0.5851	0.5968	1.71e-10	EUR	LDLC	DEPR
5	rs1165285	1	55556428	A	T	0.5903	108715	-0.5952	0.448	0.184	1.421	0.1781	-0.4038	0.4301	1.36e-15	CPMA	LDLC	DEPR
5	rs1165285	1	55556428	A	T	0.5714	59518	-0.2022	0.5272	0.7013	1.644	0.2638	-0.1943	0.5315	4.25e-11	CPMA	LDLC	SOCS
5	rs1165285	1	55556428	A	T	0.6051	33345	-0.579	0.7162	0.4188	1.913	0.3261	-1.148	0.6963	2.21e-08	CPMA	LDLC	ANXT
5	rs1165284	1	55557067	T	G	0.4564	15467	-0.0281	1.2516	0.9821	-3.799	0.5262	0.119	1.218	1.8e-14	AFR	LDLC	DEPR
5	rs1165284	1	55557067	T	G	0.2365	108312	0.5029	0.5136	0.3275	-1.604	0.2049	0.05819	0.4945	4.75e-16	CPMA	LDLC	DEPR
5	rs1165284	1	55557067	T	G	0.2581	58783	1.303	0.5931	0.02802	-2.493	0.2978	1.295	0.5984	6.29e-17	CPMA	LDLC	SOCS
5	rs1165284	1	55557067	T	G	0.2231	32612	0.705	0.8203	0.3901	-2.181	0.3711	1.743	0.7894	2.94e-08	CPMA	LDLC	ANXT
5	rs667353	1	55557540	T	C	0.3786	70031	0.7088	0.6313	0.2615	-1.246	0.2167	0.4949	0.6222	4.33e-08	EUR	LDLC	DEPR
5	rs667353	1	55557540	T	C	0.4284	57887	0.1593	0.5316	0.7644	-1.443	0.265	0.1755	0.5362	1.25e-08	CPMA	LDLC	SOCS
5	rs667353	1	55557540	T	C	0.4091	105069	0.4391	0.4574	0.3371	-1.306	0.1794	0.2626	0.4386	2.42e-13	CPMA	LDLC	DEPR
5	NA	1	55557810	D	I	0.0968	29993	2.9571	1.5385	0.05459	-7.949	0.703	3.005	1.495	3.02e-31	CPMA	LDLC	DEPR
5	NA	1	55557810	D	I	0.1132	24963	1.3362	1.5238	0.3805	-6.914	0.7498	1.46	1.519	1.11e-22	CPMA	LDLC	SOCS
5	rs17111605	1	55560726	T	C	0.0901	31054	3.3551	1.5771	0.03339	-8.128	0.7155	3.343	1.531	3.61e-31	CPMA	LDLC	DEPR
5	rs17111605	1	55560726	T	C	0.1234	14051	2.4851	1.9107	0.1934	-8.154	0.8111	2.34	1.885	4.55e-25	AFR	LDLC	DEPR
5	rs17111605	1	55560726	T	C	0.1229	3466	-0.9304	3.5099	0.7909	-7.844	1.381	-0.7715	3.281	2.22e-09	AFR	LDLC	ANXT
5	rs17111605	1	55560726	T	C	0.1229	3466	-0.9304	3.5099	0.7909	-7.844	1.381	-0.7715	3.281	2.22e-09	CPMA	LDLC	ANXT
5	rs17111605	1	55560726	T	C	0.1031	24963	1.2445	1.5984	0.4362	-7.025	0.7816	1.448	1.593	1.42e-21	CPMA	LDLC	SOCS
5	rs503495	1	55560796	T	C	0.4926	15467	0.8101	1.273	0.5245	-3.753	0.5307	0.8764	1.235	5.28e-13	AFR	LDLC	DEPR
5	rs503495	1	55560796	T	C	0.2688	58783	1.2105	0.5924	0.04102	-2.344	0.2992	1.17	0.5978	5.64e-15	CPMA	LDLC	SOCS
5	rs503495	1	55560796	T	C	0.2437	108312	0.7035	0.5126	0.17	-1.564	0.2047	0.2805	0.4934	1.01e-14	CPMA	LDLC	DEPR
5	rs10493177	1	55561557	A	G	0.8872	24963	-1.2852	1.5253	0.3994	6.944	0.7505	-1.408	1.521	6.4e-23	CPMA	LDLC	SOCS
5	rs10493177	1	55561557	A	G	0.8658	14051	-1.89	1.8064	0.2954	7.895	0.7859	-1.77	1.778	1.24e-25	AFR	LDLC	DEPR
5	rs10493177	1	55561557	A	G	0.8654	3466	-0.2024	3.4805	0.9536	7.304	1.324	-0.265	3.256	2.28e-08	AFR	LDLC	ANXT
5	rs10493177	1	55561557	A	G	0.9016	31054	-2.7512	1.4923	0.06525	7.771	0.6835	-2.797	1.453	1.17e-31	CPMA	LDLC	DEPR
5	rs10493177	1	55561557	A	G	0.8654	3466	-0.2024	3.4805	0.9536	7.304	1.324	-0.265	3.256	2.28e-08	CPMA	LDLC	ANXT
5	NA	1	55564582	D	I	0.9033	29993	-3.169	1.551	0.04104	8.059	0.709	-3.18	1.505	1.87e-31	CPMA	LDLC	DEPR
5	NA	1	55564582	D	I	0.8872	24963	-1.2195	1.5271	0.4245	6.922	0.7511	-1.346	1.523	8.14e-23	CPMA	LDLC	SOCS
5	rs78558159	1	55565136	T	C	0.9323	27742	-3.3437	2.0151	0.09706	10.24	0.9149	-3.488	1.922	4.65e-31	CPMA	LDLC	DEPR
5	rs78558159	1	55565136	T	C	0.9132	13737	-4.6927	2.3231	0.04338	10.26	0.9831	-5.156	2.287	1.5e-25	AFR	LDLC	DEPR
5	rs78558159	1	55565136	T	C	0.9222	21965	-1.207	1.9668	0.5394	9.216	1.003	-1.203	1.978	9.69e-24	CPMA	LDLC	SOCS
5	NA	1	55566411	D	I	0.7541	79586	-0.6667	0.5797	0.2501	1.771	0.2427	-0.4535	0.5568	1.92e-13	CPMA	LDLC	DEPR
5	NA	1	55566411	D	I	0.7257	51702	-1.4521	0.6444	0.02424	2.245	0.3216	-1.43	0.6426	1.15e-11	CPMA	LDLC	SOCS
5	rs6656663	1	55568340	T	C	0.9062	31054	-3.0707	1.5273	0.04438	7.549	0.6936	-3.022	1.488	1.03e-28	CPMA	LDLC	DEPR
5	rs6656663	1	55568340	T	C	0.8694	3466	1.2886	3.4425	0.7082	7.06	1.346	1.372	3.232	2.76e-08	CPMA	LDLC	ANXT
5	rs6656663	1	55568340	T	C	0.8934	24963	-1.4449	1.5618	0.3549	6.71	0.7644	-1.644	1.557	2.54e-20	CPMA	LDLC	SOCS
5	rs6656663	1	55568340	T	C	0.8715	14051	-2.2181	1.8564	0.2322	7.638	0.8008	-1.978	1.827	6.49e-23	AFR	LDLC	DEPR
5	rs6656663	1	55568340	T	C	0.8694	3466	1.2886	3.4425	0.7082	7.06	1.346	1.372	3.232	2.76e-08	AFR	LDLC	ANXT
5	rs2274538	1	55569440	A	G	0.3075	15467	0.5796	1.3589	0.6697	-5.293	0.5619	0.9635	1.321	9.94e-23	AFR	LDLC	DEPR
5	rs2274538	1	55569440	A	G	0.1812	58783	1.8396	0.896	0.04007	-3.952	0.44	1.697	0.897	8.01e-20	CPMA	LDLC	SOCS
5	rs2274538	1	55569440	A	G	0.1566	86571	0.8659	0.8628	0.3156	-3.793	0.3662	0.5976	0.8262	4.28e-27	CPMA	LDLC	DEPR
5	NA	1	55573524	D	I	0.9412	54063	-1.1536	1.3691	0.3995	-2.984	0.5842	-1.355	1.333	6.62e-09	CPMA	LDLC	DEPR
5	NA	1	55573524	D	I	0.9332	43059	-1.2332	1.3594	0.3643	-3.415	0.6753	-1.525	1.344	4.29e-10	CPMA	LDLC	SOCS
5	rs567734	1	55574364	A	G	0.7418	58783	-1.3124	0.593	0.0269	2.537	0.2979	-1.302	0.5984	1.62e-17	CPMA	LDLC	SOCS
5	rs567734	1	55574364	A	G	0.8306	12376	0.1349	1.2572	0.9146	3.226	0.6258	0.1087	1.253	3.66e-08	HA	LDLC	SOCS
5	rs567734	1	55574364	A	G	0.7769	32612	-0.7873	0.8198	0.3369	2.226	0.3711	-1.829	0.789	1.48e-08	CPMA	LDLC	ANXT
5	rs567734	1	55574364	A	G	0.7637	108312	-0.5225	0.514	0.3094	1.634	0.2049	-0.08613	0.4949	1.53e-16	CPMA	LDLC	DEPR
5	rs567734	1	55574364	A	G	0.5443	15467	0.2549	1.2578	0.8394	3.815	0.5268	0.06606	1.223	9.05e-15	AFR	LDLC	DEPR
5	rs61176209	1	55574599	T	C	0.0647	59518	1.3444	1.1117	0.2265	3.528	0.5692	1.542	1.113	4.91e-15	CPMA	LDLC	SOCS
5	rs61176209	1	55574599	T	C	0.0565	85587	1.0794	1.102	0.3273	3.474	0.4601	0.9539	1.057	4.04e-17	CPMA	LDLC	DEPR
5	rs17111639	1	55577016	A	G	0.1308	14051	1.5878	1.8301	0.3856	-7.399	0.7941	1.373	1.802	2.04e-22	AFR	LDLC	DEPR
5	rs17111639	1	55577016	A	G	0.0966	31054	2.7873	1.5198	0.06665	-7.409	0.6921	2.756	1.482	5.09e-28	CPMA	LDLC	DEPR
5	rs17111639	1	55577016	A	G	0.1106	24963	1.4933	1.5561	0.3372	-6.457	0.7579	1.641	1.551	4.39e-19	CPMA	LDLC	SOCS
5	rs4262586	1	55578109	T	C	0.9303	30740	-2.4655	1.7804	0.1661	7.914	0.826	-2.938	1.719	9.03e-23	CPMA	LDLC	DEPR
5	rs4262586	1	55578109	T	C	0.9192	24963	-1.1232	1.7728	0.5264	7.487	0.8863	-1.332	1.771	1.56e-19	CPMA	LDLC	SOCS
5	rs4262586	1	55578109	T	C	0.8997	13737	-1.1793	2.2571	0.6013	8.313	0.9899	-1.527	2.202	1.66e-18	AFR	LDLC	DEPR
5	NA	1	55578831	D	I	0.1611	67821	1.1304	0.9024	0.2103	-4.173	0.3985	1.105	0.866	2.81e-27	CPMA	LDLC	DEPR
5	NA	1	55578831	D	I	0.1941	51702	1.8016	0.9275	0.05209	-4.169	0.452	1.669	0.9231	4.92e-21	CPMA	LDLC	SOCS
5	rs112023886	1	55579039	A	G	0.1323	3466	-0.6129	3.4418	0.8587	-7.383	1.333	-0.6625	3.235	9.43e-09	CPMA	LDLC	ANXT
5	rs112023886	1	55579039	A	G	0.0961	31054	2.8897	1.5233	0.05782	-7.584	0.6937	2.902	1.485	4.27e-29	CPMA	LDLC	DEPR
5	rs112023886	1	55579039	A	G	0.1098	24963	1.3805	1.5572	0.3753	-6.63	0.762	1.568	1.552	4.74e-20	CPMA	LDLC	SOCS
5	rs112023886	1	55579039	A	G	0.1323	3466	-0.6129	3.4418	0.8587	-7.383	1.333	-0.6625	3.235	9.43e-09	AFR	LDLC	ANXT
5	rs112023886	1	55579039	A	G	0.13	14051	1.7511	1.8334	0.3395	-7.631	0.7958	1.583	1.804	1.54e-23	AFR	LDLC	DEPR
5	rs59833022	1	55579288	T	C	0.1323	3466	-0.6137	3.4418	0.8585	-7.383	1.333	-0.6639	3.235	9.42e-09	AFR	LDLC	ANXT
5	rs59833022	1	55579288	T	C	0.13	14051	1.7502	1.8334	0.3398	-7.632	0.7958	1.581	1.804	1.52e-23	AFR	LDLC	DEPR
5	rs59833022	1	55579288	T	C	0.0961	31054	2.8889	1.5233	0.05789	-7.584	0.6937	2.9	1.485	4.22e-29	CPMA	LDLC	DEPR
5	rs59833022	1	55579288	T	C	0.1323	3466	-0.6137	3.4418	0.8585	-7.383	1.333	-0.6639	3.235	9.42e-09	CPMA	LDLC	ANXT
5	rs59833022	1	55579288	T	C	0.1098	24963	1.38	1.5572	0.3755	-6.631	0.762	1.568	1.552	4.72e-20	CPMA	LDLC	SOCS
5	rs58780216	1	55583334	A	G	0.1133	24963	0.5717	1.5181	0.7065	-7.028	0.7675	0.7702	1.512	9.8e-24	CPMA	LDLC	SOCS
5	rs58780216	1	55583334	A	G	0.0966	31054	2.3748	1.5236	0.1191	-7.96	0.6981	2.464	1.476	1.73e-32	CPMA	LDLC	DEPR
5	rs58780216	1	55583334	A	G	0.1346	3466	1.2694	3.7794	0.737	-7.827	1.367	1.478	3.547	1.15e-08	AFR	LDLC	ANXT
5	rs58780216	1	55583334	A	G	0.134	14051	1.3944	1.8587	0.4531	-8.02	0.794	1.343	1.831	2.86e-26	AFR	LDLC	DEPR
5	rs58780216	1	55583334	A	G	0.1346	3466	1.2694	3.7794	0.737	-7.827	1.367	1.478	3.547	1.15e-08	CPMA	LDLC	ANXT
5	rs74073033	1	55583818	T	G	0.0965	31054	2.8864	1.521	0.05774	-7.569	0.6922	2.9	1.483	4.23e-29	CPMA	LDLC	DEPR
5	rs74073033	1	55583818	T	G	0.1102	24963	1.4469	1.555	0.3521	-6.623	0.7611	1.631	1.55	5.59e-20	CPMA	LDLC	SOCS
5	rs74073033	1	55583818	T	G	0.1304	14051	1.752	1.8294	0.3382	-7.612	0.7936	1.589	1.8	1.55e-23	AFR	LDLC	DEPR
5	rs74073033	1	55583818	T	G	0.1324	3466	-0.6006	3.4416	0.8615	-7.294	1.33	-0.736	3.234	1.28e-08	AFR	LDLC	ANXT
5	rs74073033	1	55583818	T	G	0.1324	3466	-0.6006	3.4416	0.8615	-7.294	1.33	-0.736	3.234	1.28e-08	CPMA	LDLC	ANXT
5	rs544514	1	55585718	A	G	0.2335	108312	0.4112	0.5242	0.4328	-1.707	0.2079	-0.01989	0.5045	8.87e-18	CPMA	LDLC	DEPR
5	rs544514	1	55585718	A	G	0.256	58783	1.5121	0.5975	0.01138	-2.612	0.2997	1.501	0.6029	4.95e-18	CPMA	LDLC	SOCS
5	rs544514	1	55585718	A	G	0.2181	32612	1.1213	0.8632	0.1939	-2.44	0.3824	2.118	0.8347	1.43e-09	CPMA	LDLC	ANXT
5	rs544514	1	55585718	A	G	0.4539	15467	-0.4877	1.2628	0.6993	-3.745	0.5271	-0.246	1.226	1.75e-14	AFR	LDLC	DEPR
5	rs74073034	1	55588593	T	C	0.8659	3466	-0.5978	3.5061	0.8646	7.562	1.322	-0.5835	3.283	8.52e-09	AFR	LDLC	ANXT
5	rs74073034	1	55588593	T	C	0.8662	14051	-1.5625	1.811	0.3883	7.915	0.7855	-1.479	1.783	4.4e-26	AFR	LDLC	DEPR
5	rs74073034	1	55588593	T	C	0.9015	31054	-2.5735	1.5009	0.08641	7.787	0.6837	-2.662	1.463	6.55e-32	CPMA	LDLC	DEPR
5	rs74073034	1	55588593	T	C	0.8871	24963	-1.3412	1.5243	0.3789	6.995	0.7498	-1.47	1.52	3.32e-23	CPMA	LDLC	SOCS
5	rs74073034	1	55588593	T	C	0.8659	3466	-0.5978	3.5061	0.8646	7.562	1.322	-0.5835	3.283	8.52e-09	CPMA	LDLC	ANXT
5	rs17111648	1	55588895	T	C	0.8749	14051	-1.9487	1.8967	0.3042	8.497	0.8084	-1.895	1.876	7.68e-28	AFR	LDLC	DEPR
5	rs17111648	1	55588895	T	C	0.8768	3466	-1.1383	3.5998	0.7518	8.511	1.375	-1.404	3.358	5.8e-10	AFR	LDLC	ANXT
5	rs17111648	1	55588895	T	C	0.8951	24963	-0.8371	1.5727	0.5945	7.489	0.7718	-0.9808	1.569	7.47e-26	CPMA	LDLC	SOCS
5	rs17111648	1	55588895	T	C	0.9084	31054	-2.7575	1.5699	0.07899	8.423	0.7099	-2.838	1.53	1.2e-34	CPMA	LDLC	DEPR
5	rs17111648	1	55588895	T	C	0.8768	3466	-1.1383	3.5998	0.7518	8.511	1.375	-1.404	3.358	5.8e-10	CPMA	LDLC	ANXT
5	rs17111650	1	55590307	T	G	0.1215	3466	-0.1826	3.5307	0.9587	-8.213	1.383	-0.07749	3.305	9.85e-10	CPMA	LDLC	ANXT
5	rs17111650	1	55590307	T	G	0.1022	24963	1.1614	1.6016	0.4684	-7.08	0.7829	1.376	1.597	6.24e-22	CPMA	LDLC	SOCS
5	rs17111650	1	55590307	T	G	0.1216	14051	2.1488	1.9208	0.2633	-8.187	0.8169	2.036	1.899	3.68e-25	AFR	LDLC	DEPR
5	rs17111650	1	55590307	T	G	0.0891	31054	3.1736	1.5887	0.04576	-8.151	0.7194	3.223	1.547	4.18e-31	CPMA	LDLC	DEPR
5	rs17111650	1	55590307	T	G	0.1215	3466	-0.1826	3.5307	0.9587	-8.213	1.383	-0.07749	3.305	9.85e-10	AFR	LDLC	ANXT
5	rs502793	1	55590828	A	G	0.731	58783	-1.2729	0.592	0.03155	2.378	0.2992	-1.24	0.5976	2.62e-15	CPMA	LDLC	SOCS
5	rs502793	1	55590828	A	G	0.7572	108312	-0.6156	0.5128	0.23	1.572	0.2046	-0.2122	0.4936	4.78e-15	CPMA	LDLC	DEPR
5	rs502793	1	55590828	A	G	0.5065	15467	-0.2969	1.28	0.8166	3.66	0.5298	-0.437	1.24	7.73e-13	AFR	LDLC	DEPR
5	rs17111657	1	55591283	A	C	0.3096	15467	0.2436	1.3541	0.8573	-5.272	0.5595	0.6817	1.315	4.17e-23	AFR	LDLC	DEPR
5	rs17111657	1	55591283	A	C	0.1837	58783	1.9064	0.8949	0.03315	-4.018	0.4406	1.766	0.8961	2.27e-20	CPMA	LDLC	SOCS
5	rs17111657	1	55591283	A	C	0.1583	86571	0.7614	0.8641	0.3782	-3.825	0.3662	0.5164	0.827	9.26e-28	CPMA	LDLC	DEPR
5	rs74073036	1	55591547	A	G	0.1033	24963	1.3462	1.5947	0.3986	-7.092	0.7796	1.557	1.59	5.87e-22	CPMA	LDLC	SOCS
5	rs74073036	1	55591547	A	G	0.0903	31054	3.1461	1.5819	0.04672	-8.1	0.715	3.187	1.539	4.13e-31	CPMA	LDLC	DEPR
5	rs74073036	1	55591547	A	G	0.1229	14051	2.1214	1.9087	0.2664	-8.121	0.8105	2.012	1.885	3.71e-25	AFR	LDLC	DEPR
5	rs74073036	1	55591547	A	G	0.1226	3466	-0.2028	3.5294	0.9542	-8.075	1.377	-0.1981	3.306	1.5e-09	AFR	LDLC	ANXT
5	rs74073036	1	55591547	A	G	0.1226	3466	-0.2028	3.5294	0.9542	-8.075	1.377	-0.1981	3.306	1.5e-09	CPMA	LDLC	ANXT
5	rs567966	1	55593520	A	G	0.2185	32612	1.1893	0.8603	0.1668	-2.439	0.3818	2.182	0.8319	1.37e-09	CPMA	LDLC	ANXT
5	rs567966	1	55593520	A	G	0.2566	58783	1.4979	0.5969	0.01209	-2.596	0.2993	1.487	0.6024	7.07e-18	CPMA	LDLC	SOCS
5	rs567966	1	55593520	A	G	0.455	15467	-0.5196	1.2642	0.6811	-3.733	0.5266	-0.2857	1.228	1.86e-14	AFR	LDLC	DEPR
5	rs567966	1	55593520	A	G	0.2337	108312	0.4125	0.5236	0.4308	-1.703	0.2077	-0.01455	0.504	1.01e-17	CPMA	LDLC	DEPR
5	rs640238	1	55593546	A	G	0.2337	108312	0.3715	0.5232	0.4777	-1.693	0.2077	-0.06138	0.5037	1.16e-17	CPMA	LDLC	DEPR
5	rs640238	1	55593546	A	G	0.2568	58783	1.5337	0.5969	0.01018	-2.605	0.2993	1.522	0.6024	6.1e-18	CPMA	LDLC	SOCS
5	rs640238	1	55593546	A	G	0.1677	12376	0.0652	1.2611	0.9588	-3.262	0.6288	0.08336	1.257	4.71e-08	HA	LDLC	SOCS
5	rs640238	1	55593546	A	G	0.2186	32612	1.2075	0.8593	0.16	-2.431	0.3817	2.204	0.8311	1.55e-09	CPMA	LDLC	ANXT
5	rs640238	1	55593546	A	G	0.4549	15467	-0.642	1.2634	0.6114	-3.705	0.5263	-0.4415	1.228	1.72e-14	AFR	LDLC	DEPR
5	rs74073039	1	55594347	A	C	0.0968	24963	2.2145	1.6489	0.1793	-7.102	0.802	2.517	1.643	7.91e-20	CPMA	LDLC	SOCS
5	rs74073039	1	55594347	A	C	0.0846	31054	3.2944	1.6263	0.0428	-7.815	0.7393	3.312	1.579	5.19e-27	CPMA	LDLC	DEPR
5	rs74073039	1	55594347	A	C	0.1163	14051	2.039	1.9836	0.304	-7.974	0.8565	1.799	1.945	3.74e-22	AFR	LDLC	DEPR
5	rs74073040	1	55594348	C	G	0.9154	31054	-3.2946	1.6263	0.04278	7.815	0.7393	-3.312	1.579	5.2e-27	CPMA	LDLC	DEPR
5	rs74073040	1	55594348	C	G	0.8837	14051	-2.0393	1.9836	0.3039	7.974	0.8565	-1.8	1.945	3.74e-22	AFR	LDLC	DEPR
5	rs74073040	1	55594348	C	G	0.9032	24963	-2.2144	1.6489	0.1793	7.102	0.802	-2.517	1.643	7.91e-20	CPMA	LDLC	SOCS
5	rs1475702	1	55596587	A	G	0.2431	108312	0.6215	0.5119	0.2247	-1.578	0.2045	0.2165	0.4927	3.65e-15	CPMA	LDLC	DEPR
5	rs1475702	1	55596587	A	G	0.494	15467	0.172	1.2815	0.8932	-3.625	0.53	0.2669	1.243	8.91e-13	AFR	LDLC	DEPR
5	rs1475702	1	55596587	A	G	0.2692	58783	1.2843	0.5913	0.02986	-2.367	0.299	1.239	0.5969	3.47e-15	CPMA	LDLC	SOCS
5	rs10493178	1	55597067	A	G	0.8785	3466	0.1602	3.5305	0.9638	8.225	1.382	0.06305	3.306	9.19e-10	CPMA	LDLC	ANXT
5	rs10493178	1	55597067	A	G	0.8785	3466	0.1602	3.5305	0.9638	8.225	1.382	0.06305	3.306	9.19e-10	AFR	LDLC	ANXT
5	rs10493178	1	55597067	A	G	0.8977	24963	-1.1572	1.6018	0.47	7.072	0.7827	-1.372	1.597	6.68e-22	CPMA	LDLC	SOCS
5	rs10493178	1	55597067	A	G	0.8783	14051	-2.2016	1.9201	0.2515	8.189	0.8169	-2.088	1.898	3.87e-25	AFR	LDLC	DEPR
5	rs10493178	1	55597067	A	G	0.9108	31054	-3.2194	1.5882	0.04265	8.157	0.7194	-3.265	1.546	4.17e-31	CPMA	LDLC	DEPR
5	rs55654160	1	55601983	T	C	0.9025	31054	-2.7681	1.4996	0.06491	7.774	0.683	-2.888	1.461	1.26e-31	CPMA	LDLC	DEPR
5	rs55654160	1	55601983	T	C	0.866	3466	0.1007	3.4763	0.9769	7.452	1.322	-0.06044	3.248	7.57e-09	AFR	LDLC	ANXT
5	rs55654160	1	55601983	T	C	0.866	3466	0.1007	3.4763	0.9769	7.452	1.322	-0.06044	3.248	7.57e-09	CPMA	LDLC	ANXT
5	rs55654160	1	55601983	T	C	0.8875	24963	-1.3127	1.5304	0.391	6.991	0.7519	-1.442	1.527	4.36e-23	CPMA	LDLC	SOCS
5	rs55654160	1	55601983	T	C	0.8665	14051	-1.8742	1.8184	0.3027	7.923	0.7851	-1.845	1.793	8.72e-26	AFR	LDLC	DEPR
5	rs74073044	1	55602484	A	G	0.1231	3466	0.3813	3.5724	0.915	-8.323	1.372	0.7901	3.324	6.64e-10	AFR	LDLC	ANXT
5	rs74073044	1	55602484	A	G	0.1231	3466	0.3813	3.5724	0.915	-8.323	1.372	0.7901	3.324	6.64e-10	CPMA	LDLC	ANXT
5	rs74073044	1	55602484	A	G	0.1044	24963	1.0662	1.5737	0.4981	-7.439	0.7719	1.227	1.569	3.88e-25	CPMA	LDLC	SOCS
5	rs74073044	1	55602484	A	G	0.1249	14051	2.2898	1.899	0.2279	-8.488	0.8058	2.307	1.882	1.49e-27	AFR	LDLC	DEPR
5	rs74073044	1	55602484	A	G	0.0906	31054	3.0512	1.5601	0.0505	-8.346	0.7084	3.205	1.518	9.51e-34	CPMA	LDLC	DEPR
5	rs74073045	1	55602840	T	C	0.8875	24963	-1.3089	1.5304	0.3924	6.987	0.7519	-1.439	1.527	4.63e-23	CPMA	LDLC	SOCS
5	rs74073045	1	55602840	T	C	0.8665	14051	-1.8871	1.8185	0.2994	7.922	0.7851	-1.86	1.794	9.25e-26	AFR	LDLC	DEPR
5	rs74073045	1	55602840	T	C	0.9024	31054	-2.778	1.4997	0.06398	7.772	0.683	-2.899	1.462	1.37e-31	CPMA	LDLC	DEPR
5	rs74073045	1	55602840	T	C	0.866	3466	0.1034	3.4772	0.9763	7.448	1.322	-0.0549	3.249	7.71e-09	CPMA	LDLC	ANXT
5	rs74073045	1	55602840	T	C	0.866	3466	0.1034	3.4772	0.9763	7.448	1.322	-0.0549	3.249	7.71e-09	AFR	LDLC	ANXT
5	rs57357765	1	55605395	T	C	0.9431	85587	-1.0492	1.0991	0.3398	-3.523	0.4592	-0.9728	1.055	1.12e-17	CPMA	LDLC	DEPR
5	rs57357765	1	55605395	T	C	0.9352	59518	-1.4545	1.1101	0.1901	-3.468	0.5679	-1.654	1.111	6.5e-15	CPMA	LDLC	SOCS
5	rs17111671	1	55607109	A	C	0.8748	14051	-2.3285	1.8931	0.2187	8.481	0.805	-2.283	1.874	1.32e-27	AFR	LDLC	DEPR
5	rs17111671	1	55607109	A	C	0.8768	3466	-0.3678	3.5749	0.9181	8.305	1.371	-0.7672	3.327	6.92e-10	AFR	LDLC	ANXT
5	rs17111671	1	55607109	A	C	0.9091	31054	-3.0788	1.5556	0.04779	8.359	0.7076	-3.18	1.513	5.75e-34	CPMA	LDLC	DEPR
5	rs17111671	1	55607109	A	C	0.8768	3466	-0.3678	3.5749	0.9181	8.305	1.371	-0.7672	3.327	6.92e-10	CPMA	LDLC	ANXT
5	rs17111671	1	55607109	A	C	0.8954	24963	-0.9812	1.5689	0.5317	7.397	0.7707	-1.147	1.564	4.63e-25	CPMA	LDLC	SOCS
5	rs74073047	1	55607464	T	C	0.8768	3466	-0.3667	3.5749	0.9183	8.304	1.371	-0.7658	3.327	6.94e-10	AFR	LDLC	ANXT
5	rs74073047	1	55607464	T	C	0.9091	31054	-3.0814	1.5556	0.04762	8.359	0.7076	-3.182	1.513	5.79e-34	CPMA	LDLC	DEPR
5	rs74073047	1	55607464	T	C	0.8768	3466	-0.3667	3.5749	0.9183	8.304	1.371	-0.7658	3.327	6.94e-10	CPMA	LDLC	ANXT
5	rs74073047	1	55607464	T	C	0.8748	14051	-2.332	1.8932	0.218	8.481	0.805	-2.286	1.874	1.33e-27	AFR	LDLC	DEPR
5	rs74073047	1	55607464	T	C	0.8954	24963	-0.98	1.5689	0.5322	7.397	0.7707	-1.145	1.564	4.6e-25	CPMA	LDLC	SOCS
5	rs1165226	1	55608005	T	C	0.5718	59518	-0.3016	0.526	0.5664	1.709	0.2627	-0.291	0.5303	9.14e-12	CPMA	LDLC	SOCS
5	rs1165226	1	55608005	T	C	0.5905	109638	-0.527	0.4435	0.2346	1.438	0.1753	-0.3543	0.4255	1.46e-16	CPMA	LDLC	DEPR
5	rs1165226	1	55608005	T	C	0.6204	73677	-0.8354	0.5985	0.1628	1.416	0.2095	-0.4954	0.5898	5.39e-11	EUR	LDLC	DEPR
5	rs1165226	1	55608005	T	C	0.6045	33345	-0.5991	0.7118	0.4	1.863	0.3246	-1.087	0.6922	4.49e-08	CPMA	LDLC	ANXT
5	rs17111674	1	55608442	A	G	0.118	3466	0.5076	3.5669	0.8868	-8.279	1.372	0.9211	3.318	9.1e-10	AFR	LDLC	ANXT
5	rs17111674	1	55608442	A	G	0.1058	24963	1.1071	1.5891	0.486	-7.356	0.7747	1.262	1.585	2.63e-24	CPMA	LDLC	SOCS
5	rs17111674	1	55608442	A	G	0.0909	31054	3.3314	1.5772	0.03467	-8.372	0.7118	3.5	1.538	2.9e-33	CPMA	LDLC	DEPR
5	rs17111674	1	55608442	A	G	0.1234	14051	2.4142	1.8992	0.2037	-8.476	0.806	2.44	1.882	2.38e-27	AFR	LDLC	DEPR
5	rs17111674	1	55608442	A	G	0.118	3466	0.5076	3.5669	0.8868	-8.279	1.372	0.9211	3.318	9.1e-10	CPMA	LDLC	ANXT
5	rs74073049	1	55608986	A	C	0.8955	24963	-0.9663	1.5693	0.5381	7.381	0.771	-1.131	1.565	5.9e-25	CPMA	LDLC	SOCS
5	rs74073049	1	55608986	A	C	0.9092	31054	-3.0918	1.5561	0.04693	8.348	0.7081	-3.189	1.513	7.86e-34	CPMA	LDLC	DEPR
5	rs74073049	1	55608986	A	C	0.8769	3466	-0.3528	3.5782	0.9215	8.277	1.372	-0.7331	3.33	8.14e-10	CPMA	LDLC	ANXT
5	rs74073049	1	55608986	A	C	0.8748	14051	-2.3467	1.894	0.2153	8.468	0.8056	-2.299	1.875	1.82e-27	AFR	LDLC	DEPR
5	rs74073049	1	55608986	A	C	0.8769	3466	-0.3528	3.5782	0.9215	8.277	1.372	-0.7331	3.33	8.14e-10	AFR	LDLC	ANXT
5	rs58354771	1	55610581	T	C	0.8825	3466	0.284	3.6879	0.9386	8.562	1.426	-0.1021	3.427	6.38e-10	CPMA	LDLC	ANXT
5	rs58354771	1	55610581	T	C	0.9143	31054	-3.407	1.5814	0.03121	8.44	0.7286	-3.474	1.538	2.04e-32	CPMA	LDLC	DEPR
5	rs58354771	1	55610581	T	C	0.8825	3466	0.284	3.6879	0.9386	8.562	1.426	-0.1021	3.427	6.38e-10	AFR	LDLC	ANXT
5	rs58354771	1	55610581	T	C	0.9015	24963	-1.1098	1.6165	0.4924	7.469	0.7927	-1.281	1.614	5.54e-24	CPMA	LDLC	SOCS
5	rs58354771	1	55610581	T	C	0.8809	14051	-2.8258	1.94	0.1452	8.626	0.836	-2.732	1.923	3.75e-26	AFR	LDLC	DEPR
5	NA	1	55614036	D	I	0.8281	12376	0.242	1.2475	0.8462	3.179	0.6252	0.2304	1.244	3.98e-08	HA	LDLC	SOCS
5	NA	1	55614036	D	I	0.7543	81631	-0.6875	0.5628	0.2219	1.779	0.2358	-0.5068	0.5409	2.86e-14	CPMA	LDLC	DEPR
5	NA	1	55614036	D	I	0.7258	51702	-1.1964	0.6369	0.06034	2.298	0.3169	-1.163	0.6354	6.56e-13	CPMA	LDLC	SOCS
5	rs74073050	1	55614287	T	C	0.122	14051	2.5405	1.9171	0.1851	-8.163	0.8131	2.433	1.896	6.5e-25	AFR	LDLC	DEPR
5	rs74073050	1	55614287	T	C	0.1022	24963	1.0644	1.6014	0.5063	-6.995	0.7827	1.291	1.597	1.56e-21	CPMA	LDLC	SOCS
5	rs74073050	1	55614287	T	C	0.0894	31054	3.463	1.5863	0.02903	-8.128	0.7166	3.497	1.545	6.94e-31	CPMA	LDLC	DEPR
5	rs74073050	1	55614287	T	C	0.1215	3466	-0.9184	3.5043	0.7933	-7.95	1.38	-0.7209	3.275	1.34e-09	AFR	LDLC	ANXT
5	rs74073050	1	55614287	T	C	0.1215	3466	-0.9184	3.5043	0.7933	-7.95	1.38	-0.7209	3.275	1.34e-09	CPMA	LDLC	ANXT
5	rs74073052	1	55616568	A	G	0.1215	3466	-0.9205	3.5047	0.7928	-7.939	1.381	-0.7302	3.275	1.44e-09	CPMA	LDLC	ANXT
5	rs74073052	1	55616568	A	G	0.1215	3466	-0.9205	3.5047	0.7928	-7.939	1.381	-0.7302	3.275	1.44e-09	AFR	LDLC	ANXT
5	rs74073052	1	55616568	A	G	0.1221	14051	2.5557	1.9177	0.1826	-8.158	0.8131	2.451	1.897	7.22e-25	AFR	LDLC	DEPR
5	rs74073052	1	55616568	A	G	0.0894	31054	3.4745	1.5866	0.02853	-8.124	0.7166	3.51	1.545	7.77e-31	CPMA	LDLC	DEPR
5	rs74073052	1	55616568	A	G	0.1023	24963	1.057	1.6013	0.5092	-6.989	0.7828	1.284	1.597	1.69e-21	CPMA	LDLC	SOCS
5	rs1165230	1	55619422	A	G	0.7567	108312	-0.6872	0.511	0.1787	1.578	0.2047	-0.2688	0.4916	5.07e-15	CPMA	LDLC	DEPR
5	rs1165230	1	55619422	A	G	0.734	58783	-1.3277	0.5936	0.0253	2.345	0.2995	-1.292	0.599	9.11e-15	CPMA	LDLC	SOCS
5	rs1165230	1	55619422	A	G	0.5139	15467	-0.6254	1.2681	0.6219	3.63	0.535	-0.67	1.226	3.27e-12	AFR	LDLC	DEPR
5	NA	1	55619452	D	I	0.1121	44479	-0.2499	1.203	0.8355	3.743	0.6161	-0.09031	1.195	2.12e-11	CPMA	LDLC	SOCS
5	NA	1	55619452	D	I	0.106	43078	0.3784	1.3315	0.7763	3.342	0.6045	0.5299	1.301	2.05e-09	CPMA	LDLC	DEPR
5	NA	1	55619453	D	I	0.0906	54369	0.5135	1.1331	0.6504	3.383	0.5352	0.6194	1.095	9.6e-13	CPMA	LDLC	DEPR
5	NA	1	55619453	D	I	0.1028	52437	0.6624	1.1014	0.5476	3.561	0.5615	0.8035	1.095	5.51e-14	CPMA	LDLC	SOCS
5	rs60981409	1	55620697	A	C	0.1526	14051	2.6761	1.74	0.1241	-7.208	0.7469	2.514	1.705	6.49e-23	AFR	LDLC	DEPR
5	rs60981409	1	55620697	A	C	0.113	31054	3.3298	1.4558	0.02219	-7.313	0.663	3.225	1.412	2.99e-29	CPMA	LDLC	DEPR
5	rs60981409	1	55620697	A	C	0.1281	24963	0.6376	1.4762	0.6658	-6.404	0.7215	0.7103	1.474	7.37e-22	CPMA	LDLC	SOCS
5	rs60981409	1	55620697	A	C	0.1531	3466	-0.4221	3.2522	0.8967	-7.246	1.27	-0.5764	3.054	2.25e-09	AFR	LDLC	ANXT
5	rs60981409	1	55620697	A	C	0.1531	3466	-0.4221	3.2522	0.8967	-7.246	1.27	-0.5764	3.054	2.25e-09	CPMA	LDLC	ANXT
5	rs74073053	1	55621399	A	C	0.8992	24963	-0.9697	1.5861	0.541	7.032	0.7803	-1.198	1.581	4.57e-22	CPMA	LDLC	SOCS
5	rs74073053	1	55621399	A	C	0.9119	31054	-3.2947	1.5704	0.03591	8.076	0.7131	-3.313	1.525	5.28e-31	CPMA	LDLC	DEPR
5	rs74073053	1	55621399	A	C	0.8785	3466	0.9293	3.5044	0.7909	7.913	1.381	0.7583	3.275	1.59e-09	AFR	LDLC	ANXT
5	rs74073053	1	55621399	A	C	0.8785	3466	0.9293	3.5044	0.7909	7.913	1.381	0.7583	3.275	1.59e-09	CPMA	LDLC	ANXT
5	rs74073053	1	55621399	A	C	0.8779	14051	-2.5764	1.9198	0.1796	8.142	0.8131	-2.483	1.898	9.74e-25	AFR	LDLC	DEPR
5	rs1165231	1	55621947	T	G	0.5411	15467	0.1475	1.2669	0.9073	3.593	0.5308	-0.02079	1.231	6.59e-13	AFR	LDLC	DEPR
5	rs1165231	1	55621947	T	G	0.7624	108312	-0.5286	0.5132	0.3031	1.592	0.2048	-0.1107	0.4942	1.12e-15	CPMA	LDLC	DEPR
5	rs1165231	1	55621947	T	G	0.7412	58783	-1.3345	0.5951	0.02493	2.481	0.2983	-1.332	0.6003	1.23e-16	CPMA	LDLC	SOCS
5	rs1165233	1	55623374	A	G	0.7402	58783	-1.1528	0.5954	0.05285	2.227	0.2998	-1.121	0.6011	1.6e-13	CPMA	LDLC	SOCS
5	rs1165233	1	55623374	A	G	0.5338	15467	-0.4971	1.2911	0.7002	3.282	0.5363	-0.5096	1.256	4.03e-10	AFR	LDLC	DEPR
5	rs1165233	1	55623374	A	G	0.7613	108312	-0.6598	0.5127	0.1981	1.523	0.2049	-0.2556	0.4938	5.25e-14	CPMA	LDLC	DEPR
5	rs1165235	1	55623669	T	C	0.2332	108312	0.4404	0.5224	0.3992	-1.685	0.2076	0.02395	0.5029	2.88e-17	CPMA	LDLC	DEPR
5	rs1165235	1	55623669	T	C	0.2561	58783	1.4966	0.5978	0.0123	-2.549	0.2997	1.482	0.6032	3.55e-17	CPMA	LDLC	SOCS
5	rs1165235	1	55623669	T	C	0.4547	15467	-0.1887	1.263	0.8813	-3.654	0.5299	0.02996	1.228	2.33e-13	AFR	LDLC	DEPR
5	rs1165235	1	55623669	T	C	0.2156	32612	0.7733	0.8512	0.3636	-2.32	0.3806	1.717	0.8215	7.43e-09	CPMA	LDLC	ANXT
5	rs7539251	1	55623670	A	G	0.9098	31054	-3.2084	1.564	0.04022	7.794	0.7115	-3.24	1.519	5.07e-29	CPMA	LDLC	DEPR
5	rs7539251	1	55623670	A	G	0.8763	3466	1.0043	3.4883	0.7734	7.767	1.371	0.7628	3.264	2.78e-09	CPMA	LDLC	ANXT
5	rs7539251	1	55623670	A	G	0.8972	24963	-0.625	1.5827	0.6929	6.698	0.7772	-0.8943	1.577	1.55e-20	CPMA	LDLC	SOCS
5	rs7539251	1	55623670	A	G	0.8763	3466	1.0043	3.4883	0.7734	7.767	1.371	0.7628	3.264	2.78e-09	AFR	LDLC	ANXT
5	rs7539251	1	55623670	A	G	0.8752	14051	-2.4682	1.9084	0.1959	7.793	0.8109	-2.467	1.886	8.65e-23	AFR	LDLC	DEPR
5	rs17111684	1	55625548	T	C	0.1218	3466	-0.9602	3.5045	0.7841	-7.82	1.382	-0.8508	3.276	2.41e-09	AFR	LDLC	ANXT
5	rs17111684	1	55625548	T	C	0.1027	24963	1.0149	1.5988	0.5256	-6.888	0.7828	1.23	1.593	5.83e-21	CPMA	LDLC	SOCS
5	rs17111684	1	55625548	T	C	0.0891	31054	3.5438	1.5949	0.02628	-8.092	0.7154	3.597	1.552	1.41e-30	CPMA	LDLC	DEPR
5	rs17111684	1	55625548	T	C	0.1221	14051	2.6282	1.9326	0.1739	-8.117	0.8116	2.559	1.91	1.39e-24	AFR	LDLC	DEPR
5	rs17111684	1	55625548	T	C	0.1218	3466	-0.9602	3.5045	0.7841	-7.82	1.382	-0.8508	3.276	2.41e-09	CPMA	LDLC	ANXT
5	rs74073057	1	55626008	T	G	0.1216	3466	-0.9358	3.5048	0.7895	-7.873	1.382	-0.791	3.276	1.95e-09	AFR	LDLC	ANXT
5	rs74073057	1	55626008	T	G	0.0897	31054	3.4814	1.5994	0.02951	-8.174	0.7169	3.467	1.559	3.26e-31	CPMA	LDLC	DEPR
5	rs74073057	1	55626008	T	G	0.1028	24963	0.8351	1.6092	0.6038	-6.999	0.785	1.062	1.604	1.04e-21	CPMA	LDLC	SOCS
5	rs74073057	1	55626008	T	G	0.1216	3466	-0.9358	3.5048	0.7895	-7.873	1.382	-0.791	3.276	1.95e-09	CPMA	LDLC	ANXT
5	rs74073057	1	55626008	T	G	0.1219	14051	2.6906	1.9259	0.1624	-8.128	0.8128	2.606	1.904	1.48e-24	AFR	LDLC	DEPR
5	rs17111688	1	55626676	A	G	0.0525	85587	1.3148	1.1302	0.2447	3.462	0.4669	1.161	1.086	8.76e-17	CPMA	LDLC	DEPR
5	rs17111688	1	55626676	A	G	0.0599	58098	1.7153	1.1515	0.1363	3.496	0.5881	1.934	1.152	9.22e-15	CPMA	LDLC	SOCS
5	rs74073058	1	55629665	A	G	0.1025	24963	1.0683	1.6042	0.5054	-6.986	0.784	1.284	1.599	2.04e-21	CPMA	LDLC	SOCS
5	rs74073058	1	55629665	A	G	0.1219	3466	-0.932	3.5082	0.7905	-7.886	1.385	-0.7618	3.281	2.02e-09	CPMA	LDLC	ANXT
5	rs74073058	1	55629665	A	G	0.0892	31054	3.5663	1.5933	0.0252	-8.123	0.7173	3.618	1.55	1.19e-30	CPMA	LDLC	DEPR
5	rs74073058	1	55629665	A	G	0.1222	14051	2.7201	1.9293	0.1586	-8.156	0.8143	2.656	1.907	1.33e-24	AFR	LDLC	DEPR
5	rs74073058	1	55629665	A	G	0.1219	3466	-0.932	3.5082	0.7905	-7.886	1.385	-0.7618	3.281	2.02e-09	AFR	LDLC	ANXT
5	rs6663252	1	55630151	T	C	0.8602	102766	0.4421	0.6536	0.4987	2.091	0.2553	0.4866	0.6311	6.54e-19	CPMA	LDLC	DEPR
5	rs6663252	1	55630151	T	C	0.8455	32400	2.939	0.9515	0.002011	2.324	0.4879	2.903	0.9682	8.55e-14	EUR	LDLC	SOCS
5	rs6663252	1	55630151	T	C	0.8581	59518	2.0734	0.7497	0.005682	1.623	0.3758	2.08	0.7548	1.64e-11	CPMA	LDLC	SOCS
5	rs6663252	1	55630151	T	C	0.8528	71632	-0.4019	0.8506	0.6366	2.599	0.2996	-0.01239	0.8411	1.16e-18	EUR	LDLC	DEPR
5	rs1024305	1	55630204	A	G	0.2582	58783	1.3514	0.5941	0.02292	-2.477	0.2984	1.337	0.5995	1.47e-16	CPMA	LDLC	SOCS
5	rs1024305	1	55630204	A	G	0.4561	15467	-0.1353	1.2634	0.9147	-3.66	0.5296	0.08173	1.228	2.36e-13	AFR	LDLC	DEPR
5	rs1024305	1	55630204	A	G	0.2369	108312	0.5108	0.5123	0.3187	-1.596	0.2045	0.09878	0.4933	7.7e-16	CPMA	LDLC	DEPR
5	rs17111697	1	55631650	T	G	0.1553	88616	0.7594	0.8484	0.3707	-3.873	0.3609	0.5677	0.8127	3.46e-29	CPMA	LDLC	DEPR
5	rs17111697	1	55631650	T	G	0.1861	58783	1.7977	0.8947	0.04451	-4.084	0.4413	1.61	0.8961	3e-21	CPMA	LDLC	SOCS
5	rs17111697	1	55631650	T	G	0.1146	25667	-0.7964	1.4745	0.5891	-3.656	0.6854	0.207	1.393	2.14e-08	CPMA	LDLC	ANXT
5	rs17111697	1	55631650	T	G	0.3114	15467	0.3626	1.3524	0.7886	-5.407	0.5609	0.8573	1.313	5.42e-24	AFR	LDLC	DEPR
5	rs1759499	1	55631782	T	G	0.5676	59518	-0.183	0.5265	0.7282	1.624	0.262	-0.1849	0.531	5.33e-11	CPMA	LDLC	SOCS
5	rs1759499	1	55631782	T	G	0.6134	73677	-0.7012	0.605	0.2464	1.438	0.2114	-0.4047	0.5971	3.26e-11	EUR	LDLC	DEPR
5	rs1759499	1	55631782	T	G	0.5875	109638	-0.4138	0.4469	0.3544	1.447	0.1757	-0.254	0.4295	5.68e-17	CPMA	LDLC	DEPR
5	rs17111704	1	55632228	A	G	0.8827	3466	0.9599	3.5137	0.7847	7.924	1.383	0.7218	3.285	1.71e-09	CPMA	LDLC	ANXT
5	rs17111704	1	55632228	A	G	0.9116	31054	-3.5646	1.5959	0.02551	8.167	0.7184	-3.635	1.553	6.87e-31	CPMA	LDLC	DEPR
5	rs17111704	1	55632228	A	G	0.8789	14051	-2.7078	1.9335	0.1614	8.206	0.8158	-2.663	1.911	8.19e-25	AFR	LDLC	DEPR
5	rs17111704	1	55632228	A	G	0.8971	24963	-1.1215	1.6072	0.4853	7.054	0.7857	-1.334	1.602	1.1e-21	CPMA	LDLC	SOCS
5	rs17111704	1	55632228	A	G	0.8827	3466	0.9599	3.5137	0.7847	7.924	1.383	0.7218	3.285	1.71e-09	AFR	LDLC	ANXT
5	NA	1	55635043	D	I	0.0874	29993	3.7221	1.6527	0.02431	-8.379	0.7436	3.815	1.606	2.55e-30	CPMA	LDLC	DEPR
5	NA	1	55635043	D	I	0.1031	24963	1.144	1.6083	0.4769	-7.08	0.7865	1.351	1.604	8.84e-22	CPMA	LDLC	SOCS
5	rs1165221	1	55637620	A	G	0.1641	12376	-0.2814	1.2647	0.824	-3.206	0.6318	-0.2547	1.261	3.74e-08	HA	LDLC	SOCS
5	rs1165221	1	55637620	A	G	0.2453	58783	1.3895	0.599	0.02036	-2.487	0.3006	1.364	0.6043	1.96e-16	CPMA	LDLC	SOCS
5	rs1165221	1	55637620	A	G	0.4165	15467	0.01	1.2755	0.9937	-3.9	0.5394	0.1581	1.24	1.8e-14	AFR	LDLC	DEPR
5	rs1165221	1	55637620	A	G	0.2284	108312	0.4899	0.5161	0.3425	-1.598	0.2056	0.05376	0.4968	7.73e-16	CPMA	LDLC	DEPR
5	rs1475701	1	55638546	T	C	0.9437	85587	-1.1014	1.1075	0.32	-3.556	0.4622	-1.035	1.063	6.91e-18	CPMA	LDLC	DEPR
5	rs1475701	1	55638546	T	C	0.9351	58098	-1.8437	1.1304	0.1029	-3.488	0.5778	-2.03	1.13	1.77e-15	CPMA	LDLC	SOCS
5	rs74073060	1	55638930	A	T	0.1364	26383	0.763	1.3653	0.5763	-5.652	0.6697	0.9391	1.362	2e-19	CPMA	LDLC	SOCS
5	rs74073060	1	55638930	A	T	0.1363	6902	0.7725	2.836	0.7853	-6.678	1.065	0.7858	2.619	2.13e-10	CPMA	LDLC	ANXT
5	rs74073060	1	55638930	A	T	0.1725	14051	1.3131	1.6944	0.4384	-6.248	0.7331	1.293	1.681	1.02e-18	AFR	LDLC	DEPR
5	rs74073060	1	55638930	A	T	0.1197	31054	2.3745	1.3377	0.07589	-6.516	0.6117	2.346	1.307	8.02e-28	CPMA	LDLC	DEPR
5	rs1165223	1	55639076	T	C	0.2564	58783	1.4922	0.5986	0.01268	-2.544	0.3004	1.467	0.6042	4.67e-17	CPMA	LDLC	SOCS
5	rs1165223	1	55639076	T	C	0.4549	15467	-0.1999	1.2647	0.8744	-3.648	0.5297	0.04166	1.229	2.62e-13	AFR	LDLC	DEPR
5	rs1165223	1	55639076	T	C	0.233	108312	0.4023	0.5227	0.4415	-1.682	0.2078	-0.0105	0.5032	2.7e-17	CPMA	LDLC	DEPR
5	rs1165223	1	55639076	T	C	0.2149	32612	0.6315	0.8494	0.4572	-2.272	0.3803	1.577	0.8192	1.42e-08	CPMA	LDLC	ANXT
5	rs17111714	1	55639448	A	T	0.8777	3466	1.0256	3.5359	0.7718	7.654	1.392	0.5988	3.303	8.61e-09	CPMA	LDLC	ANXT
5	rs17111714	1	55639448	A	T	0.9113	31054	-3.3727	1.5882	0.03371	8.093	0.7171	-3.444	1.545	1.27e-30	CPMA	LDLC	DEPR
5	rs17111714	1	55639448	A	T	0.8771	14051	-2.6559	1.9396	0.1709	8.145	0.8188	-2.63	1.917	2.7e-24	AFR	LDLC	DEPR
5	rs17111714	1	55639448	A	T	0.8777	3466	1.0256	3.5359	0.7718	7.654	1.392	0.5988	3.303	8.61e-09	AFR	LDLC	ANXT
5	rs17111714	1	55639448	A	T	0.8982	24963	-1.1021	1.5944	0.4894	7.173	0.7847	-1.307	1.589	1.42e-22	CPMA	LDLC	SOCS
5	rs1165225	1	55644266	T	C	0.7491	108312	-0.4517	0.519	0.384	1.479	0.206	-0.05771	0.4996	1.37e-13	CPMA	LDLC	DEPR
5	rs1165225	1	55644266	T	C	0.8186	12376	-0.4001	1.2581	0.7505	3.371	0.6239	-0.4005	1.254	2.3e-08	HA	LDLC	SOCS
5	rs1165225	1	55644266	T	C	0.5269	15467	-0.3278	1.3147	0.8031	3.761	0.5483	-0.476	1.281	1.18e-12	AFR	LDLC	DEPR
5	rs1165225	1	55644266	T	C	0.7273	58783	-1.2713	0.6016	0.03459	2.396	0.3009	-1.231	0.6069	2.15e-15	CPMA	LDLC	SOCS
5	NA	1	55644400	D	I	0.0903	11662	-2.1302	2.2833	0.3508	-4.984	0.9353	-1.409	2.206	3.9e-09	CPMA	LDLC	ANXT
5	NA	1	55644400	D	I	0.111	47436	0.246	1.2636	0.8456	-5.1	0.5324	0.03972	1.237	4.68e-25	CPMA	LDLC	DEPR
5	NA	1	55644400	D	I	0.1169	41412	-2.4137	1.1883	0.04223	-4.042	0.5748	-2.442	1.184	7.59e-20	CPMA	LDLC	SOCS
5	NA	1	55644401	A	T	0.1528	56270	-1.8464	0.7668	0.01604	-2.211	0.3799	-1.835	0.7743	1.21e-15	CPMA	LDLC	SOCS
5	NA	1	55644401	A	T	0.1497	65866	0.413	0.9368	0.6593	-2.543	0.3297	0.1122	0.9276	9.32e-15	EUR	LDLC	DEPR
5	NA	1	55644401	A	T	0.1596	29152	-2.1007	1.0564	0.04675	-2.532	0.5282	-1.977	1.08	1.97e-10	EUR	LDLC	SOCS
5	NA	1	55644401	A	T	0.1452	98771	-0.0553	0.6792	0.9351	-2.445	0.2672	-0.05457	0.6562	4.86e-22	CPMA	LDLC	DEPR
5	rs1165238	1	55646006	T	C	0.788	32612	-0.699	0.8498	0.4108	2.33	0.3808	-1.593	0.819	5.69e-09	CPMA	LDLC	ANXT
5	rs1165238	1	55646006	T	C	0.5472	15467	0.3519	1.2675	0.7813	3.69	0.5302	0.1242	1.231	9.06e-14	AFR	LDLC	DEPR
5	rs1165238	1	55646006	T	C	0.832	12376	0.0645	1.2588	0.9592	3.243	0.6288	0.05868	1.255	3.98e-08	HA	LDLC	SOCS
5	rs1165238	1	55646006	T	C	0.7439	58783	-1.4733	0.5992	0.01394	2.572	0.3006	-1.44	0.6047	1.83e-17	CPMA	LDLC	SOCS
5	rs1165238	1	55646006	T	C	0.768	108312	-0.3528	0.523	0.4999	1.706	0.2078	0.05122	0.5034	6.96e-18	CPMA	LDLC	DEPR
5	rs112758184	1	55648589	A	G	0.1235	14051	1.9118	1.9556	0.3283	-8.251	0.8281	1.901	1.93	4.77e-25	AFR	LDLC	DEPR
5	rs112758184	1	55648589	A	G	0.1228	3466	-0.0658	3.5804	0.9853	-8.026	1.41	0.1105	3.35	5.47e-09	AFR	LDLC	ANXT
5	rs112758184	1	55648589	A	G	0.1043	24963	1.101	1.6181	0.4962	-7.33	0.7907	1.262	1.613	3.22e-23	CPMA	LDLC	SOCS
5	rs112758184	1	55648589	A	G	0.0893	31054	2.7526	1.6069	0.08671	-8.344	0.7275	2.789	1.562	1.72e-32	CPMA	LDLC	DEPR
5	rs112758184	1	55648589	A	G	0.1228	3466	-0.0658	3.5804	0.9853	-8.026	1.41	0.1105	3.35	5.47e-09	CPMA	LDLC	ANXT
5	NA	1	55650638	D	I	0.9233	70001	-0.0423	1.0934	0.9692	-2.857	0.4811	-0.5369	1.06	6.73e-11	CPMA	LDLC	DEPR
5	NA	1	55650638	D	I	0.9102	52437	-1.3992	1.1292	0.2153	-2.898	0.5594	-1.692	1.122	2.91e-11	CPMA	LDLC	SOCS
5	rs56364118	1	55651080	A	G	0.9302	27742	-1.797	1.9837	0.365	9.952	0.912	-1.82	1.898	1.81e-31	CPMA	LDLC	DEPR
5	rs56364118	1	55651080	A	G	0.9085	13737	-1.9807	2.3214	0.3935	9.832	0.9866	-2.178	2.293	3.6e-25	AFR	LDLC	DEPR
5	rs56364118	1	55651080	A	G	0.9182	21965	-2.9909	1.9839	0.1317	9.301	0.9874	-3.054	1.985	9.64e-23	CPMA	LDLC	SOCS
5	rs6676563	1	55652983	T	G	0.5688	59518	-0.2296	0.5222	0.6602	1.665	0.2593	-0.211	0.5265	1.09e-11	CPMA	LDLC	SOCS
5	rs6676563	1	55652983	T	G	0.6197	73677	-0.6743	0.5999	0.2611	1.435	0.2105	-0.3701	0.5913	2.66e-11	EUR	LDLC	DEPR
5	rs6676563	1	55652983	T	G	0.5899	110543	-0.4417	0.4427	0.3183	1.474	0.1735	-0.276	0.4252	5.99e-18	CPMA	LDLC	DEPR
5	rs56833376	1	55653828	T	G	0.0534	85587	1.0091	1.1269	0.3705	3.555	0.4684	0.9363	1.084	4.38e-17	CPMA	LDLC	DEPR
5	rs56833376	1	55653828	T	G	0.061	58098	1.6752	1.1575	0.1478	3.559	0.5927	1.887	1.158	6.75e-15	CPMA	LDLC	SOCS
5	rs287227	1	55656075	T	G	0.1459	59518	-1.9852	0.7385	0.007186	-1.626	0.3691	-1.993	0.7432	1.51e-11	CPMA	LDLC	SOCS
5	rs287227	1	55656075	T	G	0.1476	73677	0.1249	0.8443	0.8824	-2.564	0.2979	-0.1944	0.8344	9.2e-19	EUR	LDLC	DEPR
5	rs287227	1	55656075	T	G	0.1413	104811	-0.5705	0.6461	0.3773	-2.065	0.2527	-0.5687	0.6239	3.9e-19	CPMA	LDLC	DEPR
5	rs287227	1	55656075	T	G	0.158	32400	-2.983	0.9487	0.001666	-2.374	0.4837	-2.949	0.9646	2.02e-14	EUR	LDLC	SOCS
5	rs74073062	1	55656383	T	C	0.105	24963	1.2578	1.6132	0.4356	-7.238	0.7872	1.433	1.608	1.35e-22	CPMA	LDLC	SOCS
5	rs74073062	1	55656383	T	C	0.0908	31054	3.3282	1.6051	0.03812	-8.31	0.7231	3.451	1.562	8.07e-32	CPMA	LDLC	DEPR
5	rs74073062	1	55656383	T	C	0.1243	3466	-1.4993	3.6192	0.6787	-7.974	1.413	-1.224	3.383	1.9e-09	CPMA	LDLC	ANXT
5	rs74073062	1	55656383	T	C	0.1249	14051	2.2675	1.9496	0.2448	-8.329	0.8236	2.266	1.927	1.88e-25	AFR	LDLC	DEPR
5	rs74073062	1	55656383	T	C	0.1243	3466	-1.4993	3.6192	0.6787	-7.974	1.413	-1.224	3.383	1.9e-09	AFR	LDLC	ANXT
5	rs112858532	1	55657196	T	C	0.104	24963	1.1288	1.5987	0.4801	-7.338	0.7849	1.323	1.594	1.5e-23	CPMA	LDLC	SOCS
5	rs112858532	1	55657196	T	C	0.1257	14051	2.2793	1.953	0.2432	-8.408	0.8246	2.287	1.93	6.98e-26	AFR	LDLC	DEPR
5	rs112858532	1	55657196	T	C	0.1248	3466	-1.1677	3.6332	0.7479	-8.075	1.414	-0.9227	3.397	1.62e-09	AFR	LDLC	ANXT
5	rs112858532	1	55657196	T	C	0.1248	3466	-1.1677	3.6332	0.7479	-8.075	1.414	-0.9227	3.397	1.62e-09	CPMA	LDLC	ANXT
5	rs112858532	1	55657196	T	C	0.0898	31054	3.1067	1.5887	0.05053	-8.318	0.7212	3.236	1.542	2.34e-32	CPMA	LDLC	DEPR
5	rs287228	1	55657324	T	C	0.5484	15467	-0.9169	1.3206	0.4875	4.491	0.5407	-1.15	1.286	2.69e-17	AFR	LDLC	DEPR
5	rs287228	1	55657324	T	C	0.7417	58783	-1.173	0.8294	0.1573	3.129	0.419	-0.9368	0.8314	1.8e-14	CPMA	LDLC	SOCS
5	rs287228	1	55657324	T	C	0.7883	89359	-0.7789	0.7929	0.326	3.158	0.3377	-0.7983	0.7617	1.97e-21	CPMA	LDLC	DEPR
5	NA	1	55657824	D	I	0.5488	48800	0.1035	0.7555	0.891	1.526	0.2767	-0.00654	0.7455	3.33e-08	EUR	LDLC	DEPR
5	NA	1	55657824	D	I	0.5129	82939	0.0511	0.5079	0.9199	1.455	0.2102	-0.08184	0.4868	4.84e-13	CPMA	LDLC	DEPR
5	rs74073063	1	55658683	A	T	0.1253	3466	-1.0584	3.6315	0.7707	-8.137	1.416	-0.8548	3.396	1.35e-09	AFR	LDLC	ANXT
5	rs74073063	1	55658683	A	T	0.1252	14051	2.3461	1.9543	0.23	-8.381	0.8253	2.331	1.931	1.27e-25	AFR	LDLC	DEPR
5	rs74073063	1	55658683	A	T	0.1253	3466	-1.0584	3.6315	0.7707	-8.137	1.416	-0.8548	3.396	1.35e-09	CPMA	LDLC	ANXT
5	rs74073063	1	55658683	A	T	0.0906	31054	3.3723	1.6053	0.03567	-8.348	0.7235	3.484	1.562	4.67e-32	CPMA	LDLC	DEPR
5	rs74073063	1	55658683	A	T	0.1051	24963	1.2823	1.6151	0.4272	-7.272	0.787	1.458	1.611	9.01e-23	CPMA	LDLC	SOCS
5	rs287229	1	55659819	T	G	0.7428	58783	-1.2158	0.836	0.1458	3.215	0.4231	-0.982	0.8386	6.29e-15	CPMA	LDLC	SOCS
5	rs287229	1	55659819	T	G	0.5602	15467	-0.6385	1.289	0.6204	4.264	0.536	-0.9077	1.252	3.08e-16	AFR	LDLC	DEPR
5	rs287229	1	55659819	T	G	0.7892	89359	-0.757	0.7943	0.3405	3.244	0.3436	-0.7819	0.7629	4.85e-22	CPMA	LDLC	DEPR
5	rs287230	1	55660292	C	G	0.1461	59518	-2.0226	0.7382	0.006144	-1.602	0.3689	-2.037	0.7428	1.62e-11	CPMA	LDLC	SOCS
5	rs287230	1	55660292	C	G	0.1475	73677	0.109	0.8443	0.8973	-2.567	0.298	-0.1991	0.8344	8.45e-19	EUR	LDLC	DEPR
5	rs287230	1	55660292	C	G	0.1412	104811	-0.5431	0.6459	0.4005	-2.07	0.2528	-0.5361	0.6237	4.09e-19	CPMA	LDLC	DEPR
5	rs287230	1	55660292	C	G	0.1581	32400	-2.9939	0.9483	0.001594	-2.349	0.4835	-2.965	0.964	2.64e-14	EUR	LDLC	SOCS
5	rs74073065	1	55662514	A	G	0.8746	3466	1.103	3.6426	0.762	8.198	1.42	0.9769	3.408	1e-09	CPMA	LDLC	ANXT
5	rs74073065	1	55662514	A	G	0.8747	14051	-2.2272	1.9542	0.2544	8.399	0.8267	-2.202	1.931	8.88e-26	AFR	LDLC	DEPR
5	rs74073065	1	55662514	A	G	0.9093	31054	-3.2953	1.6048	0.04003	8.367	0.7241	-3.406	1.561	3.05e-32	CPMA	LDLC	DEPR
5	rs74073065	1	55662514	A	G	0.8948	24963	-1.2834	1.6175	0.4275	7.277	0.7875	-1.463	1.613	9.3e-23	CPMA	LDLC	SOCS
5	rs74073065	1	55662514	A	G	0.8746	3466	1.103	3.6426	0.762	8.198	1.42	0.9769	3.408	1e-09	AFR	LDLC	ANXT
5	rs4926670	1	55662680	T	C	0.0851	94838	-0.6518	0.8959	0.4669	-2.115	0.3459	-0.8518	0.8677	2.06e-11	CPMA	LDLC	DEPR
5	rs4926670	1	55662680	T	C	0.1011	68255	0.7277	1.0757	0.4987	-2.418	0.3812	0.1868	1.071	3.17e-10	EUR	LDLC	DEPR
5	rs4926670	1	55662680	T	C	0.0958	52191	-1.9701	1.0184	0.05306	-2.096	0.5047	-1.911	1.03	1.23e-08	CPMA	LDLC	SOCS
5	rs4926670	1	55662680	T	C	0.1093	32400	-1.9094	1.1463	0.09576	-2.694	0.5794	-1.815	1.165	1.61e-09	EUR	LDLC	SOCS
5	rs74073066	1	55663018	C	G	0.1053	24963	1.2837	1.6178	0.4275	-7.278	0.7877	1.465	1.614	9.53e-23	CPMA	LDLC	SOCS
5	rs74073066	1	55663018	C	G	0.1255	3466	-1.1039	3.6426	0.7618	-8.19	1.42	-0.9826	3.408	1.03e-09	CPMA	LDLC	ANXT
5	rs74073066	1	55663018	C	G	0.0907	31054	3.2939	1.6049	0.04013	-8.365	0.7242	3.405	1.561	3.16e-32	CPMA	LDLC	DEPR
5	rs74073066	1	55663018	C	G	0.1255	3466	-1.1039	3.6426	0.7618	-8.19	1.42	-0.9826	3.408	1.03e-09	AFR	LDLC	ANXT
5	rs74073066	1	55663018	C	G	0.1254	14051	2.2258	1.9544	0.2547	-8.397	0.8268	2.201	1.931	9.3e-26	AFR	LDLC	DEPR
5	rs74073067	1	55663473	T	C	0.1256	3466	-1.2184	3.646	0.7382	-8.108	1.427	-1.059	3.409	1.73e-09	AFR	LDLC	ANXT
5	rs74073067	1	55663473	T	C	0.1256	3466	-1.2184	3.646	0.7382	-8.108	1.427	-1.059	3.409	1.73e-09	CPMA	LDLC	ANXT
5	rs74073067	1	55663473	T	C	0.1254	14051	2.1967	1.9555	0.2613	-8.375	0.828	2.18	1.931	1.41e-25	AFR	LDLC	DEPR
5	rs74073067	1	55663473	T	C	0.1053	24963	1.2842	1.6181	0.4274	-7.279	0.7878	1.465	1.614	9.5e-23	CPMA	LDLC	SOCS
5	rs74073067	1	55663473	T	C	0.0907	31054	3.2695	1.6054	0.0417	-8.346	0.7249	3.386	1.562	4.96e-32	CPMA	LDLC	DEPR
5	rs287231	1	55664060	C	G	0.7423	58783	-1.1854	0.8329	0.1547	3.198	0.4219	-0.9531	0.8355	6.66e-15	CPMA	LDLC	SOCS
5	rs287231	1	55664060	C	G	0.5597	15467	-0.5973	1.2878	0.6428	4.243	0.5345	-0.8765	1.25	3.48e-16	AFR	LDLC	DEPR
5	rs287231	1	55664060	C	G	0.7915	90842	-0.7872	0.7878	0.3177	3.163	0.3411	-0.8324	0.757	3.5e-21	CPMA	LDLC	DEPR
5	rs7536204	1	55666477	A	C	0.6201	73677	-0.6647	0.5989	0.2671	1.437	0.2104	-0.3769	0.5902	2.36e-11	EUR	LDLC	DEPR
5	rs7536204	1	55666477	A	C	0.57	59518	-0.295	0.5228	0.5725	1.663	0.2602	-0.2685	0.5272	1.96e-11	CPMA	LDLC	SOCS
5	rs7536204	1	55666477	A	C	0.591	110543	-0.4284	0.4426	0.3331	1.475	0.1736	-0.2804	0.4252	5.99e-18	CPMA	LDLC	DEPR
5	rs287234	1	55666520	T	C	0.7886	89359	-0.6484	0.8031	0.4195	3.202	0.3474	-0.6922	0.7711	3.14e-21	CPMA	LDLC	DEPR
5	rs287234	1	55666520	T	C	0.7436	58783	-1.1822	0.8413	0.16	3.215	0.4271	-0.9609	0.8444	1.03e-14	CPMA	LDLC	SOCS
5	rs287234	1	55666520	T	C	0.5621	15467	-0.4504	1.2974	0.7285	4.23	0.5385	-0.7762	1.258	5.74e-16	AFR	LDLC	DEPR
5	rs74073078	1	55668607	A	C	0.8739	3466	0.4825	3.7048	0.8964	8.569	1.469	0.3879	3.452	8.84e-10	CPMA	LDLC	ANXT
5	rs74073078	1	55668607	A	C	0.8955	24963	-1.5605	1.6108	0.3327	7.591	0.7911	-1.772	1.605	3e-24	CPMA	LDLC	SOCS
5	rs74073078	1	55668607	A	C	0.9103	31054	-3.4866	1.602	0.02952	8.56	0.7283	-3.599	1.554	3.12e-33	CPMA	LDLC	DEPR
5	rs74073078	1	55668607	A	C	0.8733	14051	-2.7923	1.9811	0.1587	8.691	0.838	-2.762	1.955	2.26e-26	AFR	LDLC	DEPR
5	rs74073078	1	55668607	A	C	0.8739	3466	0.4825	3.7048	0.8964	8.569	1.469	0.3879	3.452	8.84e-10	AFR	LDLC	ANXT
5	rs60238067	1	55669475	A	C	0.8969	24963	-1.4605	1.6311	0.3706	7.688	0.8025	-1.64	1.626	2.13e-24	CPMA	LDLC	SOCS
5	rs60238067	1	55669475	A	C	0.8761	13737	-2.4146	2.0436	0.2374	8.517	0.8587	-2.583	2.019	3.16e-24	AFR	LDLC	DEPR
5	rs60238067	1	55669475	A	C	0.877	3466	-1.0242	3.6947	0.7816	8.498	1.491	-1.23	3.447	9.34e-09	CPMA	LDLC	ANXT
5	rs60238067	1	55669475	A	C	0.877	3466	-1.0242	3.6947	0.7816	8.498	1.491	-1.23	3.447	9.34e-09	AFR	LDLC	ANXT
5	rs60238067	1	55669475	A	C	0.9127	30740	-3.1804	1.6498	0.05389	8.519	0.7457	-3.36	1.601	1.24e-31	CPMA	LDLC	DEPR
5	rs58951329	1	55669606	T	C	0.9127	30740	-3.1727	1.6508	0.05461	8.523	0.7462	-3.357	1.602	1.27e-31	CPMA	LDLC	DEPR
5	rs58951329	1	55669606	T	C	0.8969	24963	-1.4632	1.6323	0.37	7.709	0.8029	-1.643	1.626	1.67e-24	CPMA	LDLC	SOCS
5	rs58951329	1	55669606	T	C	0.8768	3466	-0.9559	3.6978	0.796	8.461	1.493	-1.192	3.449	1.11e-08	CPMA	LDLC	ANXT
5	rs58951329	1	55669606	T	C	0.8761	13737	-2.4006	2.0455	0.2406	8.523	0.8596	-2.575	2.02	3.21e-24	AFR	LDLC	DEPR
5	rs58951329	1	55669606	T	C	0.8768	3466	-0.9559	3.6978	0.796	8.461	1.493	-1.192	3.449	1.11e-08	AFR	LDLC	ANXT
5	rs74073079	1	55671226	A	G	0.0988	24963	1.8807	1.6557	0.256	-7.899	0.8203	2.083	1.649	3e-24	CPMA	LDLC	SOCS
5	rs74073079	1	55671226	A	G	0.1185	13737	1.9101	2.1059	0.3644	-8.895	0.8848	2.032	2.084	2.38e-25	AFR	LDLC	DEPR
5	rs74073079	1	55671226	A	G	0.1165	3466	1.6009	3.7903	0.6728	-9.466	1.556	1.472	3.546	7.84e-10	AFR	LDLC	ANXT
5	rs74073079	1	55671226	A	G	0.0821	30740	2.9365	1.6768	0.07991	-8.676	0.7631	3.217	1.626	1.37e-31	CPMA	LDLC	DEPR
5	rs74073079	1	55671226	A	G	0.1165	3466	1.6009	3.7903	0.6728	-9.466	1.556	1.472	3.546	7.84e-10	CPMA	LDLC	ANXT
5	rs2270690	1	55672193	T	C	0.0505	58098	1.0786	1.2276	0.3796	3.46	0.6232	1.245	1.228	1.36e-11	CPMA	LDLC	SOCS
5	rs2270690	1	55672193	T	C	0.043	80498	1.1095	1.2021	0.356	3.567	0.5043	1.046	1.138	3.38e-15	CPMA	LDLC	DEPR
5	rs2454213	1	55673671	A	G	0.6077	15467	-0.7782	1.3546	0.5656	4.586	0.5512	-0.9842	1.309	1.36e-17	AFR	LDLC	DEPR
5	rs2454213	1	55673671	A	G	0.7581	33892	-1.3825	0.9894	0.1623	4.464	0.452	-1.676	0.9479	1.6e-23	CPMA	LDLC	DEPR
5	rs2454213	1	55673671	A	G	0.7064	31338	-0.0391	1.0177	0.9693	4.023	0.529	0.0001237	1.019	4.29e-17	CPMA	LDLC	SOCS
5	rs10888901	1	55674585	C	G	0.3334	53938	-0.513	0.6661	0.4412	1.831	0.3392	-0.4516	0.6751	4.65e-08	CPMA	LDLC	SOCS
5	rs10888901	1	55674585	C	G	0.3458	91191	0.1697	0.5696	0.7658	1.583	0.2362	0.0174	0.5412	2.3e-12	CPMA	LDLC	DEPR
5	NA	1	55676055	D	I	0.1022	29679	2.2062	1.6524	0.1818	-6.692	0.7377	2.543	1.596	2.47e-20	CPMA	LDLC	DEPR
5	NA	1	55676055	D	I	0.1183	24963	1.3673	1.5685	0.3834	-6.159	0.7975	1.52	1.567	4.23e-16	CPMA	LDLC	SOCS
5	rs67276129	1	55676374	T	G	0.9435	59518	-0.1706	1.1326	0.8803	-3.151	0.5759	-0.2724	1.137	8.73e-10	CPMA	LDLC	SOCS
5	rs67276129	1	55676374	T	G	0.9515	86474	-0.5211	1.1026	0.6365	-2.986	0.4568	-0.5449	1.047	1.73e-12	CPMA	LDLC	DEPR
5	rs61163343	1	55676748	T	C	0.0455	85764	0.5284	1.1313	0.6404	2.959	0.4673	0.5563	1.074	9.59e-12	CPMA	LDLC	DEPR
5	rs61163343	1	55676748	T	C	0.0534	58098	0.3089	1.1702	0.7918	3.134	0.597	0.3728	1.174	3.1e-09	CPMA	LDLC	SOCS
5	rs1874773	1	55677044	T	C	0.8409	13737	-2.4527	1.8878	0.1939	6.858	0.7826	-2.764	1.849	1.17e-18	AFR	LDLC	DEPR
5	rs1874773	1	55677044	T	C	0.8697	24963	-0.5711	1.4921	0.7019	5.94	0.7484	-0.7212	1.493	1.09e-17	CPMA	LDLC	SOCS
5	rs1874773	1	55677044	T	C	0.8871	30740	-2.2218	1.5282	0.146	6.299	0.6831	-2.677	1.476	1.08e-20	CPMA	LDLC	DEPR
5	rs74073082	1	55678445	T	C	0.8976	30740	-1.7928	1.6114	0.2659	6.331	0.719	-2.199	1.557	2.15e-19	CPMA	LDLC	DEPR
5	rs74073082	1	55678445	T	C	0.8802	24963	-1.8463	1.5611	0.2369	6.053	0.7906	-1.979	1.561	2.55e-15	CPMA	LDLC	SOCS
5	rs74073082	1	55678445	T	C	0.8553	13737	-2.3269	1.9926	0.2429	6.995	0.8255	-2.603	1.955	1.24e-17	AFR	LDLC	DEPR
5	rs6669991	1	55679000	A	G	0.3974	33345	0.8289	0.7014	0.2373	-1.9	0.317	1.327	0.6801	1.26e-08	CPMA	LDLC	ANXT
5	rs6669991	1	55679000	A	G	0.3913	72714	0.4892	0.6105	0.423	-1.349	0.2106	0.1382	0.6011	2.77e-10	EUR	LDLC	DEPR
5	rs6669991	1	55679000	A	G	0.4275	59518	0.4579	0.5205	0.379	-1.786	0.2593	0.4655	0.525	1.02e-12	CPMA	LDLC	SOCS
5	rs6669991	1	55679000	A	G	0.4068	109580	0.072	0.447	0.872	-1.458	0.1735	-0.1881	0.4282	3.69e-19	CPMA	LDLC	DEPR
5	rs67722862	1	55679666	A	T	0.0552	59518	0.4484	1.1371	0.6933	3.036	0.578	0.4863	1.142	2.07e-09	CPMA	LDLC	SOCS
5	rs67722862	1	55679666	A	T	0.0483	88999	0.8131	1.0788	0.4511	2.845	0.4519	0.7592	1.028	5.16e-12	CPMA	LDLC	DEPR
5	rs58447843	1	55687510	A	G	0.045	88289	0.6638	1.1161	0.552	2.908	0.4631	0.6552	1.063	1.04e-11	CPMA	LDLC	DEPR
5	rs58447843	1	55687510	A	G	0.0516	59518	0.6694	1.162	0.5646	3.046	0.5875	0.6729	1.166	1.97e-09	CPMA	LDLC	SOCS
5	rs66499115	1	55687610	T	C	0.9452	59518	-0.6147	1.1366	0.5886	-2.966	0.5739	-0.6255	1.141	2.54e-09	CPMA	LDLC	SOCS
5	rs66499115	1	55687610	T	C	0.9523	88999	-0.7351	1.0888	0.4996	-2.913	0.4537	-0.7162	1.036	2.31e-12	CPMA	LDLC	DEPR
5	rs74073084	1	55688174	A	G	0.1031	24963	0.1704	1.6897	0.9197	-6.044	0.8744	0.3217	1.686	2.21e-14	CPMA	LDLC	SOCS
5	rs74073084	1	55688174	A	G	0.092	30740	1.2638	1.7774	0.477	-6.552	0.8063	1.711	1.716	3.21e-17	CPMA	LDLC	DEPR
5	rs74073084	1	55688174	A	G	0.1248	13737	1.628	2.1249	0.4436	-6.976	0.9017	2.011	2.088	3.34e-15	AFR	LDLC	DEPR
5	rs67293523	1	55688543	A	C	0.0541	92225	0.3945	1.028	0.7012	2.823	0.4354	0.467	0.9814	2.76e-12	CPMA	LDLC	DEPR
5	rs67293523	1	55688543	A	C	0.0627	59518	0.3804	1.0909	0.7273	2.861	0.5517	0.3801	1.095	4.85e-09	CPMA	LDLC	SOCS
5	rs67175330	1	55688761	T	C	0.0541	91262	0.1952	1.0377	0.8508	2.803	0.4367	0.2496	0.9898	1.07e-11	CPMA	LDLC	DEPR
5	rs67175330	1	55688761	T	C	0.0627	59518	0.369	1.091	0.7352	2.871	0.5513	0.3719	1.095	4.29e-09	CPMA	LDLC	SOCS
5	rs17131756	1	55689155	A	T	0.9456	90803	-0.624	1.039	0.5481	-2.768	0.4377	-0.6389	0.9917	5.69e-12	CPMA	LDLC	DEPR
5	rs17131756	1	55689155	A	T	0.9372	59518	-0.3996	1.0923	0.7145	-2.866	0.5519	-0.4041	1.096	4.29e-09	CPMA	LDLC	SOCS
5	rs72662528	1	55689881	A	G	0.0551	59518	0.5819	1.1374	0.6089	2.939	0.5743	0.5923	1.142	4.14e-09	CPMA	LDLC	SOCS
5	rs72662528	1	55689881	A	G	0.0479	88999	0.6903	1.0902	0.5266	2.902	0.454	0.687	1.037	3.26e-12	CPMA	LDLC	DEPR
5	rs67540256	1	55690247	A	G	0.0545	89840	0.4203	1.0495	0.6888	2.75	0.4389	0.4162	1	2.14e-11	CPMA	LDLC	DEPR
5	rs67540256	1	55690247	A	G	0.0629	59518	0.3534	1.0917	0.7462	2.853	0.5518	0.3535	1.096	6.08e-09	CPMA	LDLC	SOCS
5	rs58472471	1	55691131	A	G	0.0591	59518	0.4259	1.1126	0.7019	2.875	0.563	0.4107	1.116	7.72e-09	CPMA	LDLC	SOCS
5	rs58472471	1	55691131	A	G	0.0516	90803	0.5776	1.0559	0.5844	2.744	0.4436	0.5497	1.01	2.53e-11	CPMA	LDLC	DEPR
5	rs72662534	1	55691431	A	G	0.0463	88289	0.6192	1.1074	0.5761	2.577	0.4585	0.4418	1.056	2.45e-09	CPMA	LDLC	DEPR
5	rs66679331	1	55691689	T	G	0.0531	90060	0.3738	1.0555	0.7232	2.459	0.4418	0.2866	1.01	4.93e-09	CPMA	LDLC	DEPR
5	rs72662537	1	55691765	A	G	0.9748	65061	-0.9507	1.7764	0.5925	-3.901	0.733	-0.4034	1.682	3.81e-08	CPMA	LDLC	DEPR
5	rs148777491	1	55692696	A	G	0.1157	24963	-0.1137	1.6029	0.9434	-5.368	0.8303	-0.05964	1.603	4.65e-13	CPMA	LDLC	SOCS
5	rs148777491	1	55692696	A	G	0.1352	13737	1.3389	2.0532	0.5143	-6.328	0.8624	1.673	2.016	8.69e-14	AFR	LDLC	DEPR
5	rs148777491	1	55692696	A	G	0.0984	30740	1.1344	1.7003	0.5047	-5.814	0.7649	1.612	1.642	5.22e-15	CPMA	LDLC	DEPR
5	rs75691641	1	55693526	T	G	0.9538	88289	-0.6621	1.1118	0.5515	-2.5	0.4604	-0.5216	1.062	7.25e-09	CPMA	LDLC	DEPR
5	rs111928762	1	55694188	A	G	0.9452	90060	-0.3133	1.0515	0.7657	-2.354	0.4395	-0.1992	1.009	2.57e-08	CPMA	LDLC	DEPR
5	rs2902875	1	55695535	T	C	0.0476	89350	0.5172	1.1024	0.639	2.369	0.4552	0.3769	1.055	4.99e-08	CPMA	LDLC	DEPR
5	rs17111732	1	55696660	A	G	0.1147	24963	0.0482	1.6035	0.976	-5.186	0.8303	0.071	1.603	4.26e-12	CPMA	LDLC	SOCS
5	rs17111732	1	55696660	A	G	0.1325	13737	1.2522	2.0504	0.5414	-6.156	0.8635	1.573	2.017	4.6e-13	AFR	LDLC	DEPR
5	rs17111732	1	55696660	A	G	0.0968	30740	1.1269	1.7006	0.5075	-5.621	0.765	1.606	1.646	5.24e-14	CPMA	LDLC	DEPR
5	rs3737810	1	55699814	C	G	0.9533	88289	-0.3093	1.1188	0.7822	-2.636	0.4606	-0.1708	1.07	2.79e-09	CPMA	LDLC	DEPR
5	rs3737810	1	55699814	C	G	0.9459	58098	-0.6346	1.1621	0.585	-2.792	0.5858	-0.6474	1.166	4.17e-08	CPMA	LDLC	SOCS
5	rs74073085	1	55701506	T	C	0.8872	31054	-1.1821	1.5284	0.4393	5.843	0.6966	-1.723	1.472	4.97e-18	CPMA	LDLC	DEPR
5	rs74073085	1	55701506	T	C	0.8405	14051	-1.5912	1.8848	0.3985	6.473	0.7944	-2.011	1.85	1.36e-16	AFR	LDLC	DEPR
5	rs74073085	1	55701506	T	C	0.8637	24963	0.1057	1.457	0.9422	5.35	0.7616	0.1852	1.455	1.67e-15	CPMA	LDLC	SOCS
5	rs61218489	1	55701908	T	C	0.1595	14051	1.5774	1.8851	0.4027	-6.471	0.7949	2	1.85	1.42e-16	AFR	LDLC	DEPR
5	rs61218489	1	55701908	T	C	0.1127	31054	1.1726	1.5285	0.443	-5.841	0.6968	1.715	1.472	5.19e-18	CPMA	LDLC	DEPR
5	rs61218489	1	55701908	T	C	0.1363	24963	-0.1042	1.4572	0.943	-5.354	0.7619	-0.1839	1.455	1.63e-15	CPMA	LDLC	SOCS
5	rs115317340	1	55702749	A	G	0.9762	16927	2.9285	3.4614	0.3975	8.183	1.846	3.098	3.469	3.77e-08	CPMA	LDLC	SOCS
5	rs113793186	1	55703580	A	C	0.0455	88289	0.3948	1.1199	0.7244	2.591	0.4634	0.2776	1.072	5.13e-09	CPMA	LDLC	DEPR
5	rs12094240	1	55703581	A	G	0.1212	24963	0.4647	1.5544	0.765	-4.835	0.8042	0.4607	1.554	8.27e-11	CPMA	LDLC	SOCS
5	rs12094240	1	55703581	A	G	0.1414	14051	3.0027	1.9604	0.1256	-5.93	0.838	3.288	1.925	4.55e-12	AFR	LDLC	DEPR
5	rs12094240	1	55703581	A	G	0.102	31054	2.6096	1.6104	0.1051	-5.389	0.7364	3.001	1.556	5.92e-13	CPMA	LDLC	DEPR
5	rs57322282	1	55703974	T	G	0.8803	24963	0.2247	1.5647	0.8858	4.956	0.8164	0.1697	1.564	8.66e-12	CPMA	LDLC	SOCS
5	rs57322282	1	55703974	T	G	0.8976	31054	-2.3637	1.6362	0.1486	5.551	0.747	-2.756	1.583	1.6e-13	CPMA	LDLC	DEPR
5	rs57322282	1	55703974	T	G	0.8601	14051	-2.9331	1.9677	0.136	6.023	0.8417	-3.29	1.933	2.43e-12	AFR	LDLC	DEPR
5	rs11206527	1	55704135	A	C	0.1414	14051	2.9787	1.9586	0.1283	-5.925	0.838	3.259	1.923	4.62e-12	AFR	LDLC	DEPR
5	rs11206527	1	55704135	A	C	0.1017	31054	2.4209	1.6053	0.1315	-5.276	0.7348	2.883	1.552	1.58e-12	CPMA	LDLC	DEPR
5	rs11206527	1	55704135	A	C	0.1213	24963	0.4745	1.5536	0.76	-4.841	0.8038	0.4684	1.553	7.8e-11	CPMA	LDLC	SOCS
5	rs11206528	1	55704175	A	G	0.1248	24963	0.4083	1.5398	0.7909	-4.716	0.7941	0.3533	1.54	1.22e-10	CPMA	LDLC	SOCS
5	rs11206528	1	55704175	A	G	0.1459	14051	3.3826	1.9364	0.08066	-5.764	0.823	3.614	1.899	1.09e-11	AFR	LDLC	DEPR
5	rs11206528	1	55704175	A	G	0.1054	31054	2.7118	1.593	0.08869	-5.181	0.7246	3.108	1.539	2.77e-12	CPMA	LDLC	DEPR
5	rs74900515	1	55704479	T	C	0.1448	14051	2.0401	1.9348	0.2917	-5.732	0.8312	2.362	1.898	7.48e-12	AFR	LDLC	DEPR
5	rs74900515	1	55704479	T	C	0.1244	24963	0.3044	1.5472	0.844	-4.811	0.8011	0.2592	1.547	5.27e-11	CPMA	LDLC	SOCS
5	rs74900515	1	55704479	T	C	0.1058	31054	1.861	1.6055	0.2464	-5.246	0.7339	2.267	1.553	8.88e-13	CPMA	LDLC	DEPR
5	rs75109855	1	55704852	T	C	0.895	31054	-2.6788	1.5935	0.09275	5.161	0.7245	-3.088	1.54	3.36e-12	CPMA	LDLC	DEPR
5	rs75109855	1	55704852	T	C	0.8547	14051	-3.3403	1.9376	0.08472	5.741	0.8229	-3.594	1.902	1.31e-11	AFR	LDLC	DEPR
5	rs75109855	1	55704852	T	C	0.8753	24963	-0.4171	1.5393	0.7864	4.719	0.7939	-0.361	1.539	1.19e-10	CPMA	LDLC	SOCS
5	rs77014004	1	55704881	T	C	0.105	31054	2.6831	1.5932	0.09216	-5.162	0.7245	3.092	1.54	3.35e-12	CPMA	LDLC	DEPR
5	rs77014004	1	55704881	T	C	0.1246	24963	0.4263	1.5388	0.7817	-4.729	0.7939	0.3701	1.539	1.09e-10	CPMA	LDLC	SOCS
5	rs77014004	1	55704881	T	C	0.1453	14051	3.3462	1.9368	0.08405	-5.743	0.8229	3.598	1.901	1.3e-11	AFR	LDLC	DEPR
5	rs113911544	1	55706403	A	G	0.9526	89350	-0.5217	1.1062	0.6372	-2.506	0.4606	-0.4044	1.059	9.53e-09	CPMA	LDLC	DEPR
5	rs79969049	1	55706719	T	C	0.1204	24963	0.0412	1.563	0.979	-5.045	0.8157	0.1	1.561	6.87e-12	CPMA	LDLC	SOCS
5	rs79969049	1	55706719	T	C	0.102	31054	2.5385	1.6356	0.1207	-5.539	0.7467	2.917	1.582	2.2e-13	CPMA	LDLC	DEPR
5	rs79969049	1	55706719	T	C	0.1397	14051	2.9814	1.9705	0.1303	-5.981	0.8408	3.312	1.939	3.49e-12	AFR	LDLC	DEPR
5	rs11206530	1	55707473	A	G	0.402	110543	0.1599	0.4401	0.7164	-1.381	0.1718	-0.01912	0.4231	5.09e-17	CPMA	LDLC	DEPR
5	rs11206530	1	55707473	A	G	0.4246	59518	0.4535	0.5141	0.3777	-1.587	0.2554	0.4362	0.5184	2.08e-10	CPMA	LDLC	SOCS
5	rs11206530	1	55707473	A	G	0.3816	73677	0.5321	0.5899	0.367	-1.33	0.2078	0.2987	0.5809	4.06e-10	EUR	LDLC	DEPR
5	rs6677336	1	55707854	A	G	0.5755	59518	-0.4538	0.5142	0.3774	1.594	0.2554	-0.4386	0.5185	1.69e-10	CPMA	LDLC	SOCS
5	rs6677336	1	55707854	A	G	0.6184	73677	-0.5311	0.5898	0.3679	1.333	0.2078	-0.2921	0.5808	3.6e-10	EUR	LDLC	DEPR
5	rs6677336	1	55707854	A	G	0.5981	110543	-0.1652	0.4401	0.7074	1.385	0.1718	0.01624	0.4231	4.3e-17	CPMA	LDLC	DEPR
5	rs77967380	1	55708785	C	G	0.8785	13737	-2.8171	2.2746	0.2155	5.865	0.9423	-3.133	2.252	1.65e-09	AFR	LDLC	DEPR
5	rs77967380	1	55708785	C	G	0.8919	19449	-3.3793	2.1246	0.1117	6.079	0.9067	-3.456	2.091	7.14e-11	CPMA	LDLC	DEPR
5	rs59701948	1	55710621	A	G	0.1183	24963	-0.1403	1.5667	0.9286	-5.15	0.8154	-0.06061	1.564	1.55e-12	CPMA	LDLC	SOCS
5	rs59701948	1	55710621	A	G	0.0994	31054	2.419	1.6352	0.139	-5.614	0.7448	2.921	1.584	8.38e-14	CPMA	LDLC	DEPR
5	rs59701948	1	55710621	A	G	0.138	14051	2.8112	1.9878	0.1573	-6.142	0.8447	3.289	1.959	9.85e-13	AFR	LDLC	DEPR
5	rs4927205	1	55711465	A	G	0.9238	85353	1.2858	0.9465	0.1743	2.172	0.3581	1.385	0.9044	4.33e-12	CPMA	LDLC	DEPR
5	rs4927205	1	55711465	A	G	0.9098	58770	-0.2984	1.1621	0.7974	2.458	0.4009	0.07943	1.131	9.67e-10	EUR	LDLC	DEPR
5	rs7516915	1	55711825	A	G	0.9063	31054	-2.5076	1.6397	0.1262	5.512	0.7506	-2.99	1.589	4.34e-13	CPMA	LDLC	DEPR
5	rs7516915	1	55711825	A	G	0.8854	24963	0.1229	1.5862	0.9383	5.062	0.818	0.03507	1.581	5.1e-12	CPMA	LDLC	SOCS
5	rs7516915	1	55711825	A	G	0.8701	14051	-2.6644	1.997	0.1821	6.133	0.8536	-3.118	1.971	1.59e-12	AFR	LDLC	DEPR
5	rs2047422	1	55711967	A	G	0.3782	62147	0.6963	0.6416	0.2779	-1.291	0.2187	0.3203	0.62	1.23e-08	EUR	LDLC	DEPR
5	rs17111748	1	55713085	A	T	0.0936	31054	1.8417	1.6709	0.2704	-5.506	0.7626	2.377	1.622	4.87e-13	CPMA	LDLC	DEPR
5	rs17111748	1	55713085	A	T	0.1124	24963	-0.033	1.6142	0.9837	-5.178	0.8248	0.02922	1.611	3.41e-12	CPMA	LDLC	SOCS
5	rs17111748	1	55713085	A	T	0.1293	14051	1.7086	2.0285	0.3996	-5.965	0.8655	2.27	2.005	6.29e-12	AFR	LDLC	DEPR
5	rs4927206	1	55713094	A	G	0.1666	32400	-1.1053	0.8947	0.2167	-2.477	0.4511	-1.187	0.9091	9.46e-12	EUR	LDLC	SOCS
5	rs4927206	1	55713094	A	G	0.1549	106582	0.0322	0.5892	0.9564	-2.04	0.2333	0.05149	0.5706	6.32e-20	CPMA	LDLC	DEPR
5	rs4927206	1	55713094	A	G	0.1564	73677	0.4498	0.7819	0.5652	-2.394	0.2825	0.2404	0.773	1.35e-17	EUR	LDLC	DEPR
5	rs4927206	1	55713094	A	G	0.1606	59518	-0.5796	0.6672	0.385	-1.698	0.3312	-0.6391	0.6721	8.15e-10	CPMA	LDLC	SOCS
5	rs79702288	1	55713410	A	C	0.9234	88266	0.6833	0.9123	0.4539	2.197	0.3494	0.6563	0.8721	1.3e-11	CPMA	LDLC	DEPR
5	rs79702288	1	55713410	A	C	0.9098	58770	-0.3698	1.1638	0.7507	2.444	0.4022	0.02276	1.132	1.56e-09	EUR	LDLC	DEPR
5	rs4927207	1	55713628	A	G	0.1667	32400	-1.083	0.8945	0.226	-2.483	0.4511	-1.162	0.9089	9.67e-12	EUR	LDLC	SOCS
5	rs4927207	1	55713628	A	G	0.1553	106582	0.0256	0.5888	0.9653	-2.038	0.2331	0.05378	0.5704	6.59e-20	CPMA	LDLC	DEPR
5	rs4927207	1	55713628	A	G	0.1608	59518	-0.5764	0.667	0.3875	-1.703	0.3311	-0.6385	0.672	7.24e-10	CPMA	LDLC	SOCS
5	rs4927207	1	55713628	A	G	0.1566	73677	0.4618	0.782	0.5548	-2.387	0.2823	0.268	0.7734	1.72e-17	EUR	LDLC	DEPR
5	rs4926673	1	55713671	A	G	0.0758	85353	-1.2032	0.9491	0.2049	-2.145	0.3592	-1.29	0.9075	1.4e-11	CPMA	LDLC	DEPR
5	rs4926673	1	55713671	A	G	0.0898	58770	0.446	1.1643	0.7017	-2.447	0.4024	0.05863	1.133	1.75e-09	EUR	LDLC	DEPR
5	rs4927208	1	55713947	A	T	0.0902	58770	0.4569	1.1652	0.695	-2.418	0.4022	0.08088	1.134	2.84e-09	EUR	LDLC	DEPR
5	rs4927208	1	55713947	A	T	0.0759	85353	-1.1825	0.9488	0.2126	-2.13	0.3588	-1.273	0.9071	1.95e-11	CPMA	LDLC	DEPR
5	rs7511855	1	55713961	T	C	0.6115	110543	-0.3235	0.4403	0.4624	1.397	0.1728	-0.1244	0.4236	8.79e-17	CPMA	LDLC	DEPR
5	rs7511855	1	55713961	T	C	0.5891	59518	-0.2888	0.5145	0.5747	1.582	0.2555	-0.2745	0.5187	9.51e-11	CPMA	LDLC	SOCS
5	rs7511855	1	55713961	T	C	0.6378	73677	-0.831	0.5902	0.1591	1.327	0.2095	-0.6019	0.5815	1.2e-09	EUR	LDLC	DEPR
5	rs7536300	1	55714215	A	G	0.6218	33345	-1.5068	0.6926	0.02958	1.84	0.3155	-1.756	0.6694	4.05e-08	CPMA	LDLC	ANXT
5	rs7536300	1	55714215	A	G	0.6087	110543	-0.3997	0.441	0.3647	1.43	0.1738	-0.2225	0.4238	4.66e-17	CPMA	LDLC	DEPR
5	rs7536300	1	55714215	A	G	0.587	59518	-0.2936	0.518	0.5708	1.633	0.2577	-0.2727	0.522	3e-11	CPMA	LDLC	SOCS
5	rs7536300	1	55714215	A	G	0.6364	73677	-0.8216	0.5907	0.1643	1.335	0.2098	-0.5845	0.5821	9.48e-10	EUR	LDLC	DEPR
5	rs11206538	1	55715412	T	C	0.5914	59518	-0.3192	0.5133	0.5341	1.572	0.2545	-0.3062	0.5173	1.31e-10	CPMA	LDLC	SOCS
5	rs11206538	1	55715412	T	C	0.6376	73677	-0.8092	0.5899	0.1701	1.31	0.2095	-0.5933	0.5812	2.02e-09	EUR	LDLC	DEPR
5	rs11206538	1	55715412	T	C	0.6131	110543	-0.38	0.4402	0.3879	1.386	0.1726	-0.1975	0.4237	2.47e-16	CPMA	LDLC	DEPR
5	rs2647286	1	55716497	A	G	0.1971	32400	-1.0248	0.8427	0.224	-2.014	0.4264	-1.116	0.858	2.94e-09	EUR	LDLC	SOCS
5	rs2647286	1	55716497	A	G	0.2893	59518	-0.7252	0.5866	0.2164	-1.644	0.293	-0.7511	0.5905	3.98e-12	CPMA	LDLC	SOCS
5	rs2647286	1	55716497	A	G	0.2598	109970	-0.039	0.5141	0.9395	-1.864	0.2054	-0.004806	0.4958	1.29e-21	CPMA	LDLC	DEPR
5	rs2647286	1	55716497	A	G	0.1876	73677	0.1339	0.7359	0.8556	-1.947	0.2619	-0.04599	0.727	4.59e-14	EUR	LDLC	DEPR
5	rs6684298	1	55717114	T	G	0.8156	33560	-0.4862	1.1612	0.6754	2.812	0.5182	-0.4883	1.133	4.18e-08	CPMA	LDLC	DEPR
5	rs12029058	1	55717274	A	G	0.8392	62147	-0.4134	0.8571	0.6296	2.091	0.2988	-0.2169	0.8302	3.43e-12	EUR	LDLC	DEPR
5	rs12029058	1	55717274	A	G	0.8292	28567	1.4734	0.9533	0.1222	2.19	0.4689	1.633	0.9475	5.9e-10	EUR	LDLC	SOCS
5	rs12029058	1	55717274	A	G	0.8205	95389	0.1633	0.5942	0.7835	1.386	0.2336	0.06437	0.568	8.32e-10	CPMA	LDLC	DEPR
5	rs4927209	1	55718467	A	G	0.8207	95389	0.1937	0.5947	0.7446	1.368	0.2336	0.09543	0.5686	1.23e-09	CPMA	LDLC	DEPR
5	rs4927209	1	55718467	A	G	0.8294	28567	1.5379	0.9534	0.1067	2.142	0.4686	1.704	0.9474	8.3e-10	EUR	LDLC	SOCS
5	rs4927209	1	55718467	A	G	0.8393	62147	-0.3808	0.8578	0.6571	2.069	0.2989	-0.183	0.8308	5.71e-12	EUR	LDLC	DEPR
5	rs2802867	1	55719011	A	G	0.7361	109970	-0.0971	0.5092	0.8488	1.855	0.203	-0.1115	0.4911	1.73e-21	CPMA	LDLC	DEPR
5	rs2802867	1	55719011	A	G	0.7087	59518	0.7679	0.582	0.187	1.592	0.2895	0.818	0.5857	5.5e-12	CPMA	LDLC	SOCS
5	rs2802867	1	55719011	A	G	0.8062	73677	-0.4172	0.7285	0.5669	1.968	0.2583	-0.2492	0.7201	2.82e-14	EUR	LDLC	DEPR
5	rs2802867	1	55719011	A	G	0.7959	32400	0.7721	0.8322	0.3535	2.122	0.4201	0.8818	0.8467	9.68e-10	EUR	LDLC	SOCS
5	rs12239399	1	55719042	A	T	0.8394	62147	-0.3675	0.8568	0.668	2.047	0.2988	-0.1591	0.8298	9.2e-12	EUR	LDLC	DEPR
5	rs12239399	1	55719042	A	T	0.8206	95389	0.2058	0.594	0.729	1.351	0.2334	0.1133	0.568	1.81e-09	CPMA	LDLC	DEPR
5	rs12239399	1	55719042	A	T	0.8294	28567	1.6366	0.9523	0.08567	2.103	0.468	1.802	0.9463	8.3e-10	EUR	LDLC	SOCS
5	rs7551981	1	55719166	T	G	0.606	109638	-0.1546	0.4392	0.7248	1.566	0.1738	-0.08859	0.4227	6.72e-21	CPMA	LDLC	DEPR
5	rs7551981	1	55719166	T	G	0.6169	32400	-0.2297	0.6839	0.737	2.183	0.3445	-0.1645	0.6966	1.05e-11	EUR	LDLC	SOCS
5	rs7551981	1	55719166	T	G	0.6259	73677	-0.8113	0.5922	0.1707	1.677	0.2095	-0.6453	0.5846	4.37e-15	EUR	LDLC	DEPR
5	rs7551981	1	55719166	T	G	0.5871	59518	0.0276	0.5143	0.9572	1.741	0.2554	0.06609	0.5188	4.1e-14	CPMA	LDLC	SOCS
5	NA	1	55719844	D	I	0.8385	45670	-0.2072	0.9802	0.8326	2.121	0.3569	-0.2216	0.9626	3.47e-09	EUR	LDLC	DEPR
5	NA	1	55719847	D	I	0.8385	45670	-0.2068	0.9804	0.8329	2.122	0.3569	-0.2218	0.9634	3.48e-09	EUR	LDLC	DEPR
5	NA	1	55719847	D	I	0.8241	78169	0.6037	0.6435	0.3481	1.376	0.2623	0.4504	0.6196	7.41e-09	CPMA	LDLC	DEPR
5	rs145793607	1	55720083	A	C	0.0817	58770	0.4783	1.2559	0.7033	-2.418	0.4307	-0.1657	1.221	2.44e-08	EUR	LDLC	DEPR
5	rs145793607	1	55720083	A	C	0.0692	85353	-1.5241	1.003	0.1286	-2.054	0.3795	-1.73	0.9577	1.43e-10	CPMA	LDLC	DEPR
5	rs59613675	1	55720337	A	G	0.8301	28567	1.5086	0.9625	0.117	2.163	0.4726	1.628	0.9577	1.27e-09	EUR	LDLC	SOCS
5	rs59613675	1	55720337	A	G	0.8402	62147	-0.3824	0.8718	0.661	2.089	0.3018	-0.1874	0.8443	5.5e-12	EUR	LDLC	DEPR
5	rs59613675	1	55720337	A	G	0.8261	95389	0.326	0.6061	0.5907	1.504	0.2371	0.2333	0.5795	1.73e-11	CPMA	LDLC	DEPR
5	rs4927210	1	55721077	A	T	0.83	28567	1.5148	0.9646	0.1163	2.163	0.4735	1.634	0.9598	1.32e-09	EUR	LDLC	SOCS
5	rs4927210	1	55721077	A	T	0.8399	62147	-0.3705	0.8758	0.6723	2.095	0.3033	-0.1787	0.8481	5.88e-12	EUR	LDLC	DEPR
5	rs4927210	1	55721077	A	T	0.8253	95389	0.3029	0.6066	0.6176	1.495	0.2378	0.1927	0.5797	3.24e-11	CPMA	LDLC	DEPR
5	rs4927212	1	55722404	A	G	0.1854	107980	-0.7127	0.5697	0.211	-1.295	0.2255	-0.5868	0.551	1.34e-10	CPMA	LDLC	DEPR
5	rs4927212	1	55722404	A	G	0.1951	32400	-2.5511	0.8744	0.003526	-1.455	0.4405	-2.635	0.8911	5.03e-09	EUR	LDLC	SOCS
5	rs4927212	1	55722404	A	G	0.1809	73677	-0.3458	0.7821	0.6584	-1.706	0.2792	-0.4745	0.7719	2.01e-10	EUR	LDLC	DEPR
5	rs12239911	1	55723756	A	C	0.197	32400	-2.6429	0.8805	0.002686	-1.351	0.4437	-2.734	0.8973	1.35e-08	EUR	LDLC	SOCS
5	rs12239911	1	55723756	A	C	0.1823	72714	-0.2874	0.8017	0.72	-1.662	0.2817	-0.3952	0.7932	1.3e-09	EUR	LDLC	DEPR
5	rs12239911	1	55723756	A	C	0.1862	107017	-0.6611	0.5783	0.2529	-1.278	0.2271	-0.5369	0.559	4.63e-10	CPMA	LDLC	DEPR
5	rs10888907	1	55723817	A	G	0.6024	72714	-0.5741	0.6166	0.3519	1.582	0.2144	-0.4792	0.6089	4.86e-13	EUR	LDLC	DEPR
5	rs10888907	1	55723817	A	G	0.5914	32400	0.2345	0.6967	0.7364	1.942	0.35	0.3084	0.7098	3.69e-10	EUR	LDLC	SOCS
5	rs10888907	1	55723817	A	G	0.5886	108675	0.0127	0.4499	0.9775	1.498	0.1774	0.02701	0.4318	7.44e-19	CPMA	LDLC	DEPR
5	rs10888907	1	55723817	A	G	0.5695	59518	0.3212	0.5228	0.539	1.627	0.2595	0.3632	0.5274	3.76e-13	CPMA	LDLC	SOCS
5	rs116264584	1	55725045	C	G	0.0532	68943	-2.1527	1.5109	0.1542	-3.187	0.606	-2.034	1.448	6.95e-10	CPMA	LDLC	DEPR
5	rs116264584	1	55725045	C	G	0.0711	44525	-0.8801	1.9287	0.6482	-3.96	0.7	-1.866	1.926	1.22e-09	EUR	LDLC	DEPR
5	rs17111804	1	55728813	T	G	0.0572	21965	1.0457	2.2279	0.6388	-6.288	1.144	0.9183	2.231	6.18e-09	CPMA	LDLC	SOCS
5	rs17111804	1	55728813	T	G	0.0534	23257	-3.8732	2.5381	0.127	-6.017	1.2	-3.324	2.44	2.64e-10	CPMA	LDLC	DEPR
6	rs72929768	1	62882603	T	C	0.2047	102503	-0.0014	0.0064	0.8323	0.01366	0.002421	-0.00284	0.005987	1.99e-08	CPMA	TG	DEPR
6	rs624698	1	62900811	A	G	0.6322	70994	0.7604	0.68	0.2635	1.715	0.2408	0.5438	0.6751	6.02e-14	EUR	LDLC	DEPR
6	rs624698	1	62900811	A	G	0.5517	57887	0.257	0.553	0.6421	1.565	0.2733	0.3491	0.5591	5.6e-11	CPMA	LDLC	SOCS
6	rs624698	1	62900811	A	G	0.5655	100201	0.0005	0.0057	0.9254	0.02131	0.002162	0.001603	0.005382	3.72e-26	CPMA	TG	DEPR
6	rs624698	1	62900811	A	G	0.5319	55709	-0.0044	0.0073	0.5459	0.02555	0.003677	-0.004716	0.007351	2.02e-13	CPMA	TG	SOCS
6	rs624698	1	62900811	A	G	0.5597	106955	0.106	0.4744	0.8232	1.634	0.1923	-0.2707	0.4565	2.67e-18	CPMA	LDLC	DEPR
6	rs624698	1	62900811	A	G	0.6295	66650	0.0056	0.0074	0.4554	0.02014	0.002514	0.005482	0.007028	9.91e-18	EUR	TG	DEPR
6	rs624700	1	62900812	C	G	0.4311	102913	-0.0016	0.0056	0.7719	-0.02095	0.002147	-0.002802	0.005311	2.99e-26	CPMA	TG	DEPR
6	rs624700	1	62900812	C	G	0.4616	57358	0.0021	0.0072	0.7755	-0.02406	0.003624	0.002229	0.007243	8.31e-13	CPMA	TG	SOCS
6	rs624700	1	62900812	C	G	0.4367	109638	-0.1062	0.4676	0.8204	-1.592	0.19	0.2662	0.4503	7.89e-18	CPMA	LDLC	DEPR
6	rs624700	1	62900812	C	G	0.4438	59518	-0.2624	0.5444	0.6298	-1.545	0.2696	-0.3622	0.5501	4.37e-11	CPMA	LDLC	SOCS
6	rs624700	1	62900812	C	G	0.3673	73677	-0.755	0.6603	0.2528	-1.661	0.2365	-0.5265	0.6546	1.15e-13	EUR	LDLC	DEPR
6	rs624700	1	62900812	C	G	0.3698	69362	-0.0072	0.0073	0.32	-0.02006	0.002492	-0.007412	0.006865	1.54e-18	EUR	TG	DEPR
6	rs626787	1	62901243	C	G	0.6087	103459	-0.0013	0.0053	0.8049	0.02417	0.002028	-0.001372	0.005014	1.39e-36	CPMA	TG	DEPR
6	rs626787	1	62901243	C	G	0.6669	73677	0.3914	0.6251	0.5312	1.81	0.2259	0.3478	0.6188	4.95e-17	EUR	LDLC	DEPR
6	rs626787	1	62901243	C	G	0.5939	15949	-0.0052	0.0106	0.6258	0.02854	0.005434	-0.005325	0.01029	4.21e-08	HA	TG	DEPR
6	rs626787	1	62901243	C	G	0.68	30026	0.001	0.01	0.9187	0.02711	0.005018	9.41e-05	0.01004	3.69e-09	EUR	TG	SOCS
6	rs626787	1	62901243	C	G	0.6005	58808	0.6494	0.5225	0.2139	1.571	0.2592	0.7349	0.528	6.37e-14	CPMA	LDLC	SOCS
6	rs626787	1	62901243	C	G	0.6092	110165	0.049	0.4501	0.9134	1.721	0.1805	-0.2499	0.4329	5.1e-23	CPMA	LDLC	DEPR
6	rs626787	1	62901243	C	G	0.6385	28399	-0.0041	0.0089	0.6433	0.02621	0.004621	-0.00934	0.008318	6.43e-09	CPMA	TG	ANXT
6	rs626787	1	62901243	C	G	0.6588	69362	0.0032	0.0068	0.6333	0.02308	0.002364	0.001498	0.006381	7.52e-25	EUR	TG	DEPR
6	rs626787	1	62901243	C	G	0.5803	56653	-0.0024	0.0068	0.7211	0.02678	0.00343	-0.002677	0.00687	2.23e-17	CPMA	TG	SOCS
6	rs631106	1	62901807	A	C	0.3929	104164	0.0016	0.0053	0.7587	-0.02409	0.002022	0.001555	0.004997	1.89e-36	CPMA	TG	DEPR
6	rs631106	1	62901807	A	C	0.4238	57358	0.0021	0.0068	0.7552	-0.0264	0.003409	0.00261	0.006802	3.85e-17	CPMA	TG	SOCS
6	rs631106	1	62901807	A	C	0.4033	59518	-0.6699	0.5182	0.1962	-1.579	0.2581	-0.7659	0.5231	2.17e-14	CPMA	LDLC	SOCS
6	rs631106	1	62901807	A	C	0.3925	110875	-0.0278	0.4485	0.9507	-1.721	0.1799	0.2644	0.4314	4.27e-23	CPMA	LDLC	DEPR
6	rs631106	1	62901807	A	C	0.3335	73677	-0.3818	0.6247	0.5411	-1.808	0.2258	-0.3398	0.6184	5.62e-17	EUR	LDLC	DEPR
6	rs631106	1	62901807	A	C	0.32	30026	-0.001	0.01	0.9187	-0.02711	0.005017	-0.0001089	0.01004	3.65e-09	EUR	TG	SOCS
6	rs631106	1	62901807	A	C	0.3607	28399	0.0035	0.0089	0.6979	-0.02582	0.004629	0.008869	0.008334	1.08e-08	CPMA	TG	ANXT
6	rs631106	1	62901807	A	C	0.3416	69362	-0.0033	0.0068	0.6222	-0.0231	0.002363	-0.001602	0.006376	6.09e-25	EUR	TG	DEPR
6	rs631106	1	62901807	A	C	0.4069	15949	0.0052	0.0105	0.6215	-0.0292	0.005422	0.00524	0.01027	1.66e-08	HA	TG	DEPR
6	rs646179	1	62902874	A	G	0.3663	57358	0.001	0.0071	0.8851	0.01858	0.003594	0.0009786	0.00717	1.24e-08	CPMA	TG	SOCS
6	rs646179	1	62902874	A	G	0.3761	109580	-0.0311	0.4753	0.9478	1.237	0.185	-0.2671	0.4559	2.09e-11	CPMA	LDLC	DEPR
6	rs646179	1	62902874	A	G	0.3718	102865	-0.0014	0.0056	0.7986	0.0167	0.00211	-0.003245	0.005244	6.46e-16	CPMA	TG	DEPR
6	rs646179	1	62902874	A	G	0.3923	68399	0.0018	0.0069	0.7946	0.01558	0.002424	-0.0006163	0.006499	6.26e-11	EUR	TG	DEPR
6	rs9436221	1	62903359	T	C	0.6187	104164	-0.0005	0.0055	0.926	0.02417	0.002095	-0.0002478	0.005158	6.85e-35	CPMA	TG	DEPR
6	rs9436221	1	62903359	T	C	0.5959	15949	-0.0048	0.0106	0.6476	0.02927	0.005452	-0.005183	0.01031	1.81e-08	HA	TG	DEPR
6	rs9436221	1	62903359	T	C	0.6864	73677	0.4314	0.6531	0.5089	1.872	0.2359	0.3772	0.6479	1.06e-16	EUR	LDLC	DEPR
6	rs9436221	1	62903359	T	C	0.7008	30026	-0.0013	0.0104	0.901	0.02925	0.005214	-0.002655	0.01044	2.05e-09	EUR	TG	SOCS
6	rs9436221	1	62903359	T	C	0.6055	59518	0.5978	0.5291	0.2586	1.617	0.2626	0.6964	0.5343	4.33e-14	CPMA	LDLC	SOCS
6	rs9436221	1	62903359	T	C	0.6166	110875	0.0249	0.4592	0.9567	1.74	0.1854	-0.3185	0.4416	4.1e-22	CPMA	LDLC	DEPR
6	rs9436221	1	62903359	T	C	0.5859	57358	-0.0025	0.007	0.7225	0.02704	0.003485	-0.003212	0.006951	4.7e-17	CPMA	TG	SOCS
6	rs9436221	1	62903359	T	C	0.6794	69362	0.0059	0.0071	0.4054	0.02317	0.002475	0.003668	0.006701	1.72e-23	EUR	TG	DEPR
6	rs9436222	1	62903363	C	G	0.6222	103459	0.0003	0.0054	0.9505	0.02455	0.002093	-1.84e-05	0.00515	3.64e-36	CPMA	TG	DEPR
6	rs9436222	1	62903363	C	G	0.5938	56653	-0.0039	0.007	0.5705	0.02888	0.003494	-0.004494	0.006976	6.05e-19	CPMA	TG	SOCS
6	rs9436222	1	62903363	C	G	0.7008	30026	-0.0011	0.0104	0.9134	0.0292	0.005206	-0.002521	0.01042	1.98e-09	EUR	TG	SOCS
6	rs9436222	1	62903363	C	G	0.6196	110165	0.0271	0.4587	0.9528	1.743	0.1856	-0.3209	0.4407	3.71e-22	CPMA	LDLC	DEPR
6	rs9436222	1	62903363	C	G	0.5964	15949	-0.0055	0.0106	0.6062	0.02953	0.005447	-0.005956	0.0103	1.54e-08	HA	TG	DEPR
6	rs9436222	1	62903363	C	G	0.6861	73677	0.4203	0.651	0.5186	1.872	0.2354	0.3649	0.6455	9.39e-17	EUR	LDLC	DEPR
6	rs9436222	1	62903363	C	G	0.6787	69362	0.0061	0.007	0.384	0.02313	0.002469	0.003845	0.006673	1.38e-23	EUR	TG	DEPR
6	rs9436222	1	62903363	C	G	0.6119	58808	0.5433	0.5309	0.3061	1.628	0.2628	0.6274	0.5364	6.89e-14	CPMA	LDLC	SOCS
6	rs9436223	1	62903547	T	C	0.3409	69362	-0.0032	0.0068	0.6327	-0.02313	0.00236	-0.001545	0.006374	4.93e-25	EUR	TG	DEPR
6	rs9436223	1	62903547	T	C	0.4064	15949	0.0049	0.0105	0.6453	-0.02874	0.005415	0.004982	0.01024	2.61e-08	HA	TG	DEPR
6	rs9436223	1	62903547	T	C	0.4025	59518	-0.6803	0.5174	0.1886	-1.567	0.2578	-0.7748	0.5224	2.78e-14	CPMA	LDLC	SOCS
6	rs9436223	1	62903547	T	C	0.3329	73677	-0.3997	0.6243	0.5221	-1.804	0.2257	-0.3592	0.618	5.54e-17	EUR	LDLC	DEPR
6	rs9436223	1	62903547	T	C	0.3607	28399	0.004	0.009	0.6548	-0.02563	0.004621	0.009204	0.008327	1.56e-08	CPMA	TG	ANXT
6	rs9436223	1	62903547	T	C	0.4217	57358	0.0027	0.0068	0.6888	-0.02648	0.003406	0.003286	0.006797	4.27e-17	CPMA	TG	SOCS
6	rs9436223	1	62903547	T	C	0.3919	110875	-0.0204	0.4476	0.9636	-1.715	0.1798	0.2867	0.4306	6.64e-23	CPMA	LDLC	DEPR
6	rs9436223	1	62903547	T	C	0.3198	30026	-0.0005	0.01	0.9609	-0.02736	0.005007	0.0004992	0.01004	2.95e-09	EUR	TG	SOCS
6	rs9436223	1	62903547	T	C	0.3923	104164	0.0018	0.0053	0.7402	-0.02402	0.00202	0.001776	0.00499	3.06e-36	CPMA	TG	DEPR
6	rs12029068	1	62904295	T	C	0.3203	30026	-0.0004	0.01	0.9646	-0.02744	0.004999	0.0005498	0.01002	2.51e-09	EUR	TG	SOCS
6	rs12029068	1	62904295	T	C	0.3924	110875	-0.0103	0.4473	0.9816	-1.715	0.1796	0.2942	0.4302	6.64e-23	CPMA	LDLC	DEPR
6	rs12029068	1	62904295	T	C	0.3419	69362	-0.0032	0.0067	0.6329	-0.02307	0.002356	-0.001428	0.006361	5.93e-25	EUR	TG	DEPR
6	rs12029068	1	62904295	T	C	0.4032	59518	-0.704	0.5168	0.1732	-1.562	0.2576	-0.7958	0.5217	2.44e-14	CPMA	LDLC	SOCS
6	rs12029068	1	62904295	T	C	0.3923	104164	0.0017	0.0053	0.7467	-0.02402	0.002017	0.001767	0.004985	2.47e-36	CPMA	TG	DEPR
6	rs12029068	1	62904295	T	C	0.3335	73677	-0.3882	0.6234	0.5334	-1.805	0.2253	-0.3497	0.6171	4.94e-17	EUR	LDLC	DEPR
6	rs12029068	1	62904295	T	C	0.4065	15949	0.005	0.0106	0.6348	-0.02864	0.005415	0.005038	0.01025	3.04e-08	HA	TG	DEPR
6	rs12029068	1	62904295	T	C	0.3612	28399	0.0039	0.0089	0.6626	-0.0256	0.004615	0.009237	0.008322	1.53e-08	CPMA	TG	ANXT
6	rs12029068	1	62904295	T	C	0.4235	57358	0.0026	0.0067	0.6976	-0.02636	0.003401	0.003102	0.006788	4.91e-17	CPMA	TG	SOCS
6	rs9436661	1	62904575	T	G	0.6666	73677	0.3931	0.6233	0.5283	1.799	0.2253	0.3538	0.617	6.15e-17	EUR	LDLC	DEPR
6	rs9436661	1	62904575	T	G	0.6082	110875	0.0161	0.447	0.9712	1.693	0.1796	-0.2676	0.4299	1.94e-22	CPMA	LDLC	DEPR
6	rs9436661	1	62904575	T	G	0.64	28399	-0.0037	0.0089	0.6821	0.0252	0.004615	-0.008858	0.008323	2.48e-08	CPMA	TG	ANXT
6	rs9436661	1	62904575	T	G	0.5931	15949	-0.0042	0.0106	0.6894	0.02865	0.005416	-0.004245	0.01025	2.36e-08	HA	TG	DEPR
6	rs9436661	1	62904575	T	G	0.5985	59518	0.6461	0.5172	0.2116	1.516	0.2572	0.7348	0.5221	2.26e-13	CPMA	LDLC	SOCS
6	rs9436661	1	62904575	T	G	0.6582	69362	0.0033	0.0067	0.6267	0.02302	0.002356	0.001536	0.00636	6.96e-25	EUR	TG	DEPR
6	rs9436661	1	62904575	T	G	0.5796	57358	-0.0019	0.0068	0.7753	0.02595	0.003394	-0.002335	0.006795	9.2e-17	CPMA	TG	SOCS
6	rs9436661	1	62904575	T	G	0.6083	104164	-0.0013	0.0053	0.8057	0.02389	0.002015	-0.001276	0.004982	3.28e-36	CPMA	TG	DEPR
6	rs9436661	1	62904575	T	G	0.6798	30026	0.0005	0.01	0.9617	0.02743	0.004999	-0.0005165	0.01002	2.56e-09	EUR	TG	SOCS
6	rs11588261	1	62904936	A	G	0.4196	57358	0.0009	0.0068	0.8931	-0.02567	0.00344	0.001485	0.00686	2.88e-16	CPMA	TG	SOCS
6	rs11588261	1	62904936	A	G	0.4079	15949	0.0047	0.0106	0.6592	-0.02887	0.005423	0.004877	0.01025	2.29e-08	HA	TG	DEPR
6	rs11588261	1	62904936	A	G	0.3376	69362	-0.0035	0.0068	0.6047	-0.02296	0.002382	-0.001818	0.006443	2.53e-24	EUR	TG	DEPR
6	rs11588261	1	62904936	A	G	0.3162	30026	0.0007	0.01	0.9453	-0.02771	0.005052	0.00175	0.01012	3.9e-09	EUR	TG	SOCS
6	rs11588261	1	62904936	A	G	0.4001	59518	-0.7052	0.5217	0.1765	-1.571	0.2604	-0.8	0.5268	3.38e-14	CPMA	LDLC	SOCS
6	rs11588261	1	62904936	A	G	0.3574	28399	0.004	0.009	0.6573	-0.02581	0.004652	0.009457	0.008424	1.63e-08	CPMA	TG	ANXT
6	rs11588261	1	62904936	A	G	0.3898	104164	0.0013	0.0053	0.8093	-0.02386	0.002038	0.001261	0.005036	2.45e-35	CPMA	TG	DEPR
6	rs11588261	1	62904936	A	G	0.39	110875	-0.0828	0.45	0.854	-1.685	0.1813	0.2191	0.433	5.21e-22	CPMA	LDLC	DEPR
6	rs11588261	1	62904936	A	G	0.3299	73677	-0.4223	0.6284	0.5015	-1.772	0.2278	-0.3716	0.622	3.51e-16	EUR	LDLC	DEPR
6	rs10493322	1	62905893	T	C	0.3332	57358	0.0027	0.0069	0.6902	-0.02676	0.00344	0.002942	0.006873	2.87e-17	CPMA	TG	SOCS
6	rs10493322	1	62905893	T	C	0.3299	59518	-0.1224	0.5232	0.815	-1.736	0.2606	-0.2023	0.5279	4.21e-14	CPMA	LDLC	SOCS
6	rs10493322	1	62905893	T	C	0.3172	30026	-0.0016	0.01	0.8736	-0.02726	0.005008	-0.0006803	0.01003	2.28e-09	EUR	TG	SOCS
6	rs10493322	1	62905893	T	C	0.3298	73677	-0.3223	0.6239	0.6054	-1.793	0.2257	-0.2697	0.6175	1.4e-16	EUR	LDLC	DEPR
6	rs10493322	1	62905893	T	C	0.3436	15949	0.0026	0.0111	0.8169	-0.02959	0.005515	0.002583	0.01077	9.33e-09	HA	TG	DEPR
6	rs10493322	1	62905893	T	C	0.3403	101985	0.0017	0.0054	0.7503	-0.02424	0.002033	0.002055	0.005098	3.26e-36	CPMA	TG	DEPR
6	rs10493322	1	62905893	T	C	0.3349	109047	-0.1223	0.457	0.7889	-1.686	0.182	0.0938	0.4409	2.66e-22	CPMA	LDLC	DEPR
6	rs10493322	1	62905893	T	C	0.3335	28399	0.0063	0.009	0.4834	-0.02636	0.004643	0.01231	0.008419	1.39e-08	CPMA	TG	ANXT
6	rs10493322	1	62905893	T	C	0.3373	69362	-0.0023	0.0067	0.7295	-0.0232	0.002358	-0.0007341	0.006377	5.61e-25	EUR	TG	DEPR
6	NA	1	62906089	D	I	0.6649	44557	-0.0046	0.008	0.5676	0.02753	0.00395	-0.004857	0.007992	1.5e-13	CPMA	TG	SOCS
6	NA	1	62906089	D	I	0.665	48800	-0.1716	0.7298	0.8141	1.662	0.2744	0.02984	0.7196	7.73e-10	EUR	LDLC	DEPR
6	NA	1	62906089	D	I	0.658	46886	0.0008	0.0072	0.9169	0.01895	0.002558	0.001925	0.006846	6.15e-15	EUR	TG	DEPR
6	NA	1	62906089	D	I	0.6766	25331	-0.0013	0.0109	0.9057	0.0298	0.005407	-0.002401	0.01092	4.17e-09	EUR	TG	SOCS
6	NA	1	62906089	D	I	0.6652	70743	0.0465	0.5906	0.9372	1.765	0.2307	0.1746	0.5769	5.21e-16	CPMA	LDLC	DEPR
6	NA	1	62906089	D	I	0.6694	44479	0.2694	0.6472	0.6773	1.853	0.3166	0.3511	0.6439	2.19e-11	CPMA	LDLC	SOCS
6	NA	1	62906089	D	I	0.6567	66194	-0.0008	0.0064	0.9058	0.01968	0.002316	-4.79e-05	0.006141	6.2e-19	CPMA	TG	DEPR
6	NA	1	62906488	D	I	0.1984	44855	-0.0037	0.012	0.7577	-0.023	0.003912	-0.006613	0.01143	7.26e-10	EUR	TG	DEPR
6	NA	1	62906488	D	I	0.2432	63415	-0.0086	0.0099	0.3852	-0.0189	0.003394	-0.009252	0.009456	1.23e-09	CPMA	TG	DEPR
6	rs638714	1	62906489	T	G	0.3282	72194	-0.3105	0.6485	0.632	-1.841	0.2332	-0.2977	0.6429	2.36e-16	EUR	LDLC	DEPR
6	rs638714	1	62906489	T	G	0.4237	55734	0.0021	0.0069	0.7573	-0.02684	0.003488	0.002566	0.006976	6.11e-17	CPMA	TG	SOCS
6	rs638714	1	62906489	T	G	0.3149	28402	0	0.0104	0.9981	-0.02917	0.005237	0.0008636	0.01052	1.59e-09	EUR	TG	SOCS
6	rs638714	1	62906489	T	G	0.3584	26841	0.0051	0.0092	0.5832	-0.02576	0.00478	0.009572	0.008582	4.5e-08	CPMA	TG	ANXT
6	rs638714	1	62906489	T	G	0.3366	67865	-0.0022	0.0069	0.7495	-0.02325	0.002418	-0.0006768	0.00654	6.86e-24	EUR	TG	DEPR
6	rs638714	1	62906489	T	G	0.3902	102667	0.0027	0.0054	0.6178	-0.02422	0.002059	0.002288	0.005077	2.74e-35	CPMA	TG	DEPR
6	rs638714	1	62906489	T	G	0.4062	15949	0.0046	0.0106	0.661	-0.02908	0.005423	0.004577	0.01027	1.61e-08	HA	TG	DEPR
6	rs638714	1	62906489	T	G	0.4045	57901	-0.7863	0.5371	0.1432	-1.499	0.2666	-0.8803	0.5427	7.28e-13	CPMA	LDLC	SOCS
6	rs638714	1	62906489	T	G	0.3917	109392	-0.0212	0.4572	0.9631	-1.718	0.184	0.2858	0.4396	6.01e-22	CPMA	LDLC	DEPR
6	rs638305	1	62906537	T	G	0.3336	73677	-0.4109	0.6218	0.5087	-1.789	0.2249	-0.358	0.6155	7.54e-17	EUR	LDLC	DEPR
6	rs638305	1	62906537	T	G	0.4241	57358	0.0021	0.0068	0.7561	-0.02618	0.003398	0.002638	0.006783	5.7e-17	CPMA	TG	SOCS
6	rs638305	1	62906537	T	G	0.3421	69362	-0.0033	0.0067	0.6264	-0.02296	0.00235	-0.001511	0.006339	6.84e-25	EUR	TG	DEPR
6	rs638305	1	62906537	T	G	0.4071	15949	0.0043	0.0106	0.6816	-0.02865	0.005411	0.004285	0.01025	2.36e-08	HA	TG	DEPR
6	rs638305	1	62906537	T	G	0.3202	30026	-0.0006	0.01	0.9544	-0.02741	0.00499	0.0004453	0.01001	2.37e-09	EUR	TG	SOCS
6	rs638305	1	62906537	T	G	0.3616	28399	0.0035	0.0089	0.6933	-0.02536	0.004597	0.008773	0.008278	1.64e-08	CPMA	TG	ANXT
6	rs638305	1	62906537	T	G	0.3926	110875	-0.0401	0.4467	0.9285	-1.697	0.1794	0.2675	0.4297	1.36e-22	CPMA	LDLC	DEPR
6	rs638305	1	62906537	T	G	0.3927	104164	0.0015	0.0053	0.7715	-0.0239	0.002012	0.001573	0.004975	3.26e-36	CPMA	TG	DEPR
6	rs638305	1	62906537	T	G	0.4033	59518	-0.729	0.5169	0.1584	-1.542	0.2573	-0.8177	0.5217	3.69e-14	CPMA	LDLC	SOCS
6	rs637723	1	62906728	T	C	0.3338	73677	-0.4118	0.622	0.5079	-1.789	0.2249	-0.3601	0.6157	7.62e-17	EUR	LDLC	DEPR
6	rs637723	1	62906728	T	C	0.3204	30026	-0.0005	0.01	0.961	-0.02742	0.004991	0.0005973	0.01001	2.48e-09	EUR	TG	SOCS
6	rs637723	1	62906728	T	C	0.3423	69362	-0.0032	0.0067	0.6327	-0.02297	0.00235	-0.001461	0.006341	6.71e-25	EUR	TG	DEPR
6	rs637723	1	62906728	T	C	0.3619	28399	0.0036	0.0089	0.6895	-0.02532	0.004599	0.008782	0.008282	1.77e-08	CPMA	TG	ANXT
6	rs637723	1	62906728	T	C	0.4035	59518	-0.7286	0.517	0.1587	-1.541	0.2573	-0.8208	0.5219	3.67e-14	CPMA	LDLC	SOCS
6	rs637723	1	62906728	T	C	0.3927	110875	-0.049	0.4467	0.9127	-1.695	0.1794	0.2582	0.4297	1.49e-22	CPMA	LDLC	DEPR
6	rs637723	1	62906728	T	C	0.4242	57358	0.0022	0.0068	0.7448	-0.02615	0.003398	0.002751	0.006784	6.76e-17	CPMA	TG	SOCS
6	rs637723	1	62906728	T	C	0.4071	15949	0.0044	0.0106	0.678	-0.02853	0.005411	0.004413	0.01025	2.85e-08	HA	TG	DEPR
6	rs637723	1	62906728	T	C	0.3929	104164	0.0016	0.0053	0.762	-0.0239	0.002013	0.001665	0.004976	3.85e-36	CPMA	TG	DEPR
6	rs656297	1	62907595	A	G	0.5747	57358	-0.0024	0.0068	0.7241	0.02647	0.003401	-0.002992	0.006798	3.42e-17	CPMA	TG	SOCS
6	rs656297	1	62907595	A	G	0.6061	110875	0.0642	0.4464	0.8857	1.7	0.1794	-0.2575	0.4294	1.07e-22	CPMA	LDLC	DEPR
6	rs656297	1	62907595	A	G	0.6662	73677	0.4121	0.6217	0.5074	1.788	0.2248	0.3593	0.6153	7.69e-17	EUR	LDLC	DEPR
6	rs656297	1	62907595	A	G	0.6577	69362	0.0032	0.0067	0.6286	0.02293	0.002349	0.001525	0.006336	7.47e-25	EUR	TG	DEPR
6	rs656297	1	62907595	A	G	0.6061	104164	-0.0015	0.0053	0.7802	0.02391	0.002013	-0.00167	0.004974	3.65e-36	CPMA	TG	DEPR
6	rs656297	1	62907595	A	G	0.5913	15949	-0.0052	0.0106	0.6252	0.02876	0.005407	-0.005264	0.01023	2.69e-08	HA	TG	DEPR
6	rs656297	1	62907595	A	G	0.5954	59518	0.7552	0.5173	0.1443	1.57	0.2577	0.8391	0.5221	1.21e-14	CPMA	LDLC	SOCS
6	rs656297	1	62907595	A	G	0.6795	30026	0.0005	0.01	0.9639	0.02745	0.004989	-0.0006356	0.01001	2.38e-09	EUR	TG	SOCS
6	rs656297	1	62907595	A	G	0.6378	28399	-0.0036	0.0089	0.6858	0.02549	0.0046	-0.00898	0.008276	1.47e-08	CPMA	TG	ANXT
6	rs642845	1	62908235	T	C	0.5926	15949	-0.0045	0.0106	0.6707	0.02856	0.005412	-0.004419	0.01025	2.75e-08	HA	TG	DEPR
6	rs642845	1	62908235	T	C	0.6549	69362	0.0039	0.0067	0.5648	0.023	0.002354	0.002181	0.006357	4.36e-25	EUR	TG	DEPR
6	rs642845	1	62908235	T	C	0.5957	59518	0.7455	0.5173	0.1496	1.534	0.2575	0.8346	0.5223	4.22e-14	CPMA	LDLC	SOCS
6	rs642845	1	62908235	T	C	0.5756	57358	-0.0022	0.0068	0.7487	0.02612	0.003401	-0.00267	0.00679	7.44e-17	CPMA	TG	SOCS
6	rs642845	1	62908235	T	C	0.6051	104164	-0.0012	0.0053	0.8145	0.0239	0.002016	-0.001248	0.004985	3.17e-36	CPMA	TG	DEPR
6	rs642845	1	62908235	T	C	0.6651	73677	0.4336	0.6225	0.4861	1.786	0.2252	0.3798	0.6162	8.44e-17	EUR	LDLC	DEPR
6	rs642845	1	62908235	T	C	0.6334	28399	-0.0027	0.0089	0.7602	0.02526	0.00461	-0.007751	0.008331	1.54e-08	CPMA	TG	ANXT
6	rs642845	1	62908235	T	C	0.6066	110875	0.0507	0.4469	0.9097	1.693	0.1796	-0.2556	0.43	1.82e-22	CPMA	LDLC	DEPR
6	rs642845	1	62908235	T	C	0.6787	30026	0.0006	0.01	0.9523	0.02739	0.004996	-0.0004635	0.01001	2.55e-09	EUR	TG	SOCS
6	rs641540	1	62908538	A	G	0.6578	69362	0.0033	0.0067	0.6243	0.02293	0.002348	0.001528	0.00633	6.86e-25	EUR	TG	DEPR
6	rs641540	1	62908538	A	G	0.6073	110875	0.0508	0.4464	0.9094	1.695	0.1792	-0.2564	0.4295	1.33e-22	CPMA	LDLC	DEPR
6	rs641540	1	62908538	A	G	0.5757	57358	-0.002	0.0068	0.7673	0.02616	0.003396	-0.002524	0.00678	5.37e-17	CPMA	TG	SOCS
6	rs641540	1	62908538	A	G	0.6663	73677	0.4136	0.6214	0.5057	1.788	0.2247	0.3611	0.6151	7.52e-17	EUR	LDLC	DEPR
6	rs641540	1	62908538	A	G	0.5928	15949	-0.0044	0.0106	0.6736	0.0286	0.005411	-0.004399	0.01025	2.58e-08	HA	TG	DEPR
6	rs641540	1	62908538	A	G	0.6067	104164	-0.0017	0.0053	0.7525	0.02388	0.002011	-0.001647	0.00497	3.47e-36	CPMA	TG	DEPR
6	rs641540	1	62908538	A	G	0.5965	59518	0.7296	0.5167	0.1579	1.541	0.2572	0.8205	0.5216	3.71e-14	CPMA	LDLC	SOCS
6	rs641540	1	62908538	A	G	0.6382	28399	-0.0035	0.0089	0.6933	0.02531	0.004593	-0.008766	0.00827	1.72e-08	CPMA	TG	ANXT
6	rs641540	1	62908538	A	G	0.6796	30026	0.0007	0.01	0.9421	0.02737	0.004988	-0.0003621	0.009998	2.4e-09	EUR	TG	SOCS
6	NA	1	62909948	D	I	0.3002	48800	0.259	0.7989	0.7458	-1.776	0.3012	0.06996	0.7877	2.72e-09	EUR	LDLC	DEPR
6	NA	1	62909948	D	I	0.307	46886	0.0033	0.008	0.681	-0.01938	0.00282	0.0008938	0.007546	1.83e-12	EUR	TG	DEPR
6	NA	1	62909948	D	I	0.2902	25331	0.0016	0.012	0.8954	-0.03186	0.005918	0.003241	0.01201	1.28e-08	EUR	TG	SOCS
6	NA	1	62909948	D	I	0.329	71075	-0.0604	0.632	0.9239	-1.828	0.251	-0.05631	0.6155	1.88e-14	CPMA	LDLC	DEPR
6	NA	1	62909948	D	I	0.3308	44479	-0.5914	0.712	0.4062	-1.794	0.3456	-0.6198	0.7099	9.73e-10	CPMA	LDLC	SOCS
6	NA	1	62909948	D	I	0.3277	66530	0.0008	0.007	0.9078	-0.0194	0.00254	-0.0005361	0.006725	1.42e-15	CPMA	TG	DEPR
6	NA	1	62909948	D	I	0.342	44557	0.0027	0.0087	0.7603	-0.02861	0.004296	0.002979	0.0087	8.4e-13	CPMA	TG	SOCS
6	NA	1	62909950	D	I	0.3268	48800	0.1955	0.7456	0.7932	-1.75	0.2793	0.01034	0.7352	2.07e-10	EUR	LDLC	DEPR
6	NA	1	62909950	D	I	0.3342	46886	-0.0001	0.0074	0.9893	-0.01883	0.002611	-0.001234	0.006979	4.82e-14	EUR	TG	DEPR
6	NA	1	62909950	D	I	0.3149	25331	0.0008	0.0112	0.9459	-0.0298	0.005522	0.002271	0.0112	9.33e-09	EUR	TG	SOCS
6	NA	1	62909950	D	I	0.3589	72903	0.2535	0.5917	0.6683	-1.891	0.2305	0.1025	0.5753	1.6e-17	CPMA	LDLC	DEPR
6	NA	1	62909950	D	I	0.3671	44479	-0.7795	0.661	0.2382	-1.718	0.3233	-0.8456	0.6583	4.89e-11	CPMA	LDLC	SOCS
6	NA	1	62909950	D	I	0.3604	68373	0.0007	0.0065	0.9166	-0.02018	0.002342	0.0004972	0.006187	2.48e-19	CPMA	TG	DEPR
6	NA	1	62909950	D	I	0.3801	44557	0.0003	0.0081	0.9673	-0.02768	0.004008	0.001297	0.00808	4.17e-14	CPMA	TG	SOCS
6	NA	1	62909951	D	I	0.4239	44557	0.0032	0.008	0.6909	-0.02405	0.003979	0.004034	0.008063	2.26e-10	CPMA	TG	SOCS
6	NA	1	62909951	D	I	0.3309	45670	0.3397	0.774	0.6608	-1.748	0.2837	0.1421	0.757	7.16e-10	EUR	LDLC	DEPR
6	NA	1	62909951	D	I	0.3372	45923	-0.0012	0.0074	0.8727	-0.01862	0.00261	-0.002042	0.006986	6.38e-14	EUR	TG	DEPR
6	NA	1	62909951	D	I	0.3165	25331	0.0011	0.0111	0.9237	-0.02961	0.005507	0.002524	0.01117	1.14e-08	EUR	TG	SOCS
6	NA	1	62909951	D	I	0.3896	69773	0.2402	0.5992	0.6885	-1.806	0.2321	0.2325	0.5791	1.74e-15	CPMA	LDLC	DEPR
6	NA	1	62909951	D	I	0.4057	44479	-0.9411	0.6558	0.1513	-1.544	0.3196	-1.007	0.6543	5.92e-10	CPMA	LDLC	SOCS
6	NA	1	62909951	D	I	0.3824	67410	-0.0006	0.0065	0.9301	-0.01852	0.002336	-0.0008643	0.006185	8.96e-17	CPMA	TG	DEPR
6	NA	1	62911303	D	I	0.6647	48800	-0.0333	0.728	0.9635	1.684	0.2737	0.1306	0.7173	2.8e-10	EUR	LDLC	DEPR
6	NA	1	62911303	D	I	0.6565	46886	0.0017	0.0072	0.8186	0.01869	0.002552	0.002567	0.00681	8.97e-15	EUR	TG	DEPR
6	NA	1	62911303	D	I	0.6763	25331	-0.0025	0.0109	0.8169	0.02953	0.005406	-0.003651	0.01095	8.64e-09	EUR	TG	SOCS
6	NA	1	62911303	D	I	0.6132	71998	0.0277	0.5766	0.9617	1.741	0.2279	-0.01519	0.5612	1.69e-15	CPMA	LDLC	DEPR
6	NA	1	62911303	D	I	0.5925	44479	0.775	0.6438	0.2287	1.587	0.3142	0.8419	0.6419	3.44e-10	CPMA	LDLC	SOCS
6	NA	1	62911303	D	I	0.6153	68373	-0.0019	0.0063	0.7662	0.01854	0.002292	-0.001426	0.006058	6.64e-17	CPMA	TG	DEPR
6	NA	1	62911303	D	I	0.5763	44557	-0.0041	0.0079	0.6028	0.02237	0.00392	-0.004604	0.007936	3.38e-09	CPMA	TG	SOCS
6	rs598253	1	62911341	T	C	0.6577	69362	0.0032	0.0067	0.6373	0.0229	0.002344	0.001427	0.006319	7.22e-25	EUR	TG	DEPR
6	rs598253	1	62911341	T	C	0.5927	15949	-0.0046	0.0106	0.6642	0.02849	0.005409	-0.004471	0.01025	3.01e-08	HA	TG	DEPR
6	rs598253	1	62911341	T	C	0.5963	59518	0.7406	0.5164	0.1515	1.532	0.2571	0.8319	0.5213	4.2e-14	CPMA	LDLC	SOCS
6	rs598253	1	62911341	T	C	0.6795	30026	0.0007	0.0099	0.9455	0.02732	0.004987	-0.0002874	0.00999	2.47e-09	EUR	TG	SOCS
6	rs598253	1	62911341	T	C	0.6663	73677	0.4165	0.6206	0.5021	1.785	0.2244	0.3659	0.6142	7.19e-17	EUR	LDLC	DEPR
6	rs598253	1	62911341	T	C	0.6072	110875	0.052	0.4461	0.9071	1.692	0.1791	-0.252	0.4292	1.4e-22	CPMA	LDLC	DEPR
6	rs598253	1	62911341	T	C	0.6067	104164	-0.0019	0.0053	0.7234	0.02386	0.002008	-0.001788	0.004964	3.95e-36	CPMA	TG	DEPR
6	rs598253	1	62911341	T	C	0.5764	57358	-0.002	0.0068	0.7726	0.02607	0.003394	-0.002452	0.006773	6.46e-17	CPMA	TG	SOCS
6	rs598253	1	62911341	T	C	0.6383	28399	-0.0033	0.0088	0.707	0.02515	0.004584	-0.008674	0.00825	1.98e-08	CPMA	TG	ANXT
6	rs11207969	1	62911751	A	G	0.6801	30026	0.0013	0.01	0.8971	0.02705	0.004987	0.0003147	0.009997	2.95e-09	EUR	TG	SOCS
6	rs11207969	1	62911751	A	G	0.6277	110875	-0.1712	0.4456	0.7008	1.678	0.1779	-0.4519	0.429	8.34e-22	CPMA	LDLC	DEPR
6	rs11207969	1	62911751	A	G	0.6254	104164	-0.0031	0.0053	0.5594	0.02301	0.001997	-0.003512	0.004968	2.84e-33	CPMA	TG	DEPR
6	rs11207969	1	62911751	A	G	0.608	57358	-0.0029	0.0067	0.6595	0.0248	0.003362	-0.003099	0.006719	1.82e-15	CPMA	TG	SOCS
6	rs11207969	1	62911751	A	G	0.6214	59518	0.4943	0.5123	0.3347	1.499	0.2561	0.5817	0.517	1.09e-12	CPMA	LDLC	SOCS
6	rs11207969	1	62911751	A	G	0.6476	28399	-0.0045	0.0089	0.6122	0.02548	0.004548	-0.01001	0.008252	1.39e-08	CPMA	TG	ANXT
6	rs11207969	1	62911751	A	G	0.6583	69362	0.0031	0.0067	0.6417	0.02281	0.002344	0.001429	0.006317	1.11e-24	EUR	TG	DEPR
6	rs11207969	1	62911751	A	G	0.6668	73677	0.4037	0.6206	0.5154	1.781	0.2245	0.353	0.6143	9.48e-17	EUR	LDLC	DEPR
6	rs659656	1	62912120	C	G	0.6382	28399	-0.0038	0.0088	0.6707	0.02522	0.004582	-0.009023	0.008254	1.94e-08	CPMA	TG	ANXT
6	rs659656	1	62912120	C	G	0.6577	69362	0.0032	0.0067	0.6351	0.02288	0.002342	0.001425	0.006314	7.49e-25	EUR	TG	DEPR
6	rs659656	1	62912120	C	G	0.6795	30026	0.0008	0.0099	0.9383	0.02725	0.004986	-0.000186	0.009989	2.64e-09	EUR	TG	SOCS
6	rs659656	1	62912120	C	G	0.5768	57358	-0.0022	0.0067	0.7461	0.02605	0.003392	-0.002667	0.006765	7.51e-17	CPMA	TG	SOCS
6	rs659656	1	62912120	C	G	0.593	15949	-0.0054	0.0106	0.6083	0.02861	0.005403	-0.005379	0.01023	3.23e-08	HA	TG	DEPR
6	rs659656	1	62912120	C	G	0.6662	73677	0.4188	0.6204	0.4997	1.783	0.2243	0.3684	0.614	7.47e-17	EUR	LDLC	DEPR
6	rs659656	1	62912120	C	G	0.5963	59518	0.7611	0.5156	0.1399	1.528	0.257	0.8523	0.5205	3.55e-14	CPMA	LDLC	SOCS
6	rs659656	1	62912120	C	G	0.6069	104164	-0.0021	0.0053	0.69	0.02388	0.002007	-0.002027	0.004957	3.63e-36	CPMA	TG	DEPR
6	rs659656	1	62912120	C	G	0.6073	110875	0.0347	0.4457	0.938	1.689	0.1789	-0.2759	0.4287	1.88e-22	CPMA	LDLC	DEPR
6	rs10158897	1	62912919	T	C	0.3441	15949	0.0028	0.0111	0.8033	-0.02949	0.005506	0.002819	0.01074	1.05e-08	HA	TG	DEPR
6	rs10158897	1	62912919	T	C	0.341	101985	0.0021	0.0054	0.6927	-0.02414	0.002023	0.002454	0.005069	4.36e-36	CPMA	TG	DEPR
6	rs10158897	1	62912919	T	C	0.3353	28399	0.006	0.009	0.5025	-0.02598	0.004611	0.01214	0.008352	1.81e-08	CPMA	TG	ANXT
6	rs10158897	1	62912919	T	C	0.3305	73677	-0.3142	0.6215	0.6132	-1.788	0.2248	-0.2604	0.6152	1.33e-16	EUR	LDLC	DEPR
6	rs10158897	1	62912919	T	C	0.3302	59518	-0.1291	0.5218	0.8046	-1.715	0.2602	-0.2074	0.5262	7.15e-14	CPMA	LDLC	SOCS
6	rs10158897	1	62912919	T	C	0.3353	109047	-0.146	0.4555	0.7485	-1.671	0.1815	0.07262	0.4394	3.86e-22	CPMA	LDLC	DEPR
6	rs10158897	1	62912919	T	C	0.3174	30026	-0.002	0.01	0.8423	-0.02698	0.005	-0.001066	0.01001	2.76e-09	EUR	TG	SOCS
6	rs10158897	1	62912919	T	C	0.3335	57358	0.003	0.0068	0.6566	-0.02669	0.003431	0.003202	0.006845	3.32e-17	CPMA	TG	SOCS
6	rs10158897	1	62912919	T	C	0.3383	69362	-0.0019	0.0067	0.7727	-0.02306	0.002346	-0.000327	0.006336	8.13e-25	EUR	TG	DEPR
6	rs783291	1	62914978	A	G	0.3205	30026	-0.0008	0.0099	0.9369	-0.02724	0.004985	0.0001959	0.009983	2.64e-09	EUR	TG	SOCS
6	rs783291	1	62914978	A	G	0.4232	57358	0.002	0.0067	0.7707	-0.02603	0.003393	0.002467	0.006766	6.99e-17	CPMA	TG	SOCS
6	rs783291	1	62914978	A	G	0.3611	28399	0.0043	0.0088	0.6252	-0.0254	0.004585	0.009329	0.008247	1.68e-08	CPMA	TG	ANXT
6	rs783291	1	62914978	A	G	0.4034	59518	-0.7433	0.5157	0.1495	-1.526	0.2571	-0.8328	0.5206	4.89e-14	CPMA	LDLC	SOCS
6	rs783291	1	62914978	A	G	0.342	69362	-0.0026	0.0067	0.6983	-0.02294	0.002339	-0.001087	0.006312	6.09e-25	EUR	TG	DEPR
6	rs783291	1	62914978	A	G	0.4064	15949	0.0048	0.0106	0.6469	-0.02854	0.005412	0.004804	0.01023	3.11e-08	HA	TG	DEPR
6	rs783291	1	62914978	A	G	0.3923	110875	-0.0622	0.4455	0.889	-1.689	0.1788	0.2536	0.4285	1.44e-22	CPMA	LDLC	DEPR
6	rs783291	1	62914978	A	G	0.3336	73677	-0.4499	0.6196	0.4678	-1.787	0.224	-0.3886	0.6132	5.25e-17	EUR	LDLC	DEPR
6	rs783291	1	62914978	A	G	0.3929	104164	0.0023	0.0053	0.6626	-0.02393	0.002005	0.002129	0.004956	2.68e-36	CPMA	TG	DEPR
6	rs11207970	1	62915473	T	C	0.3462	59518	-0.1098	0.5166	0.8317	-1.58	0.2585	-0.2046	0.5209	4.04e-12	CPMA	LDLC	SOCS
6	rs11207970	1	62915473	T	C	0.3177	30026	-0.0017	0.01	0.8609	-0.02725	0.004995	-0.0008367	0.01	1.93e-09	EUR	TG	SOCS
6	rs11207970	1	62915473	T	C	0.3537	57358	0.0041	0.0068	0.5417	-0.02599	0.003402	0.004233	0.006772	2.46e-16	CPMA	TG	SOCS
6	rs11207970	1	62915473	T	C	0.3518	103249	0.0027	0.0053	0.6074	-0.02377	0.002005	0.002977	0.00502	2.23e-35	CPMA	TG	DEPR
6	rs11207970	1	62915473	T	C	0.3307	73677	-0.356	0.6202	0.566	-1.783	0.2243	-0.3018	0.6138	1.09e-16	EUR	LDLC	DEPR
6	rs11207970	1	62915473	T	C	0.3549	15949	0.003	0.011	0.7862	-0.02891	0.005479	0.003206	0.01066	2.01e-08	HA	TG	DEPR
6	rs11207970	1	62915473	T	C	0.3391	69362	-0.0026	0.0067	0.6965	-0.02311	0.002341	-0.0009443	0.00632	3.21e-25	EUR	TG	DEPR
6	rs11207970	1	62915473	T	C	0.3463	109970	-0.0612	0.4507	0.892	-1.619	0.1797	0.1809	0.4344	7.76e-21	CPMA	LDLC	DEPR
6	rs583609	1	62916796	T	C	0.5967	59518	0.7549	0.5158	0.1433	1.528	0.257	0.8492	0.5206	3.68e-14	CPMA	LDLC	SOCS
6	rs583609	1	62916796	T	C	0.6575	69362	0.0028	0.0066	0.6745	0.02291	0.002336	0.001069	0.006307	6.28e-25	EUR	TG	DEPR
6	rs583609	1	62916796	T	C	0.6379	28399	-0.0043	0.0088	0.6264	0.0254	0.004581	-0.009426	0.008236	1.66e-08	CPMA	TG	ANXT
6	rs583609	1	62916796	T	C	0.666	73677	0.46	0.6193	0.4577	1.782	0.2238	0.3986	0.613	5.67e-17	EUR	LDLC	DEPR
6	rs583609	1	62916796	T	C	0.6076	104164	-0.0023	0.0052	0.6622	0.02394	0.002003	-0.002265	0.004954	2.48e-36	CPMA	TG	DEPR
6	rs583609	1	62916796	T	C	0.6795	30026	0.0007	0.0099	0.9441	0.02724	0.004984	-0.0002789	0.009982	2.7e-09	EUR	TG	SOCS
6	rs583609	1	62916796	T	C	0.6077	110875	0.0471	0.4455	0.9158	1.691	0.1787	-0.2632	0.4286	1.33e-22	CPMA	LDLC	DEPR
6	rs583609	1	62916796	T	C	0.5768	57358	-0.0023	0.0067	0.7328	0.02615	0.003393	-0.002829	0.006764	6.16e-17	CPMA	TG	SOCS
6	rs583609	1	62916796	T	C	0.5936	15949	-0.005	0.0106	0.6355	0.02863	0.005411	-0.004894	0.01023	2.84e-08	HA	TG	DEPR
6	rs597470	1	62917796	T	G	0.6661	73677	0.4296	0.6191	0.4877	1.778	0.2239	0.38	0.6128	7.78e-17	EUR	LDLC	DEPR
6	rs597470	1	62917796	T	G	0.6371	28399	-0.0035	0.0088	0.6903	0.02533	0.004575	-0.009005	0.008208	1.52e-08	CPMA	TG	ANXT
6	rs597470	1	62917796	T	G	0.5907	15949	-0.0051	0.0106	0.6311	0.02838	0.005403	-0.005059	0.01022	3.97e-08	HA	TG	DEPR
6	rs597470	1	62917796	T	G	0.5951	59518	0.7385	0.5169	0.1531	1.558	0.2578	0.8288	0.5218	2.06e-14	CPMA	LDLC	SOCS
6	rs597470	1	62917796	T	G	0.6572	69362	0.0033	0.0066	0.6223	0.0228	0.002336	0.001444	0.006299	7.78e-25	EUR	TG	DEPR
6	rs597470	1	62917796	T	G	0.6066	104164	-0.0016	0.0053	0.7657	0.02398	0.002005	-0.001897	0.004958	1.48e-36	CPMA	TG	DEPR
6	rs597470	1	62917796	T	G	0.6794	30026	0.0006	0.0099	0.955	0.02729	0.004986	-0.0004283	0.009988	2.7e-09	EUR	TG	SOCS
6	rs597470	1	62917796	T	G	0.5743	57358	-0.0027	0.0067	0.6896	0.02667	0.003403	-0.003287	0.00679	2.36e-17	CPMA	TG	SOCS
6	rs597470	1	62917796	T	G	0.6064	110875	0.0638	0.4456	0.8862	1.706	0.179	-0.2551	0.4285	5.88e-23	CPMA	LDLC	DEPR
6	rs597078	1	62917857	A	G	0.3938	110875	-0.0652	0.4451	0.8836	-1.695	0.1788	0.2508	0.4281	9.57e-23	CPMA	LDLC	DEPR
6	rs597078	1	62917857	A	G	0.3624	28399	0.0041	0.0088	0.6444	-0.02536	0.004571	0.009525	0.008224	1.69e-08	CPMA	TG	ANXT
6	rs597078	1	62917857	A	G	0.425	57358	0.0022	0.0067	0.7471	-0.02632	0.003396	0.002759	0.00678	4e-17	CPMA	TG	SOCS
6	rs597078	1	62917857	A	G	0.3207	30026	-0.0005	0.0099	0.9602	-0.02735	0.004982	0.000545	0.009979	2.48e-09	EUR	TG	SOCS
6	rs597078	1	62917857	A	G	0.4049	59518	-0.768	0.5163	0.1369	-1.556	0.2574	-0.8507	0.5211	1.54e-14	CPMA	LDLC	SOCS
6	rs597078	1	62917857	A	G	0.3426	69362	-0.0032	0.0066	0.6309	-0.02284	0.002335	-0.001327	0.006294	6.69e-25	EUR	TG	DEPR
6	rs597078	1	62917857	A	G	0.4089	15949	0.0052	0.0105	0.624	-0.02878	0.005398	0.005256	0.01021	2.45e-08	HA	TG	DEPR
6	rs597078	1	62917857	A	G	0.3339	73677	-0.4242	0.6189	0.4931	-1.779	0.2237	-0.3743	0.6125	7.14e-17	EUR	LDLC	DEPR
6	rs597078	1	62917857	A	G	0.3938	104164	0.0017	0.0052	0.7376	-0.02388	0.002003	0.001982	0.004951	2.66e-36	CPMA	TG	DEPR
6	rs597076	1	62917865	A	T	0.3425	69362	-0.0032	0.0066	0.6288	-0.02284	0.002334	-0.001319	0.006294	6.7e-25	EUR	TG	DEPR
6	rs597076	1	62917865	A	T	0.3338	73677	-0.4247	0.6188	0.4925	-1.778	0.2237	-0.3751	0.6124	7.31e-17	EUR	LDLC	DEPR
6	rs597076	1	62917865	A	T	0.3912	103459	0.0015	0.0053	0.7802	-0.02393	0.002007	0.001492	0.004961	1.56e-36	CPMA	TG	DEPR
6	rs597076	1	62917865	A	T	0.3204	30026	-0.0009	0.0099	0.9307	-0.02722	0.004982	0.0002243	0.009977	2.68e-09	EUR	TG	SOCS
6	rs597076	1	62917865	A	T	0.3908	110165	-0.0614	0.4469	0.8906	-1.684	0.1792	0.2451	0.4297	2.24e-22	CPMA	LDLC	DEPR
6	rs597076	1	62917865	A	T	0.4074	15949	0.0044	0.0106	0.678	-0.02862	0.005403	0.004345	0.01022	2.32e-08	HA	TG	DEPR
6	rs597076	1	62917865	A	T	0.3619	28399	0.0036	0.0088	0.6869	-0.02514	0.004567	0.008884	0.008218	1.88e-08	CPMA	TG	ANXT
6	rs597076	1	62917865	A	T	0.4197	56653	0.0023	0.0068	0.7351	-0.02644	0.003412	0.002675	0.006826	4.03e-17	CPMA	TG	SOCS
6	rs597076	1	62917865	A	T	0.4001	58808	-0.7169	0.5197	0.1678	-1.525	0.2581	-0.799	0.5251	1.09e-13	CPMA	LDLC	SOCS
6	rs12092541	1	62917913	A	G	0.1564	56610	-0.0073	0.0094	0.434	-0.02708	0.004821	-0.00766	0.009363	1.45e-11	CPMA	TG	SOCS
6	rs12092541	1	62917913	A	G	0.1883	73677	-1.0686	0.7678	0.164	-1.571	0.2799	-0.9176	0.7599	8.71e-10	EUR	LDLC	DEPR
6	rs12092541	1	62917913	A	G	0.1731	104811	-0.778	0.5949	0.1909	-1.377	0.2394	-0.3956	0.5739	4.33e-10	CPMA	LDLC	DEPR
6	rs12092541	1	62917913	A	G	0.1929	69132	-0.0142	0.0084	0.08986	-0.02151	0.0029	-0.009829	0.007903	2.39e-16	EUR	TG	DEPR
6	rs12092541	1	62917913	A	G	0.1804	97824	-0.013	0.007	0.06594	-0.02095	0.002634	-0.009649	0.006644	1.24e-19	CPMA	TG	DEPR
6	rs630144	1	62918864	A	G	0.6676	73677	0.4831	0.62	0.4359	1.759	0.2241	0.4398	0.6138	1.27e-16	EUR	LDLC	DEPR
6	rs630144	1	62918864	A	G	0.6593	69362	0.0044	0.0067	0.5149	0.02298	0.002338	0.00228	0.006308	2.11e-25	EUR	TG	DEPR
6	rs630144	1	62918864	A	G	0.5927	15949	-0.0046	0.0106	0.6631	0.02851	0.005403	-0.004444	0.01021	2.73e-08	HA	TG	DEPR
6	rs630144	1	62918864	A	G	0.641	28399	-0.0027	0.0088	0.7624	0.02525	0.004589	-0.008459	0.008269	1.6e-08	CPMA	TG	ANXT
6	rs630144	1	62918864	A	G	0.5774	57358	-0.0021	0.0067	0.7543	0.0257	0.003395	-0.002591	0.006767	2.02e-16	CPMA	TG	SOCS
6	rs630144	1	62918864	A	G	0.6078	104164	-0.0011	0.0053	0.8348	0.02397	0.002004	-0.001274	0.004953	8.07e-37	CPMA	TG	DEPR
6	rs630144	1	62918864	A	G	0.6081	110875	0.0739	0.4456	0.8683	1.678	0.1789	-0.2258	0.4287	2.38e-22	CPMA	LDLC	DEPR
6	rs630144	1	62918864	A	G	0.6808	30026	0.0002	0.0099	0.983	0.02681	0.00499	-0.0008	0.009985	6.2e-09	EUR	TG	SOCS
6	rs630144	1	62918864	A	G	0.597	59518	0.7756	0.5165	0.1332	1.529	0.2572	0.862	0.5214	3.35e-14	CPMA	LDLC	SOCS
6	NA	1	62919978	D	I	0.6641	48800	-0.1373	0.7217	0.8491	1.648	0.2713	0.05212	0.7114	6.4e-10	EUR	LDLC	DEPR
6	NA	1	62919978	D	I	0.6558	46886	0.002	0.0071	0.7841	0.01855	0.002526	0.002644	0.006739	7.23e-15	EUR	TG	DEPR
6	NA	1	62919978	D	I	0.6467	83289	-0.1488	0.49	0.7614	1.533	0.2029	-0.1761	0.4721	4.31e-15	CPMA	LDLC	DEPR
6	NA	1	62919978	D	I	0.6439	52437	0.1503	0.5594	0.7882	1.507	0.2742	0.222	0.5573	6.08e-10	CPMA	LDLC	SOCS
6	NA	1	62919978	D	I	0.6423	78954	-0.0039	0.0056	0.4851	0.02124	0.002133	-0.001854	0.005281	1.16e-25	CPMA	TG	DEPR
6	NA	1	62919978	D	I	0.6375	52663	-0.0058	0.007	0.4085	0.02765	0.003516	-0.006078	0.007025	8.09e-17	CPMA	TG	SOCS
6	NA	1	62919978	D	I	0.6766	25331	-0.0008	0.0108	0.9423	0.02924	0.005383	-0.001856	0.01088	6.29e-09	EUR	TG	SOCS
6	NA	1	62919978	D	I	0.6409	15949	-0.004	0.0109	0.711	0.03017	0.005463	-0.004122	0.01064	4.8e-09	HA	TG	DEPR
6	rs636523	1	62920008	A	G	0.6818	30026	0.0017	0.0099	0.8654	0.02707	0.004994	0.0006466	0.009983	2.65e-09	EUR	TG	SOCS
6	rs636523	1	62920008	A	G	0.6403	59518	0.4041	0.5155	0.4331	1.683	0.2557	0.4832	0.5203	6.09e-15	CPMA	LDLC	SOCS
6	rs636523	1	62920008	A	G	0.6611	69362	0.0021	0.0066	0.7487	0.02309	0.002337	0.0002942	0.006309	4.69e-25	EUR	TG	DEPR
6	rs636523	1	62920008	A	G	0.6388	103249	-0.0018	0.0052	0.7321	0.02482	0.001999	-0.002013	0.004974	2.38e-39	CPMA	TG	DEPR
6	rs636523	1	62920008	A	G	0.6691	73677	0.3338	0.6196	0.5901	1.779	0.224	0.2813	0.6133	1.29e-16	EUR	LDLC	DEPR
6	rs636523	1	62920008	A	G	0.6294	57358	-0.0024	0.0067	0.7168	0.02641	0.003375	-0.00271	0.006732	1.48e-17	CPMA	TG	SOCS
6	rs636523	1	62920008	A	G	0.6545	28399	-0.0055	0.0089	0.5339	0.02513	0.004583	-0.01107	0.00828	3.91e-08	CPMA	TG	ANXT
6	rs636523	1	62920008	A	G	0.6426	109970	0.2926	0.4488	0.5145	1.633	0.1791	0.04039	0.4328	2.99e-22	CPMA	LDLC	DEPR
6	rs636523	1	62920008	A	G	0.6361	15949	-0.005	0.0108	0.6415	0.03241	0.005445	-0.004848	0.01053	2.33e-10	HA	TG	DEPR
6	rs636497	1	62920029	A	G	0.638	28399	-0.0036	0.0088	0.6826	0.02503	0.004561	-0.008872	0.008204	2.11e-08	CPMA	TG	ANXT
6	rs636497	1	62920029	A	G	0.6072	110875	0.0495	0.4451	0.9114	1.686	0.1786	-0.2571	0.4281	1.62e-22	CPMA	LDLC	DEPR
6	rs636497	1	62920029	A	G	0.6573	69362	0.0032	0.0066	0.6309	0.02282	0.002331	0.001247	0.006284	6.84e-25	EUR	TG	DEPR
6	rs636497	1	62920029	A	G	0.6793	30026	0.001	0.0099	0.9226	0.02716	0.004981	-0.0001163	0.009967	2.74e-09	EUR	TG	SOCS
6	rs636497	1	62920029	A	G	0.5962	59518	0.7351	0.5158	0.1542	1.53	0.2569	0.825	0.5207	4.56e-14	CPMA	LDLC	SOCS
6	rs636497	1	62920029	A	G	0.6661	73677	0.4256	0.6184	0.4912	1.778	0.2235	0.3751	0.612	7.07e-17	EUR	LDLC	DEPR
6	rs636497	1	62920029	A	G	0.607	104164	-0.0016	0.0052	0.7526	0.02383	0.002	-0.001811	0.00494	2.49e-36	CPMA	TG	DEPR
6	rs636497	1	62920029	A	G	0.5763	57358	-0.0018	0.0067	0.7925	0.02595	0.003392	-0.002303	0.006764	7.83e-17	CPMA	TG	SOCS
6	rs636497	1	62920029	A	G	0.5922	15949	-0.0045	0.0106	0.6722	0.02852	0.005403	-0.004392	0.01021	2.68e-08	HA	TG	DEPR
6	rs624660	1	62920388	A	C	0.4071	15949	0.0051	0.0106	0.6319	-0.02863	0.005398	0.005	0.0102	2.67e-08	HA	TG	DEPR
6	rs624660	1	62920388	A	C	0.3338	73677	-0.4178	0.6181	0.499	-1.777	0.2234	-0.3681	0.6117	7.25e-17	EUR	LDLC	DEPR
6	rs624660	1	62920388	A	C	0.4231	57358	0.0019	0.0067	0.7738	-0.02599	0.003391	0.00248	0.006757	7.4e-17	CPMA	TG	SOCS
6	rs624660	1	62920388	A	C	0.3426	69362	-0.0032	0.0066	0.6331	-0.02279	0.00233	-0.00125	0.006282	7.31e-25	EUR	TG	DEPR
6	rs624660	1	62920388	A	C	0.3206	30026	-0.001	0.0099	0.922	-0.02712	0.004979	7.07e-05	0.009966	2.84e-09	EUR	TG	SOCS
6	rs624660	1	62920388	A	C	0.4035	59518	-0.7566	0.515	0.1418	-1.528	0.2568	-0.8462	0.5199	3.63e-14	CPMA	LDLC	SOCS
6	rs624660	1	62920388	A	C	0.3618	28399	0.0041	0.0088	0.6443	-0.02519	0.00456	0.009319	0.008212	1.9e-08	CPMA	TG	ANXT
6	rs624660	1	62920388	A	C	0.3926	104164	0.0019	0.0052	0.714	-0.02388	0.001999	0.001978	0.004936	1.88e-36	CPMA	TG	DEPR
6	rs624660	1	62920388	A	C	0.3924	110875	-0.0304	0.4448	0.9455	-1.69	0.1785	0.2737	0.4278	1.3e-22	CPMA	LDLC	DEPR
6	rs634341	1	62921422	T	C	0.6662	73677	0.4106	0.6176	0.5062	1.778	0.2233	0.3602	0.6112	6.88e-17	EUR	LDLC	DEPR
6	rs634341	1	62921422	T	C	0.5765	57358	-0.0017	0.0067	0.805	0.02594	0.003389	-0.002131	0.006759	6.73e-17	CPMA	TG	SOCS
6	rs634341	1	62921422	T	C	0.6795	30026	0.001	0.0099	0.9206	0.02712	0.004976	-4.92e-05	0.009957	2.74e-09	EUR	TG	SOCS
6	rs634341	1	62921422	T	C	0.6074	110875	0.0522	0.4448	0.9065	1.686	0.1784	-0.2513	0.4278	1.34e-22	CPMA	LDLC	DEPR
6	rs634341	1	62921422	T	C	0.6071	104164	-0.0017	0.0052	0.738	0.02383	0.001998	-0.001852	0.004938	2.14e-36	CPMA	TG	DEPR
6	rs634341	1	62921422	T	C	0.5924	15949	-0.0046	0.0106	0.6663	0.02851	0.005399	-0.004477	0.01022	2.74e-08	HA	TG	DEPR
6	rs634341	1	62921422	T	C	0.6574	69362	0.0032	0.0066	0.6331	0.02279	0.002328	0.001243	0.006275	6.7e-25	EUR	TG	DEPR
6	rs634341	1	62921422	T	C	0.5965	59518	0.7481	0.5154	0.1466	1.529	0.2567	0.8377	0.5202	3.87e-14	CPMA	LDLC	SOCS
6	rs634341	1	62921422	T	C	0.6382	28399	-0.0036	0.0088	0.6801	0.02508	0.004556	-0.008984	0.008193	1.95e-08	CPMA	TG	ANXT
6	rs3913007	1	62921586	T	C	0.6827	30026	0.0022	0.0099	0.8219	0.02679	0.004989	0.001315	0.009969	2.99e-09	EUR	TG	SOCS
6	rs3913007	1	62921586	T	C	0.6654	109970	0.0903	0.4533	0.8421	1.669	0.1802	-0.1133	0.4374	3.35e-22	CPMA	LDLC	DEPR
6	rs3913007	1	62921586	T	C	0.6558	15949	-0.0029	0.011	0.7898	0.02933	0.005499	-0.002752	0.01073	1.21e-08	HA	TG	DEPR
6	rs3913007	1	62921586	T	C	0.67	73677	0.3032	0.6187	0.6241	1.79	0.2239	0.2511	0.6125	9.41e-17	EUR	LDLC	DEPR
6	rs3913007	1	62921586	T	C	0.6619	69362	0.0019	0.0066	0.7718	0.02303	0.002335	2.88e-05	0.0063	6.56e-25	EUR	TG	DEPR
6	rs3913007	1	62921586	T	C	0.6699	59518	0.1389	0.5208	0.7897	1.713	0.2598	0.2218	0.5252	6.04e-14	CPMA	LDLC	SOCS
6	rs3913007	1	62921586	T	C	0.6666	57358	-0.003	0.0068	0.6583	0.02655	0.003425	-0.003109	0.006827	4.08e-17	CPMA	TG	SOCS
6	rs3913007	1	62921586	T	C	0.6654	28399	-0.0069	0.0089	0.4404	0.02596	0.004589	-0.01285	0.008307	1.9e-08	CPMA	TG	ANXT
6	rs3913007	1	62921586	T	C	0.6593	102913	-0.0025	0.0053	0.6385	0.02442	0.002011	-0.00314	0.005046	4.52e-37	CPMA	TG	DEPR
6	rs4350231	1	62922660	A	G	0.3352	73677	-0.1924	0.6171	0.7552	-1.782	0.223	-0.1735	0.6108	1.46e-16	EUR	LDLC	DEPR
6	rs4350231	1	62922660	A	G	0.3338	59518	-0.0234	0.5192	0.9641	-1.74	0.259	-0.1225	0.5237	4.98e-14	CPMA	LDLC	SOCS
6	rs4350231	1	62922660	A	G	0.3461	15949	0.002	0.0111	0.8538	-0.02946	0.005503	0.00195	0.01075	8.39e-09	HA	TG	DEPR
6	rs4350231	1	62922660	A	G	0.3227	30026	-0.0034	0.0099	0.7349	-0.02663	0.004967	-0.001913	0.009982	2.7e-09	EUR	TG	SOCS
6	rs4350231	1	62922660	A	G	0.3367	57358	0.0017	0.0068	0.8022	-0.02625	0.003414	0.002195	0.006825	4.49e-17	CPMA	TG	SOCS
6	rs4350231	1	62922660	A	G	0.3436	102913	0.0028	0.0053	0.5986	-0.02432	0.002008	0.003241	0.005044	7.68e-37	CPMA	TG	DEPR
6	rs4350231	1	62922660	A	G	0.3377	28399	0.007	0.0089	0.4307	-0.02632	0.004573	0.01292	0.008281	9.93e-09	CPMA	TG	ANXT
6	rs4350231	1	62922660	A	G	0.3383	109970	-0.0287	0.4526	0.9495	-1.661	0.1797	0.1511	0.4365	5.64e-22	CPMA	LDLC	DEPR
6	rs4350231	1	62922660	A	G	0.3418	69362	-0.0014	0.0066	0.8325	-0.0228	0.002331	0.0003341	0.006291	2.12e-24	EUR	TG	DEPR
6	rs12023489	1	62923858	A	G	0.3204	28832	-0.0025	0.0102	0.8074	-0.02568	0.005075	-0.001196	0.01018	2.82e-08	EUR	TG	SOCS
6	rs12023489	1	62923858	A	G	0.3924	56164	0.0023	0.0068	0.7389	-0.02467	0.003409	0.002546	0.006811	4.57e-15	CPMA	TG	SOCS
6	rs12023489	1	62923858	A	G	0.34	68133	-0.0023	0.0068	0.7298	-0.02262	0.002357	-0.0006622	0.006374	8.88e-24	EUR	TG	DEPR
6	rs12023489	1	62923858	A	G	0.3716	109646	0.0793	0.449	0.8598	-1.671	0.1798	0.3575	0.4321	1.66e-21	CPMA	LDLC	DEPR
6	rs12023489	1	62923858	A	G	0.3794	58324	-0.5891	0.5192	0.2565	-1.482	0.26	-0.6819	0.5239	1.49e-12	CPMA	LDLC	SOCS
6	rs12023489	1	62923858	A	G	0.3318	72448	-0.54	0.6276	0.3896	-1.757	0.2271	-0.5049	0.6208	2.37e-16	EUR	LDLC	DEPR
6	rs12023489	1	62923858	A	G	0.35	28399	0.0038	0.0089	0.6706	-0.02509	0.004561	0.009115	0.008279	2.11e-08	CPMA	TG	ANXT
6	rs12023489	1	62923858	A	G	0.3738	102935	0.0039	0.0053	0.4594	-0.02312	0.00201	0.004394	0.004999	7.54e-33	CPMA	TG	DEPR
6	rs12037659	1	62923863	T	C	0.3328	57358	0.0021	0.0068	0.7542	-0.02626	0.00344	0.002343	0.006862	7.99e-17	CPMA	TG	SOCS
6	rs12037659	1	62923863	T	C	0.3336	28399	0.0052	0.009	0.5629	-0.02578	0.004613	0.01153	0.00836	2.11e-08	CPMA	TG	ANXT
6	rs12037659	1	62923863	T	C	0.3338	109638	-0.1685	0.4556	0.7114	-1.651	0.1815	0.02629	0.4395	8.52e-22	CPMA	LDLC	DEPR
6	rs12037659	1	62923863	T	C	0.344	15949	0.0032	0.011	0.7733	-0.02953	0.005512	0.003102	0.01075	1.14e-08	HA	TG	DEPR
6	rs12037659	1	62923863	T	C	0.3283	73677	-0.4559	0.6227	0.4641	-1.756	0.2254	-0.4203	0.6163	2.28e-16	EUR	LDLC	DEPR
6	rs12037659	1	62923863	T	C	0.3151	30026	-0.0033	0.01	0.7405	-0.02635	0.005023	-0.002298	0.01004	5.04e-09	EUR	TG	SOCS
6	rs12037659	1	62923863	T	C	0.3294	59518	-0.1184	0.5233	0.821	-1.72	0.261	-0.1952	0.5278	8.14e-14	CPMA	LDLC	SOCS
6	rs12037659	1	62923863	T	C	0.3362	69362	-0.0016	0.0067	0.8138	-0.02303	0.002351	-3.04e-05	0.006353	1.35e-24	EUR	TG	DEPR
6	rs12037659	1	62923863	T	C	0.3398	102913	0.0029	0.0054	0.591	-0.02443	0.002022	0.003272	0.005075	1.18e-36	CPMA	TG	DEPR
6	NA	1	62924203	D	I	0.5841	46886	0.0008	0.0077	0.9153	0.01946	0.002702	-3.14e-05	0.007246	9.82e-14	EUR	TG	DEPR
6	NA	1	62924203	D	I	0.5951	25331	-0.0052	0.0113	0.6485	0.03014	0.0056	-0.006323	0.01139	3.02e-08	EUR	TG	SOCS
6	NA	1	62924203	D	I	0.5377	72571	0.2307	0.6087	0.7047	1.864	0.2396	0.1477	0.5917	1.98e-16	CPMA	LDLC	DEPR
6	NA	1	62924203	D	I	0.5858	48800	-0.0085	0.7633	0.9912	1.768	0.2871	0.1111	0.7515	3.04e-10	EUR	LDLC	DEPR
6	NA	1	62924203	D	I	0.5169	44479	0.7819	0.6831	0.2523	1.557	0.3351	0.8795	0.681	6.42e-09	CPMA	LDLC	SOCS
6	NA	1	62924203	D	I	0.5433	68037	-0.0006	0.0068	0.9287	0.0203	0.002446	-0.001148	0.006469	7.96e-18	CPMA	TG	DEPR
6	NA	1	62924203	D	I	0.5002	44557	-0.0035	0.0085	0.6837	0.02615	0.004186	-0.004556	0.008459	5.14e-11	CPMA	TG	SOCS
6	NA	1	62924204	D	I	0.5614	44557	-0.0028	0.008	0.7304	0.02564	0.003952	-0.003669	0.007996	5.73e-12	CPMA	TG	SOCS
6	NA	1	62924204	D	I	0.6632	48800	-0.1333	0.7273	0.8546	1.669	0.2729	0.08501	0.717	4.33e-10	EUR	LDLC	DEPR
6	NA	1	62924204	D	I	0.6586	46886	0.0005	0.0072	0.9454	0.01844	0.002561	0.001685	0.00681	3.86e-14	EUR	TG	DEPR
6	NA	1	62924204	D	I	0.6737	25331	-0.0024	0.011	0.8254	0.03009	0.005423	-0.003864	0.011	5.07e-09	EUR	TG	SOCS
6	NA	1	62924204	D	I	0.6028	72903	-0.0701	0.5751	0.903	1.746	0.2259	-0.06747	0.5597	1.09e-15	CPMA	LDLC	DEPR
6	NA	1	62924204	D	I	0.5794	44479	0.894	0.6452	0.1658	1.556	0.3163	0.9837	0.6432	2.95e-10	CPMA	LDLC	SOCS
6	NA	1	62924204	D	I	0.6111	68373	-0.0021	0.0063	0.7394	0.0195	0.002302	-0.0009843	0.006066	1.39e-18	CPMA	TG	DEPR
6	rs9988450	1	62924448	T	C	0.3673	110875	0.1319	0.4478	0.7683	-1.674	0.1788	0.4075	0.4311	1.25e-21	CPMA	LDLC	DEPR
6	rs9988450	1	62924448	T	C	0.383	57358	0.0009	0.0068	0.894	-0.02413	0.003394	0.001168	0.006761	6.01e-15	CPMA	TG	SOCS
6	rs9988450	1	62924448	T	C	0.3303	73677	-0.4436	0.6229	0.4763	-1.777	0.2251	-0.3774	0.6167	1.18e-16	EUR	LDLC	DEPR
6	rs9988450	1	62924448	T	C	0.3373	69362	-0.0029	0.0067	0.6612	-0.02251	0.002355	-0.001017	0.006347	1.02e-23	EUR	TG	DEPR
6	rs9988450	1	62924448	T	C	0.317	30026	-0.0022	0.0099	0.825	-0.02642	0.005017	-0.001158	0.01001	6.46e-09	EUR	TG	SOCS
6	rs9988450	1	62924448	T	C	0.3717	59518	-0.4632	0.5153	0.3687	-1.505	0.2585	-0.5543	0.5201	1.8e-12	CPMA	LDLC	SOCS
6	rs9988450	1	62924448	T	C	0.3686	104164	0.0028	0.0053	0.6024	-0.02271	0.002008	0.00369	0.004993	5.29e-32	CPMA	TG	DEPR
6	rs1305520	1	62926057	A	T	0.3959	110875	0.0029	0.4439	0.9948	-1.681	0.1779	0.2916	0.4269	1.93e-22	CPMA	LDLC	DEPR
6	rs1305520	1	62926057	A	T	0.3258	30026	-0.0017	0.0099	0.867	-0.02695	0.004951	-0.0001325	0.00996	2.85e-09	EUR	TG	SOCS
6	rs1305520	1	62926057	A	T	0.3387	73677	-0.314	0.6154	0.6099	-1.771	0.222	-0.2864	0.6091	9.15e-17	EUR	LDLC	DEPR
6	rs1305520	1	62926057	A	T	0.3462	69362	-0.0026	0.0065	0.6904	-0.02239	0.002315	-0.0007058	0.006233	3.43e-24	EUR	TG	DEPR
6	rs1305520	1	62926057	A	T	0.3951	104164	0.002	0.0052	0.7049	-0.02358	0.00199	0.001935	0.004919	7.43e-36	CPMA	TG	DEPR
6	rs1305520	1	62926057	A	T	0.3644	28399	0.0037	0.0088	0.6751	-0.02498	0.004529	0.008834	0.008129	1.73e-08	CPMA	TG	ANXT
6	rs1305520	1	62926057	A	T	0.4067	59518	-0.6147	0.5138	0.2315	-1.554	0.2562	-0.7249	0.5186	4.94e-14	CPMA	LDLC	SOCS
6	rs1305520	1	62926057	A	T	0.4102	15949	0.0038	0.0105	0.719	-0.02898	0.005408	0.003773	0.01022	1.27e-08	HA	TG	DEPR
6	rs1305520	1	62926057	A	T	0.4267	57358	0.0009	0.0067	0.8927	-0.02582	0.003383	0.001647	0.00676	6.31e-17	CPMA	TG	SOCS
6	rs7547965	1	62926371	A	G	0.6035	57358	-0.001	0.0067	0.8834	0.02547	0.003378	-0.001448	0.006745	1.24e-16	CPMA	TG	SOCS
6	rs7547965	1	62926371	A	G	0.6489	28399	-0.0037	0.0089	0.6776	0.02534	0.004542	-0.009142	0.008233	1.25e-08	CPMA	TG	ANXT
6	rs7547965	1	62926371	A	G	0.6601	69362	0.0028	0.0067	0.6714	0.02255	0.002343	0.0007321	0.006317	5.75e-24	EUR	TG	DEPR
6	rs7547965	1	62926371	A	G	0.6239	104164	-0.0025	0.0053	0.6326	0.02358	0.002	-0.002938	0.004978	4.53e-35	CPMA	TG	DEPR
6	rs7547965	1	62926371	A	G	0.6241	110875	-0.2148	0.4465	0.6304	1.685	0.1781	-0.469	0.43	6.86e-22	CPMA	LDLC	DEPR
6	rs7547965	1	62926371	A	G	0.667	73677	0.2992	0.6222	0.6306	1.748	0.2245	0.2526	0.6166	6.39e-16	EUR	LDLC	DEPR
6	rs7547965	1	62926371	A	G	0.6169	59518	0.4557	0.5128	0.3742	1.485	0.2569	0.5455	0.5179	2.9e-12	CPMA	LDLC	SOCS
6	rs7547965	1	62926371	A	G	0.6802	30026	0.0028	0.0099	0.775	0.02653	0.004996	0.001494	0.01004	4.49e-09	EUR	TG	SOCS
6	rs1167996	1	62927797	T	G	0.3197	30026	-0.0006	0.0099	0.9518	-0.02704	0.004979	0.0005588	0.00996	3.75e-09	EUR	TG	SOCS
6	rs1167996	1	62927797	T	G	0.4096	15949	0.0056	0.0106	0.5965	-0.0286	0.005401	0.005639	0.01022	3.5e-08	HA	TG	DEPR
6	rs1167996	1	62927797	T	G	0.4247	57358	0.002	0.0067	0.7718	-0.02602	0.003399	0.002563	0.006779	8.95e-17	CPMA	TG	SOCS
6	rs1167996	1	62927797	T	G	0.3626	28399	0.0042	0.0088	0.6295	-0.0247	0.004543	0.009456	0.008138	3.58e-08	CPMA	TG	ANXT
6	rs1167996	1	62927797	T	G	0.3341	72714	-0.4691	0.625	0.4529	-1.749	0.2239	-0.3648	0.6173	2.96e-16	EUR	LDLC	DEPR
6	rs1167996	1	62927797	T	G	0.4045	59518	-0.764	0.5162	0.1389	-1.549	0.2574	-0.8477	0.5212	2.08e-14	CPMA	LDLC	SOCS
6	rs1167996	1	62927797	T	G	0.3428	68399	-0.0031	0.0067	0.6423	-0.02248	0.002326	-0.001028	0.00628	3.06e-24	EUR	TG	DEPR
6	rs1167996	1	62927797	T	G	0.3947	109912	-0.0869	0.4473	0.8459	-1.669	0.1789	0.2525	0.4295	5.54e-22	CPMA	LDLC	DEPR
6	rs1167996	1	62927797	T	G	0.3941	103201	0.002	0.0053	0.7069	-0.02358	0.001998	0.002184	0.004945	1.93e-35	CPMA	TG	DEPR
6	rs998403	1	62928549	A	G	0.3308	73677	-0.3658	0.6158	0.5525	-1.774	0.2227	-0.2996	0.6093	9.27e-17	EUR	LDLC	DEPR
6	rs998403	1	62928549	A	G	0.3456	59518	-0.0026	0.5158	0.996	-1.625	0.2579	-0.08865	0.52	2.25e-12	CPMA	LDLC	SOCS
6	rs998403	1	62928549	A	G	0.3397	69362	-0.0029	0.0065	0.6603	-0.0227	0.002311	-0.0007952	0.006224	6.19e-25	EUR	TG	DEPR
6	rs998403	1	62928549	A	G	0.3462	109970	-0.0994	0.4493	0.8249	-1.611	0.179	0.1489	0.4332	6.65e-21	CPMA	LDLC	DEPR
6	rs998403	1	62928549	A	G	0.3563	15949	0.0029	0.011	0.7899	-0.02884	0.005478	0.003142	0.01066	2.16e-08	HA	TG	DEPR
6	rs998403	1	62928549	A	G	0.3519	103249	0.0024	0.0053	0.6543	-0.02344	0.001988	0.002864	0.004973	4.56e-35	CPMA	TG	DEPR
6	rs998403	1	62928549	A	G	0.3525	57358	0.0044	0.0068	0.5161	-0.02627	0.003402	0.004636	0.006761	1.37e-16	CPMA	TG	SOCS
6	rs998403	1	62928549	A	G	0.3176	30026	-0.0018	0.0099	0.8582	-0.02707	0.004979	-0.000765	0.009937	2.2e-09	EUR	TG	SOCS
6	NA	1	62929378	D	I	0.3334	82957	0.0858	0.5013	0.8641	-1.572	0.207	0.1178	0.483	2e-15	CPMA	LDLC	DEPR
6	NA	1	62929378	D	I	0.3303	52437	-0.0375	0.5733	0.9478	-1.611	0.2811	-0.109	0.5705	2.4e-10	CPMA	LDLC	SOCS
6	NA	1	62929378	D	I	0.3334	52663	0.0039	0.0072	0.5862	-0.02741	0.003609	0.004223	0.007192	3.36e-16	CPMA	TG	SOCS
6	NA	1	62929378	D	I	0.3269	48800	0.1535	0.7334	0.8342	-1.658	0.2763	-0.03965	0.7225	1.07e-09	EUR	LDLC	DEPR
6	NA	1	62929378	D	I	0.3333	46886	-0.0008	0.0072	0.9136	-0.01802	0.00257	-0.00121	0.006835	2.44e-13	EUR	TG	DEPR
6	NA	1	62929378	D	I	0.3143	25331	-0.0003	0.011	0.9792	-0.02857	0.005528	0.001284	0.01105	2.9e-08	EUR	TG	SOCS
6	NA	1	62929378	D	I	0.3439	15949	0.003	0.0111	0.7877	-0.02953	0.005529	0.003039	0.01077	1.23e-08	HA	TG	DEPR
6	NA	1	62929378	D	I	0.3378	78618	0.0043	0.0057	0.4493	-0.02122	0.002176	0.002839	0.005385	2.81e-24	CPMA	TG	DEPR
6	rs1177541	1	62929892	A	G	0.5719	57358	-0.0007	0.0068	0.9206	0.02592	0.003416	-0.001372	0.006833	8.1e-17	CPMA	TG	SOCS
6	rs1177541	1	62929892	A	G	0.6538	69362	0.0029	0.0066	0.6576	0.0223	0.002328	0.00121	0.00627	6.49e-24	EUR	TG	DEPR
6	rs1177541	1	62929892	A	G	0.6616	73677	0.302	0.6187	0.6254	1.78	0.2233	0.2721	0.6122	1.02e-16	EUR	LDLC	DEPR
6	rs1177541	1	62929892	A	G	0.604	110875	0.0311	0.4464	0.9445	1.682	0.179	-0.2731	0.4293	2.73e-22	CPMA	LDLC	DEPR
6	rs1177541	1	62929892	A	G	0.6374	28399	-0.0031	0.0088	0.7282	0.02543	0.004567	-0.009277	0.008219	1.37e-08	CPMA	TG	ANXT
6	rs1177541	1	62929892	A	G	0.6043	104164	-0.0016	0.0053	0.7599	0.02369	0.002004	-0.001493	0.004953	7.21e-36	CPMA	TG	DEPR
6	rs1177541	1	62929892	A	G	0.5922	59518	0.622	0.5177	0.2295	1.595	0.2582	0.74	0.5226	1.64e-14	CPMA	LDLC	SOCS
6	rs1177541	1	62929892	A	G	0.6734	30026	0.0012	0.0099	0.9022	0.02657	0.004994	-0.0001709	0.01004	7.56e-09	EUR	TG	SOCS
6	rs1177541	1	62929892	A	G	0.5897	15949	-0.0049	0.0106	0.6455	0.02935	0.005422	-0.00496	0.01025	1.25e-08	HA	TG	DEPR
6	rs77083979	1	62930106	A	G	0.1212	98277	0.0114	0.0078	0.1464	-0.02023	0.003041	0.01053	0.007491	1.02e-10	CPMA	TG	DEPR
6	rs77083979	1	62930106	A	G	0.1197	105296	-0.2853	0.6792	0.6744	-1.561	0.2719	-0.3197	0.6571	9.17e-10	CPMA	LDLC	DEPR
6	rs11207972	1	62930224	A	G	0.6559	69362	0.0022	0.0066	0.7434	0.02231	0.002321	-3.47e-05	0.00626	1.08e-23	EUR	TG	DEPR
6	rs11207972	1	62930224	A	G	0.661	73677	0.333	0.6184	0.5903	1.759	0.2234	0.2888	0.6118	2.26e-16	EUR	LDLC	DEPR
6	rs11207972	1	62930224	A	G	0.5743	57358	-0.0009	0.0068	0.8972	0.02542	0.003406	-0.001622	0.006804	3.13e-16	CPMA	TG	SOCS
6	rs11207972	1	62930224	A	G	0.6062	104164	-0.0027	0.0053	0.6123	0.02341	0.001999	-0.002618	0.004939	8.82e-35	CPMA	TG	DEPR
6	rs11207972	1	62930224	A	G	0.6739	30026	0.002	0.0099	0.8368	0.02657	0.004977	0.0005083	0.01	5.21e-09	EUR	TG	SOCS
6	rs11207972	1	62930224	A	G	0.5894	15949	-0.0047	0.0106	0.6602	0.02909	0.005423	-0.004696	0.01025	1.61e-08	HA	TG	DEPR
6	rs11207972	1	62930224	A	G	0.5943	59518	0.5178	0.5166	0.3163	1.566	0.2578	0.632	0.5216	1.24e-13	CPMA	LDLC	SOCS
6	rs11207972	1	62930224	A	G	0.6048	110875	-0.0068	0.4462	0.9878	1.661	0.1789	-0.2982	0.4289	1.21e-21	CPMA	LDLC	DEPR
6	rs1167998	1	62931632	A	C	0.5728	57358	-0.0011	0.0067	0.8693	0.02586	0.003383	-0.001936	0.006757	6.72e-17	CPMA	TG	SOCS
6	rs1167998	1	62931632	A	C	0.5899	15949	-0.004	0.0106	0.7023	0.02853	0.005404	-0.003903	0.01023	2.33e-08	HA	TG	DEPR
6	rs1167998	1	62931632	A	C	0.6554	63645	0.0034	0.0068	0.617	0.02176	0.002338	0.0006695	0.006459	2.86e-22	EUR	TG	DEPR
6	rs1167998	1	62931632	A	C	0.6746	30026	0.0017	0.0099	0.8635	0.02693	0.004947	0.0001092	0.009944	2.86e-09	EUR	TG	SOCS
6	rs1167998	1	62931632	A	C	0.6032	98447	-0.0016	0.0053	0.7594	0.02307	0.002005	-0.001992	0.005024	1.11e-33	CPMA	TG	DEPR
6	rs1167998	1	62931632	A	C	0.6017	105235	0.181	0.4615	0.695	1.603	0.1815	-0.1991	0.4434	7.77e-20	CPMA	LDLC	DEPR
6	rs1167998	1	62931632	A	C	0.5934	59518	0.5907	0.5137	0.2502	1.578	0.2563	0.6969	0.5186	2.98e-14	CPMA	LDLC	SOCS
6	rs1167998	1	62931632	A	C	0.6657	68037	0.7311	0.665	0.2716	1.654	0.2291	0.5442	0.6639	3.97e-14	EUR	LDLC	DEPR
6	rs77907749	1	62932120	T	C	0.1227	98062	0.0118	0.0077	0.124	-0.02025	0.002963	0.01084	0.007351	3.14e-11	CPMA	TG	DEPR
6	rs77907749	1	62932120	T	C	0.1211	105068	-0.212	0.6692	0.7514	-1.582	0.2658	-0.1869	0.6469	4.23e-10	CPMA	LDLC	DEPR
6	rs1168001	1	62933758	A	G	0.6364	28399	-0.0045	0.0087	0.6076	0.02503	0.00453	-0.009833	0.008126	2.28e-08	CPMA	TG	ANXT
6	rs1168001	1	62933758	A	G	0.662	73677	0.338	0.6144	0.5823	1.767	0.2214	0.3101	0.608	7.88e-17	EUR	LDLC	DEPR
6	rs1168001	1	62933758	A	G	0.6549	69362	0.0024	0.0066	0.7176	0.02222	0.002304	0.0004547	0.006204	5.34e-24	EUR	TG	DEPR
6	rs1168001	1	62933758	A	G	0.5936	59518	0.6208	0.5143	0.2274	1.593	0.2566	0.7252	0.519	1.37e-14	CPMA	LDLC	SOCS
6	rs1168001	1	62933758	A	G	0.5739	57358	-0.0004	0.0067	0.9473	0.02579	0.003389	-0.00121	0.006776	5.78e-17	CPMA	TG	SOCS
6	rs1168001	1	62933758	A	G	0.6745	30026	0.0014	0.0099	0.8903	0.02709	0.004949	-0.0001835	0.009954	2.6e-09	EUR	TG	SOCS
6	rs1168001	1	62933758	A	G	0.6054	104164	-0.0023	0.0052	0.6575	0.02338	0.001985	-0.002445	0.004909	3.44e-35	CPMA	TG	DEPR
6	rs1168001	1	62933758	A	G	0.6044	110875	0.0327	0.4435	0.9413	1.68	0.1776	-0.2672	0.4265	1.48e-22	CPMA	LDLC	DEPR
6	rs1168001	1	62933758	A	G	0.5884	15949	-0.005	0.0105	0.6335	0.029	0.005404	-0.005204	0.01022	1.88e-08	HA	TG	DEPR
6	rs12124281	1	62934002	A	G	0.3628	110875	0.1983	0.4605	0.6668	-1.666	0.1857	0.4732	0.4431	8.62e-20	CPMA	LDLC	DEPR
6	rs12124281	1	62934002	A	G	0.3319	28399	0.0034	0.0093	0.7179	-0.02585	0.004748	0.009216	0.00868	2.89e-08	CPMA	TG	ANXT
6	rs12124281	1	62934002	A	G	0.3124	69362	-0.0058	0.0071	0.4075	-0.02172	0.002492	-0.003271	0.006711	1.82e-20	EUR	TG	DEPR
6	rs12124281	1	62934002	A	G	0.382	57358	0.0033	0.0069	0.6339	-0.02563	0.003499	0.003714	0.006968	3.78e-15	CPMA	TG	SOCS
6	rs12124281	1	62934002	A	G	0.3701	59518	-0.3807	0.5306	0.473	-1.517	0.2649	-0.4729	0.5361	1.13e-11	CPMA	LDLC	SOCS
6	rs12124281	1	62934002	A	G	0.308	73677	-0.3014	0.656	0.646	-1.797	0.238	-0.2605	0.6506	5.15e-15	EUR	LDLC	DEPR
6	rs12124281	1	62934002	A	G	0.3589	104164	0.0008	0.0055	0.8881	-0.02282	0.002098	0.0008707	0.005183	7.65e-31	CPMA	TG	DEPR
6	rs12124284	1	62934027	A	G	0.3068	69362	-0.0049	0.0071	0.4858	-0.02208	0.002478	-0.001974	0.006728	6.01e-21	EUR	TG	DEPR
6	rs12124284	1	62934027	A	G	0.3311	59518	0.0725	0.5364	0.8925	-1.614	0.2684	-0.02201	0.5418	4.07e-11	CPMA	LDLC	SOCS
6	rs12124284	1	62934027	A	G	0.3315	109970	0.0629	0.4668	0.8928	-1.639	0.1879	0.2655	0.4505	2.43e-19	CPMA	LDLC	DEPR
6	rs12124284	1	62934027	A	G	0.3031	73677	-0.0718	0.6549	0.9127	-1.837	0.2375	-0.007099	0.6494	3.2e-15	EUR	LDLC	DEPR
6	rs12124284	1	62934027	A	G	0.2895	30026	-0.0005	0.0104	0.9619	-0.02719	0.005292	0.0005988	0.01057	2.85e-08	EUR	TG	SOCS
6	rs12124284	1	62934027	A	G	0.3577	15949	0.0016	0.0111	0.8831	-0.0315	0.005535	0.0023	0.01075	7.38e-10	HA	TG	DEPR
6	rs12124284	1	62934027	A	G	0.3359	57358	0.0056	0.007	0.4233	-0.02757	0.003549	0.006138	0.007045	1.81e-16	CPMA	TG	SOCS
6	rs12124284	1	62934027	A	G	0.3305	103249	0.0012	0.0055	0.8351	-0.02366	0.002105	0.001352	0.005253	1.34e-32	CPMA	TG	DEPR
6	rs1168002	1	62934308	A	G	0.3975	110875	0.0377	0.4432	0.9323	-1.696	0.1777	0.3329	0.4262	1e-22	CPMA	LDLC	DEPR
6	rs1168002	1	62934308	A	G	0.3462	69362	-0.0025	0.0065	0.7061	-0.02224	0.002301	-0.0005276	0.006194	4.26e-24	EUR	TG	DEPR
6	rs1168002	1	62934308	A	G	0.3962	104164	0.0022	0.0052	0.6761	-0.02352	0.001983	0.002474	0.004907	1.16e-35	CPMA	TG	DEPR
6	rs1168002	1	62934308	A	G	0.3386	73677	-0.3319	0.6138	0.5887	-1.764	0.2212	-0.2989	0.6073	8.62e-17	EUR	LDLC	DEPR
6	rs1168002	1	62934308	A	G	0.3651	28399	0.0039	0.0087	0.6546	-0.025	0.004524	0.009458	0.008107	1.96e-08	CPMA	TG	ANXT
6	rs1168002	1	62934308	A	G	0.4087	59518	-0.5662	0.5143	0.271	-1.623	0.2568	-0.6736	0.5192	8.8e-15	CPMA	LDLC	SOCS
6	rs1168002	1	62934308	A	G	0.3257	30026	-0.0015	0.0099	0.8787	-0.02701	0.004948	9.48e-05	0.009946	2.79e-09	EUR	TG	SOCS
6	rs1168002	1	62934308	A	G	0.4131	15949	0.0057	0.0106	0.5914	-0.02869	0.005407	0.005687	0.01021	3.32e-08	HA	TG	DEPR
6	rs1168002	1	62934308	A	G	0.4291	57358	0.0013	0.0067	0.8481	-0.02612	0.003392	0.002136	0.006773	4.42e-17	CPMA	TG	SOCS
6	rs1168003	1	62934846	A	G	0.6068	104164	-0.0022	0.0052	0.6768	0.02353	0.001982	-0.002208	0.004904	7.29e-36	CPMA	TG	DEPR
6	rs1168003	1	62934846	A	G	0.5772	57358	0.0004	0.0067	0.9569	0.02571	0.003382	-0.000429	0.006759	3.56e-17	CPMA	TG	SOCS
6	rs1168003	1	62934846	A	G	0.6618	73677	0.3315	0.6138	0.5892	1.768	0.2212	0.3004	0.6073	7.45e-17	EUR	LDLC	DEPR
6	rs1168003	1	62934846	A	G	0.6543	69362	0.0025	0.0065	0.7016	0.02224	0.002302	0.0005439	0.006198	4.18e-24	EUR	TG	DEPR
6	rs1168003	1	62934846	A	G	0.6368	28399	-0.0041	0.0087	0.6369	0.02492	0.004519	-0.009089	0.008114	1.91e-08	CPMA	TG	ANXT
6	rs1168003	1	62934846	A	G	0.5959	59518	0.5988	0.5132	0.2433	1.602	0.2561	0.7057	0.5179	1.06e-14	CPMA	LDLC	SOCS
6	rs1168003	1	62934846	A	G	0.6746	30026	0.0018	0.0099	0.8584	0.02694	0.004948	0.0001736	0.009944	2.79e-09	EUR	TG	SOCS
6	rs1168003	1	62934846	A	G	0.6062	110875	0.043	0.4434	0.9227	1.683	0.1774	-0.2439	0.4265	8.66e-23	CPMA	LDLC	DEPR
6	rs1168003	1	62934846	A	G	0.5906	15949	-0.0032	0.0106	0.7616	0.02826	0.00541	-0.003305	0.01021	2.75e-08	HA	TG	DEPR
6	rs12043877	1	62934999	T	C	0.1217	98180	0.0111	0.0078	0.1531	-0.02019	0.002994	0.009757	0.007384	4.7e-11	CPMA	TG	DEPR
6	rs12043877	1	62934999	T	C	0.1202	106031	-0.1729	0.6685	0.7959	-1.636	0.2665	-0.1763	0.6472	1.16e-10	CPMA	LDLC	DEPR
6	rs1007205	1	62936912	T	C	0.4154	110543	-0.1386	0.4604	0.7634	-1.692	0.1869	0.2235	0.4432	5.81e-21	CPMA	LDLC	DEPR
6	rs1007205	1	62936912	T	C	0.3585	30026	-0.0051	0.0102	0.6152	-0.02643	0.00515	-0.00413	0.01028	5.6e-09	EUR	TG	SOCS
6	rs1007205	1	62936912	T	C	0.3853	69362	-0.0019	0.007	0.7883	-0.02341	0.002468	0.0001682	0.006612	4.13e-23	EUR	TG	DEPR
6	rs1007205	1	62936912	T	C	0.4157	15949	0.0039	0.0106	0.7121	-0.02835	0.005492	0.003938	0.0103	4.72e-08	HA	TG	DEPR
6	rs1007205	1	62936912	T	C	0.3538	32400	-0.4505	0.7319	0.5383	-1.746	0.3704	-0.5799	0.7481	3.21e-08	EUR	LDLC	SOCS
6	rs1007205	1	62936912	T	C	0.4481	57358	-0.0001	0.007	0.994	-0.02624	0.003541	0.0004578	0.007043	2.16e-16	CPMA	TG	SOCS
6	rs1007205	1	62936912	T	C	0.4229	103828	0.0013	0.0055	0.8079	-0.02447	0.002113	0.001729	0.00517	1.69e-34	CPMA	TG	DEPR
6	rs1007205	1	62936912	T	C	0.3717	73677	-0.4167	0.6434	0.5172	-1.813	0.2347	-0.3078	0.6381	7.34e-16	EUR	LDLC	DEPR
6	rs1007205	1	62936912	T	C	0.4268	59518	-0.7499	0.5332	0.1596	-1.536	0.2657	-0.8456	0.5388	2.25e-13	CPMA	LDLC	SOCS
6	rs10889330	1	62939466	C	G	0.3258	30026	-0.0024	0.0099	0.8116	-0.02655	0.004952	-0.0009438	0.009968	3.92e-09	EUR	TG	SOCS
6	rs10889330	1	62939466	C	G	0.3948	57358	0.0016	0.0067	0.8072	-0.02419	0.003356	0.002082	0.006716	4.7e-15	CPMA	TG	SOCS
6	rs10889330	1	62939466	C	G	0.3822	59518	-0.3239	0.5102	0.5256	-1.533	0.2554	-0.4303	0.5149	1.32e-12	CPMA	LDLC	SOCS
6	rs10889330	1	62939466	C	G	0.3757	110875	0.1852	0.4433	0.6761	-1.664	0.1767	0.4489	0.4268	1.02e-21	CPMA	LDLC	DEPR
6	rs10889330	1	62939466	C	G	0.3461	69362	-0.0026	0.0066	0.6884	-0.02218	0.002306	-0.0006362	0.00622	6.67e-24	EUR	TG	DEPR
6	rs10889330	1	62939466	C	G	0.3773	104164	0.0028	0.0052	0.5868	-0.02244	0.001975	0.003413	0.004924	2.44e-32	CPMA	TG	DEPR
6	rs10889330	1	62939466	C	G	0.3384	73677	-0.3168	0.6147	0.6063	-1.768	0.2217	-0.2812	0.6082	9.69e-17	EUR	LDLC	DEPR
6	rs10889330	1	62939466	C	G	0.3566	28399	0.0042	0.0088	0.636	-0.02488	0.004497	0.009702	0.008134	2.19e-08	CPMA	TG	ANXT
6	rs1979722	1	62940097	A	G	0.3399	69362	-0.0025	0.0066	0.7056	-0.02263	0.002313	-0.0005069	0.006246	1.22e-24	EUR	TG	DEPR
6	rs1979722	1	62940097	A	G	0.3355	109970	-0.1431	0.4527	0.752	-1.647	0.1798	0.07059	0.4368	6.61e-22	CPMA	LDLC	DEPR
6	rs1979722	1	62940097	A	G	0.3442	15949	0.003	0.011	0.7824	-0.02918	0.005504	0.002805	0.01073	1.55e-08	HA	TG	DEPR
6	rs1979722	1	62940097	A	G	0.3313	73677	-0.3353	0.6167	0.5867	-1.772	0.223	-0.2665	0.6102	1.3e-16	EUR	LDLC	DEPR
6	rs1979722	1	62940097	A	G	0.3347	57358	0.0027	0.0068	0.689	-0.02621	0.003427	0.002985	0.006831	1.04e-16	CPMA	TG	SOCS
6	rs1979722	1	62940097	A	G	0.318	30026	-0.0023	0.0099	0.8159	-0.02668	0.004986	-0.001315	0.00996	3.38e-09	EUR	TG	SOCS
6	rs1979722	1	62940097	A	G	0.3311	59518	-0.1066	0.5207	0.8378	-1.722	0.2599	-0.1849	0.5251	6.32e-14	CPMA	LDLC	SOCS
6	rs1979722	1	62940097	A	G	0.3386	28399	0.0043	0.0089	0.6255	-0.02476	0.004565	0.01029	0.008226	4.68e-08	CPMA	TG	ANXT
6	rs1979722	1	62940097	A	G	0.3421	102913	0.002	0.0053	0.7025	-0.02391	0.001998	0.002673	0.005019	3.83e-36	CPMA	TG	DEPR
6	NA	1	62940265	D	I	0.3384	48800	0.0606	0.7165	0.9326	-1.661	0.2692	-0.1128	0.7059	2.54e-10	EUR	LDLC	DEPR
6	NA	1	62940265	D	I	0.3468	46886	-0.0019	0.007	0.7883	-0.01803	0.002495	-0.002483	0.006656	2.12e-14	EUR	TG	DEPR
6	NA	1	62940265	D	I	0.3264	25331	0.0023	0.0108	0.8355	-0.02884	0.005357	0.003631	0.01082	1.46e-08	EUR	TG	SOCS
6	NA	1	62940265	D	I	0.3977	72903	-0.0232	0.5694	0.9675	-1.738	0.2232	-0.007743	0.554	4.14e-16	CPMA	LDLC	DEPR
6	NA	1	62940265	D	I	0.4214	44479	-0.8706	0.6389	0.173	-1.591	0.3127	-0.9461	0.6369	1.08e-10	CPMA	LDLC	SOCS
6	NA	1	62940265	D	I	0.3933	68373	0	0.0063	0.9942	-0.01884	0.00225	-0.0007142	0.00594	1.28e-18	CPMA	TG	DEPR
6	NA	1	62940265	D	I	0.441	44557	0.0035	0.0078	0.6535	-0.02494	0.003908	0.004393	0.007879	1.84e-11	CPMA	TG	SOCS
6	NA	1	62940266	D	I	0.3983	78906	0.0027	0.0055	0.6307	-0.02031	0.002117	0.0008581	0.005206	3.55e-24	CPMA	TG	DEPR
6	NA	1	62940266	D	I	0.4354	52663	0.0032	0.007	0.643	-0.02644	0.003507	0.003832	0.007018	6.22e-16	CPMA	TG	SOCS
6	NA	1	62940266	D	I	0.3403	45670	0.2498	0.7461	0.7377	-1.661	0.274	0.05743	0.7295	1.11e-09	EUR	LDLC	DEPR
6	NA	1	62940266	D	I	0.3473	45923	-0.0018	0.0071	0.7965	-0.01795	0.002502	-0.002289	0.006698	3.81e-14	EUR	TG	DEPR
6	NA	1	62940266	D	I	0.3264	25331	0.0023	0.0108	0.8355	-0.02884	0.005357	0.00363	0.01082	1.46e-08	EUR	TG	SOCS
6	NA	1	62940266	D	I	0.4084	15949	0.0041	0.0106	0.6974	-0.02832	0.005404	0.004049	0.01021	3.09e-08	HA	TG	DEPR
6	NA	1	62940266	D	I	0.4053	81064	0.2712	0.4913	0.5809	-1.625	0.2029	0.3829	0.4692	2.87e-16	CPMA	LDLC	DEPR
6	NA	1	62940266	D	I	0.4198	52437	-0.7991	0.5574	0.1517	-1.424	0.2726	-0.8589	0.5556	2.95e-11	CPMA	LDLC	SOCS
6	rs10889331	1	62943007	T	G	0.5732	57358	-0.0007	0.0067	0.9216	0.02563	0.003383	-0.001486	0.006759	9.59e-17	CPMA	TG	SOCS
6	rs10889331	1	62943007	T	G	0.6742	30026	0.0018	0.0099	0.8555	0.02697	0.004948	0.0002794	0.00995	2.56e-09	EUR	TG	SOCS
6	rs10889331	1	62943007	T	G	0.5898	15949	-0.0038	0.0105	0.7179	0.02876	0.005408	-0.003783	0.01021	1.67e-08	HA	TG	DEPR
6	rs10889331	1	62943007	T	G	0.6346	28399	-0.0034	0.0088	0.6948	0.02469	0.00453	-0.008729	0.008143	2.7e-08	CPMA	TG	ANXT
6	rs10889331	1	62943007	T	G	0.5935	59518	0.5995	0.5135	0.243	1.57	0.2561	0.7077	0.5183	3.22e-14	CPMA	LDLC	SOCS
6	rs10889331	1	62943007	T	G	0.6035	109912	0.0236	0.4461	0.9578	1.662	0.1781	-0.284	0.4283	6.62e-22	CPMA	LDLC	DEPR
6	rs10889331	1	62943007	T	G	0.6535	68399	0.0025	0.0066	0.7003	0.02226	0.002309	0.0004163	0.006246	6.31e-24	EUR	TG	DEPR
6	rs10889331	1	62943007	T	G	0.6042	103201	-0.002	0.0052	0.7033	0.02339	0.001986	-0.002047	0.004922	2.56e-35	CPMA	TG	DEPR
6	rs10889331	1	62943007	T	G	0.6612	72714	0.3773	0.6216	0.5438	1.742	0.2223	0.297	0.6138	3.36e-16	EUR	LDLC	DEPR
6	rs1168009	1	62943954	A	G	0.5901	15949	-0.0037	0.0105	0.7239	0.0288	0.005408	-0.003713	0.01021	1.55e-08	HA	TG	DEPR
6	rs1168009	1	62943954	A	G	0.6046	104164	-0.0021	0.0052	0.6813	0.02346	0.001984	-0.002108	0.004907	1.27e-35	CPMA	TG	DEPR
6	rs1168009	1	62943954	A	G	0.6042	110875	0.0113	0.4432	0.9796	1.681	0.1775	-0.2722	0.4261	1.38e-22	CPMA	LDLC	DEPR
6	rs1168009	1	62943954	A	G	0.5935	59518	0.5986	0.5135	0.2437	1.573	0.2561	0.7076	0.5183	3.02e-14	CPMA	LDLC	SOCS
6	rs1168009	1	62943954	A	G	0.6741	30026	0.0018	0.0099	0.8519	0.02699	0.00495	0.0003321	0.00995	2.48e-09	EUR	TG	SOCS
6	rs1168009	1	62943954	A	G	0.5732	57358	-0.0008	0.0067	0.9087	0.02566	0.003384	-0.001491	0.006757	8.98e-17	CPMA	TG	SOCS
6	rs1168009	1	62943954	A	G	0.6339	28399	-0.0039	0.0088	0.6597	0.02472	0.004533	-0.009215	0.008154	3.08e-08	CPMA	TG	ANXT
6	rs1168009	1	62943954	A	G	0.6531	69362	0.0024	0.0065	0.7133	0.02238	0.002305	0.0004532	0.006212	2.73e-24	EUR	TG	DEPR
6	rs1168009	1	62943954	A	G	0.6608	73677	0.3229	0.6138	0.5989	1.769	0.2213	0.288	0.6072	7.89e-17	EUR	LDLC	DEPR
6	rs1168010	1	62943979	A	G	0.6742	30026	0.0019	0.0099	0.8504	0.02698	0.004947	0.0003289	0.00995	2.43e-09	EUR	TG	SOCS
6	rs1168010	1	62943979	A	G	0.6533	69362	0.0024	0.0065	0.711	0.02236	0.002303	0.0004427	0.006212	2.77e-24	EUR	TG	DEPR
6	rs1168010	1	62943979	A	G	0.6046	104164	-0.002	0.0052	0.7003	0.02345	0.001983	-0.002021	0.004906	1.14e-35	CPMA	TG	DEPR
6	rs1168010	1	62943979	A	G	0.6043	110875	-0.0004	0.4431	0.9993	1.679	0.1775	-0.287	0.4261	1.71e-22	CPMA	LDLC	DEPR
6	rs1168010	1	62943979	A	G	0.661	73677	0.3224	0.6136	0.5992	1.767	0.2212	0.2872	0.607	8.29e-17	EUR	LDLC	DEPR
6	rs1168010	1	62943979	A	G	0.5733	57358	-0.0007	0.0067	0.9184	0.02562	0.003383	-0.001468	0.006758	9.82e-17	CPMA	TG	SOCS
6	rs1168010	1	62943979	A	G	0.6338	28399	-0.0034	0.0088	0.6983	0.02471	0.004533	-0.008722	0.00815	2.66e-08	CPMA	TG	ANXT
6	rs1168010	1	62943979	A	G	0.5935	59518	0.6008	0.5135	0.242	1.571	0.2562	0.7093	0.5183	3.19e-14	CPMA	LDLC	SOCS
6	rs1168010	1	62943979	A	G	0.5898	15949	-0.0038	0.0105	0.7179	0.02873	0.005408	-0.003783	0.01021	1.73e-08	HA	TG	DEPR
6	NA	1	62944947	D	I	0.6622	25331	-0.0039	0.0109	0.7201	0.03158	0.005391	-0.005179	0.01091	7.74e-10	EUR	TG	SOCS
6	NA	1	62944947	D	I	0.65	48800	-0.1556	0.7195	0.8288	1.705	0.2703	0.03306	0.7091	1.29e-10	EUR	LDLC	DEPR
6	NA	1	62944947	D	I	0.6429	46886	0.0011	0.0071	0.8723	0.01894	0.002519	0.00183	0.006702	2.29e-15	EUR	TG	DEPR
6	NA	1	62944947	D	I	0.5958	84194	-0.2094	0.4849	0.6659	1.665	0.2017	-0.3291	0.4653	1.89e-17	CPMA	LDLC	DEPR
6	NA	1	62944947	D	I	0.5787	52437	0.6472	0.5602	0.248	1.518	0.2737	0.7198	0.5582	8.62e-12	CPMA	LDLC	SOCS
6	NA	1	62944947	D	I	0.5984	79869	-0.0035	0.0056	0.5233	0.02098	0.00213	-0.001744	0.005215	3.61e-25	CPMA	TG	DEPR
6	NA	1	62944947	D	I	0.5652	52663	-0.0024	0.0071	0.7359	0.02713	0.003527	-0.003094	0.007066	8.71e-17	CPMA	TG	SOCS
6	rs1183260	1	62945418	A	G	0.4079	15949	0.0044	0.0106	0.6795	-0.02842	0.00541	0.00435	0.01021	3.08e-08	HA	TG	DEPR
6	rs1183260	1	62945418	A	G	0.3337	73677	-0.4211	0.615	0.4935	-1.775	0.222	-0.356	0.6083	5.17e-17	EUR	LDLC	DEPR
6	rs1183260	1	62945418	A	G	0.4032	59518	-0.7194	0.5152	0.1626	-1.542	0.2569	-0.8084	0.52	3.49e-14	CPMA	LDLC	SOCS
6	rs1183260	1	62945418	A	G	0.3632	28399	0.0029	0.0088	0.7376	-0.02447	0.004548	0.008436	0.008174	3.94e-08	CPMA	TG	ANXT
6	rs1183260	1	62945418	A	G	0.3922	110875	-0.0746	0.444	0.8666	-1.68	0.178	0.2348	0.4272	1.36e-22	CPMA	LDLC	DEPR
6	rs1183260	1	62945418	A	G	0.3924	104164	0.0017	0.0052	0.7429	-0.02361	0.001986	0.001957	0.004911	4.73e-36	CPMA	TG	DEPR
6	rs1183260	1	62945418	A	G	0.4234	57358	0.0013	0.0067	0.8491	-0.02572	0.003393	0.001923	0.006757	1.17e-16	CPMA	TG	SOCS
6	rs1183260	1	62945418	A	G	0.3429	69362	-0.0029	0.0065	0.6569	-0.02264	0.002308	-0.0008179	0.006227	7.14e-25	EUR	TG	DEPR
6	rs1183260	1	62945418	A	G	0.3204	30026	-0.0013	0.0099	0.893	-0.02712	0.004971	-6.8e-05	0.009924	2.42e-09	EUR	TG	SOCS
6	rs6587976	1	62945631	T	C	0.3547	28399	0.0036	0.0088	0.6838	-0.02463	0.004512	0.009381	0.00816	3.28e-08	CPMA	TG	ANXT
6	rs6587976	1	62945631	T	C	0.3729	110875	0.0964	0.4438	0.8281	-1.667	0.1769	0.3922	0.4273	6.18e-22	CPMA	LDLC	DEPR
6	rs6587976	1	62945631	T	C	0.3425	69362	-0.0029	0.0065	0.6588	-0.02255	0.002309	-0.0007622	0.006229	1.18e-24	EUR	TG	DEPR
6	rs6587976	1	62945631	T	C	0.32	30026	-0.0016	0.0099	0.8725	-0.02692	0.004972	-0.0005036	0.009939	2.88e-09	EUR	TG	SOCS
6	rs6587976	1	62945631	T	C	0.3927	57358	0.002	0.0067	0.7599	-0.02453	0.003365	0.002244	0.006718	2.35e-15	CPMA	TG	SOCS
6	rs6587976	1	62945631	T	C	0.3333	73677	-0.3986	0.6151	0.5169	-1.78	0.2222	-0.3312	0.6084	5.03e-17	EUR	LDLC	DEPR
6	rs6587976	1	62945631	T	C	0.375	104164	0.0024	0.0052	0.6401	-0.0227	0.001977	0.003373	0.004929	4.82e-33	CPMA	TG	DEPR
6	rs6587976	1	62945631	T	C	0.3797	59518	-0.455	0.512	0.3743	-1.518	0.2562	-0.541	0.5168	8.97e-13	CPMA	LDLC	SOCS
6	rs1305521	1	62949034	A	G	0.4235	57358	0.0015	0.0067	0.8186	-0.02566	0.003394	0.002167	0.006757	1.68e-16	CPMA	TG	SOCS
6	rs1305521	1	62949034	A	G	0.3435	68399	-0.0027	0.0066	0.6776	-0.02256	0.002313	-0.0004816	0.006277	1.83e-24	EUR	TG	DEPR
6	rs1305521	1	62949034	A	G	0.3203	30026	-0.0015	0.0099	0.8813	-0.02703	0.004975	-0.0002603	0.00993	2.67e-09	EUR	TG	SOCS
6	rs1305521	1	62949034	A	G	0.4081	15949	0.0045	0.0106	0.67	-0.02839	0.005405	0.004453	0.01021	3.22e-08	HA	TG	DEPR
6	rs1305521	1	62949034	A	G	0.4034	59518	-0.7295	0.5159	0.1574	-1.532	0.257	-0.8136	0.5208	4.85e-14	CPMA	LDLC	SOCS
6	rs1305521	1	62949034	A	G	0.3932	103201	0.0019	0.0052	0.7134	-0.02348	0.001989	0.002187	0.004935	1.93e-35	CPMA	TG	DEPR
6	rs1305521	1	62949034	A	G	0.3343	72714	-0.4556	0.6227	0.4644	-1.751	0.223	-0.3426	0.6147	2.28e-16	EUR	LDLC	DEPR
6	rs1305521	1	62949034	A	G	0.3933	109912	-0.0922	0.4468	0.8365	-1.656	0.1785	0.2394	0.4291	8.49e-22	CPMA	LDLC	DEPR
6	rs11207974	1	62949960	T	C	0.6801	30026	0.0019	0.0099	0.8464	0.02683	0.004973	0.0008262	0.009937	2.9e-09	EUR	TG	SOCS
6	rs11207974	1	62949960	T	C	0.6212	59518	0.4564	0.5115	0.3723	1.504	0.2559	0.5398	0.5163	1.34e-12	CPMA	LDLC	SOCS
6	rs11207974	1	62949960	T	C	0.6278	110875	-0.1288	0.4435	0.7715	1.662	0.1768	-0.4111	0.427	8.99e-22	CPMA	LDLC	DEPR
6	rs11207974	1	62949960	T	C	0.6084	57358	-0.0021	0.0067	0.7485	0.02428	0.003363	-0.002333	0.006707	4.69e-15	CPMA	TG	SOCS
6	rs11207974	1	62949960	T	C	0.6255	104164	-0.0028	0.0052	0.5907	0.02264	0.001975	-0.003584	0.00493	8.09e-33	CPMA	TG	DEPR
6	rs11207974	1	62949960	T	C	0.6667	73677	0.377	0.6148	0.5398	1.777	0.2221	0.3077	0.6081	6.33e-17	EUR	LDLC	DEPR
6	rs11207974	1	62949960	T	C	0.6574	69362	0.0027	0.0065	0.6745	0.02254	0.002308	0.000574	0.006241	1.43e-24	EUR	TG	DEPR
6	rs10889332	1	62950858	T	C	0.3721	110875	0.1014	0.444	0.8194	-1.645	0.1769	0.3848	0.4275	2.13e-21	CPMA	LDLC	DEPR
6	rs10889332	1	62950858	T	C	0.3788	59518	-0.4356	0.5127	0.3956	-1.492	0.2562	-0.5215	0.5175	2.63e-12	CPMA	LDLC	SOCS
6	rs10889332	1	62950858	T	C	0.3914	57358	0.0027	0.0067	0.6874	-0.02434	0.003369	0.002827	0.006715	5.94e-15	CPMA	TG	SOCS
6	rs10889332	1	62950858	T	C	0.3196	30026	-0.0016	0.0099	0.8739	-0.02691	0.004988	-0.0006136	0.009952	3.07e-09	EUR	TG	SOCS
6	rs10889332	1	62950858	T	C	0.3333	73677	-0.4047	0.6155	0.5109	-1.759	0.2222	-0.3381	0.6088	1.16e-16	EUR	LDLC	DEPR
6	rs10889332	1	62950858	T	C	0.3745	104164	0.0029	0.0052	0.5733	-0.02258	0.001976	0.003737	0.004933	1.39e-32	CPMA	TG	DEPR
6	rs10889332	1	62950858	T	C	0.3426	69362	-0.0027	0.0065	0.6769	-0.02252	0.002308	-0.0005402	0.006242	1.6e-24	EUR	TG	DEPR
6	rs2489835	1	62954971	T	C	0.3469	69362	-0.002	0.0066	0.7579	-0.02265	0.002329	0.0004014	0.00631	4.41e-24	EUR	TG	DEPR
6	rs2489835	1	62954971	T	C	0.3387	73677	-0.3297	0.619	0.5943	-1.784	0.2235	-0.2485	0.6127	1.13e-16	EUR	LDLC	DEPR
6	rs2489835	1	62954971	T	C	0.3952	110875	-0.0494	0.4466	0.9119	-1.682	0.1791	0.2678	0.4296	3.02e-22	CPMA	LDLC	DEPR
6	rs2489835	1	62954971	T	C	0.4264	57358	0.0004	0.0067	0.9473	-0.0255	0.003413	0.0009902	0.006798	1.78e-16	CPMA	TG	SOCS
6	rs2489835	1	62954971	T	C	0.4093	15949	0.0043	0.0106	0.6828	-0.02837	0.005424	0.004376	0.01024	3.61e-08	HA	TG	DEPR
6	rs2489835	1	62954971	T	C	0.3255	30026	-0.0034	0.0099	0.7327	-0.02644	0.004997	-0.002229	0.009972	3.56e-09	EUR	TG	SOCS
6	rs2489835	1	62954971	T	C	0.3953	104164	0.0022	0.0053	0.678	-0.02358	0.002003	0.002569	0.004966	4.41e-35	CPMA	TG	DEPR
6	rs2489835	1	62954971	T	C	0.4064	59518	-0.7336	0.5181	0.1568	-1.528	0.2583	-0.8232	0.523	6.61e-14	CPMA	LDLC	SOCS
6	rs1690761	1	62955862	T	C	0.5973	59518	0.702	0.5161	0.1738	1.541	0.2571	0.7884	0.5209	4.78e-14	CPMA	LDLC	SOCS
6	rs1690761	1	62955862	T	C	0.6084	110875	0.0367	0.4444	0.9342	1.677	0.178	-0.2749	0.4274	2.41e-22	CPMA	LDLC	DEPR
6	rs1690761	1	62955862	T	C	0.6597	69362	0.0023	0.0066	0.7305	0.02254	0.00231	-0.0001025	0.006258	2.44e-24	EUR	TG	DEPR
6	rs1690761	1	62955862	T	C	0.6797	30026	0.0019	0.0099	0.846	0.02687	0.004972	0.0007558	0.009938	2.81e-09	EUR	TG	SOCS
6	rs1690761	1	62955862	T	C	0.6086	104164	-0.0023	0.0052	0.6626	0.02349	0.001987	-0.002707	0.004928	2.57e-35	CPMA	TG	DEPR
6	rs1690761	1	62955862	T	C	0.6671	73677	0.3702	0.616	0.5479	1.773	0.2221	0.2999	0.6094	8.25e-17	EUR	LDLC	DEPR
6	rs1690761	1	62955862	T	C	0.5775	57358	-0.0012	0.0067	0.8597	0.02548	0.003396	-0.001705	0.006769	2.19e-16	CPMA	TG	SOCS
6	rs1690761	1	62955862	T	C	0.5922	15949	-0.0047	0.0106	0.6569	0.02846	0.005409	-0.004735	0.01023	3.33e-08	HA	TG	DEPR
6	rs10889333	1	62957030	A	G	0.3315	73677	-0.3279	0.6168	0.595	-1.75	0.2228	-0.2462	0.6101	3.28e-16	EUR	LDLC	DEPR
6	rs10889333	1	62957030	A	G	0.3329	28399	0.0052	0.0089	0.5578	-0.02519	0.004577	0.01246	0.008239	4.72e-08	CPMA	TG	ANXT
6	rs10889333	1	62957030	A	G	0.3189	30026	-0.0023	0.0099	0.8167	-0.02665	0.004987	-0.001382	0.009967	3.44e-09	EUR	TG	SOCS
6	rs10889333	1	62957030	A	G	0.3404	102913	0.0021	0.0053	0.6998	-0.02467	0.001996	0.002777	0.005036	1.78e-38	CPMA	TG	DEPR
6	rs10889333	1	62957030	A	G	0.3453	15949	0.0012	0.0111	0.9132	-0.03066	0.005506	0.001201	0.01075	1.4e-09	HA	TG	DEPR
6	rs10889333	1	62957030	A	G	0.3337	57358	0.0015	0.0068	0.8217	-0.02756	0.003433	0.002004	0.006848	1.14e-18	CPMA	TG	SOCS
6	rs10889333	1	62957030	A	G	0.3357	109638	-0.1676	0.4521	0.7109	-1.643	0.18	0.02283	0.4366	5.88e-22	CPMA	LDLC	DEPR
6	rs10889333	1	62957030	A	G	0.3306	59518	-0.316	0.5224	0.5453	-1.631	0.26	-0.3883	0.5271	2.41e-13	CPMA	LDLC	SOCS
6	rs10889333	1	62957030	A	G	0.3374	69362	-0.001	0.0066	0.8847	-0.02254	0.002311	0.001501	0.00627	6.49e-24	EUR	TG	DEPR
6	rs10889334	1	62957199	C	G	0.6654	58808	0.2287	0.5245	0.6629	1.717	0.2604	0.2811	0.53	4.28e-14	CPMA	LDLC	SOCS
6	rs10889334	1	62957199	C	G	0.6615	109260	0.0623	0.4532	0.8906	1.67	0.1796	-0.1222	0.4372	2.53e-22	CPMA	LDLC	DEPR
6	rs10889334	1	62957199	C	G	0.6606	56653	-0.0037	0.0069	0.5907	0.02753	0.003435	-0.004054	0.006889	5.83e-18	CPMA	TG	SOCS
6	rs10889334	1	62957199	C	G	0.6599	69362	0.0018	0.0066	0.7867	0.0226	0.002309	-0.000615	0.006279	2.58e-24	EUR	TG	DEPR
6	rs10889334	1	62957199	C	G	0.6693	73677	0.2832	0.6163	0.6458	1.771	0.2223	0.211	0.6096	1.51e-16	EUR	LDLC	DEPR
6	rs10889334	1	62957199	C	G	0.6823	30026	0.0021	0.0099	0.8356	0.02659	0.004982	0.001243	0.009999	4.09e-09	EUR	TG	SOCS
6	rs10889334	1	62957199	C	G	0.6548	102544	-0.0021	0.0053	0.6868	0.02459	0.001994	-0.002811	0.005035	2.92e-38	CPMA	TG	DEPR
6	rs10889334	1	62957199	C	G	0.6516	15949	-0.0017	0.011	0.8763	0.03102	0.005487	-0.00166	0.0107	8.48e-10	HA	TG	DEPR
6	rs10789112	1	62957758	T	C	0.6694	73677	0.2812	0.6165	0.6483	1.777	0.2224	0.2124	0.6098	1.2e-16	EUR	LDLC	DEPR
6	rs10789112	1	62957758	T	C	0.6551	103249	-0.0028	0.0053	0.6013	0.02479	0.00199	-0.003416	0.005022	8.4e-39	CPMA	TG	DEPR
6	rs10789112	1	62957758	T	C	0.6526	15949	-0.0022	0.011	0.8392	0.0307	0.005492	-0.002212	0.01072	1.64e-09	HA	TG	DEPR
6	rs10789112	1	62957758	T	C	0.6602	69362	0.0016	0.0066	0.8148	0.02269	0.00231	-0.0008446	0.006285	2.15e-24	EUR	TG	DEPR
6	rs10789112	1	62957758	T	C	0.6606	28399	-0.0052	0.0089	0.5611	0.02523	0.004589	-0.01186	0.008247	4.18e-08	CPMA	TG	ANXT
6	rs10789112	1	62957758	T	C	0.6616	109970	0.0702	0.4518	0.8765	1.679	0.1792	-0.1127	0.436	1.04e-22	CPMA	LDLC	DEPR
6	rs10789112	1	62957758	T	C	0.6823	30026	0.0021	0.0099	0.8356	0.0266	0.004982	0.001186	0.01	4.08e-09	EUR	TG	SOCS
6	rs10789112	1	62957758	T	C	0.6604	57358	-0.0031	0.0068	0.6522	0.0275	0.003411	-0.003387	0.006825	2.23e-18	CPMA	TG	SOCS
6	rs10789112	1	62957758	T	C	0.6651	59518	0.2325	0.5202	0.6549	1.728	0.2592	0.2971	0.525	1.67e-14	CPMA	LDLC	SOCS
6	rs1183851	1	62958658	T	C	0.588	73677	0.0317	0.6259	0.9596	-1.236	0.2215	0.05757	0.6189	3.83e-08	EUR	LDLC	DEPR
6	rs1183851	1	62958658	T	C	0.6105	110543	0.0747	0.4561	0.8699	-1.148	0.1787	0.3805	0.4381	2.47e-10	CPMA	LDLC	DEPR
6	rs1183851	1	62958658	T	C	0.5991	69362	0.0008	0.0066	0.8983	-0.01595	0.002321	0.00439	0.00616	8.48e-12	EUR	TG	DEPR
6	rs1183851	1	62958658	T	C	0.6196	57358	-0.0002	0.0068	0.9797	-0.01781	0.003431	0.0002301	0.00685	1.89e-08	CPMA	TG	SOCS
6	rs1183851	1	62958658	T	C	0.6155	103828	0.0033	0.0053	0.5395	-0.01648	0.002017	0.005713	0.004987	2.38e-16	CPMA	TG	DEPR
6	rs10889335	1	62960101	A	G	0.6453	103249	-0.0026	0.0053	0.6251	0.02514	0.001998	-0.003246	0.00504	1.16e-39	CPMA	TG	DEPR
6	rs10889335	1	62960101	A	G	0.653	69362	0.0013	0.0067	0.8512	0.02255	0.002325	-0.001032	0.006333	9.55e-24	EUR	TG	DEPR
6	rs10889335	1	62960101	A	G	0.6479	57358	-0.0021	0.0068	0.761	0.02805	0.003413	-0.002689	0.00684	2.68e-19	CPMA	TG	SOCS
6	rs10889335	1	62960101	A	G	0.6733	30026	0.002	0.01	0.8405	0.02727	0.00498	0.0004675	0.01002	2.01e-09	EUR	TG	SOCS
6	rs10889335	1	62960101	A	G	0.642	15949	-0.0023	0.011	0.835	0.03198	0.005481	-0.002312	0.01066	2.51e-10	HA	TG	DEPR
6	rs10889335	1	62960101	A	G	0.6523	28399	-0.0068	0.0089	0.4443	0.02657	0.004604	-0.01385	0.008324	1.15e-08	CPMA	TG	ANXT
6	rs10889335	1	62960101	A	G	0.6603	73677	0.1268	0.6193	0.8378	1.76	0.223	0.07847	0.6129	5.92e-16	EUR	LDLC	DEPR
6	rs10889335	1	62960101	A	G	0.6531	59518	0.1232	0.5208	0.813	1.835	0.2598	0.2183	0.5256	8.51e-16	CPMA	LDLC	SOCS
6	rs10889335	1	62960101	A	G	0.6507	109970	-0.0855	0.4521	0.85	1.698	0.1796	-0.2715	0.4358	1.59e-22	CPMA	LDLC	DEPR
6	rs1168041	1	62960250	T	C	0.369	102321	0.0011	0.0055	0.845	-0.0237	0.002083	0.001531	0.005166	3.03e-33	CPMA	TG	DEPR
6	rs1168041	1	62960250	T	C	0.3898	57358	0.002	0.007	0.77	-0.02703	0.003508	0.002868	0.007017	5.91e-17	CPMA	TG	SOCS
6	rs1168041	1	62960250	T	C	0.3658	109970	-0.0823	0.4605	0.8581	-1.647	0.1854	0.2713	0.4433	4.81e-20	CPMA	LDLC	DEPR
6	rs1168041	1	62960250	T	C	0.3085	30026	-0.0006	0.0104	0.9522	-0.02988	0.005208	0.001003	0.01048	4.88e-10	EUR	TG	SOCS
6	rs1168041	1	62960250	T	C	0.328	69362	-0.0025	0.007	0.7213	-0.02363	0.002432	0.0002112	0.006659	5.19e-24	EUR	TG	DEPR
6	rs1168041	1	62960250	T	C	0.374	59518	-0.1441	0.532	0.7865	-1.565	0.266	-0.2587	0.5369	1.9e-11	CPMA	LDLC	SOCS
6	rs1168041	1	62960250	T	C	0.3212	73677	-0.2032	0.6457	0.753	-1.859	0.2321	-0.08416	0.6388	1.92e-16	EUR	LDLC	DEPR
6	rs1168041	1	62960250	T	C	0.3748	15949	0.0055	0.0109	0.6148	-0.0332	0.005558	0.006255	0.01055	2.73e-10	HA	TG	DEPR
6	NA	1	62960335	D	I	0.7442	70008	0.1869	0.7234	0.7961	1.672	0.2852	0.2526	0.7043	6.24e-10	CPMA	LDLC	DEPR
6	NA	1	62960335	D	I	0.7451	65446	-0.0047	0.0083	0.5704	0.02026	0.002924	-0.00494	0.007937	4.86e-12	CPMA	TG	DEPR
6	NA	1	62960335	D	I	0.7387	44557	-0.0021	0.0097	0.8243	0.02828	0.004817	-0.002305	0.009646	2.72e-10	CPMA	TG	SOCS
6	rs1168040	1	62960575	T	C	0.3977	15949	0.0065	0.0106	0.5371	-0.03114	0.00543	0.007	0.01023	2.21e-09	HA	TG	DEPR
6	rs1168040	1	62960575	T	C	0.3265	69362	-0.0028	0.0068	0.6776	-0.02232	0.002373	-9.93e-05	0.006444	1.08e-22	EUR	TG	DEPR
6	rs1168040	1	62960575	T	C	0.3204	73677	-0.2182	0.6316	0.7298	-1.735	0.2281	-0.1482	0.6244	5.33e-15	EUR	LDLC	DEPR
6	rs1168040	1	62960575	T	C	0.4142	57358	0.002	0.0068	0.7649	-0.02582	0.003431	0.002706	0.006865	3.65e-16	CPMA	TG	SOCS
6	rs1168040	1	62960575	T	C	0.3804	104164	0.0027	0.0053	0.6134	-0.0236	0.002027	0.002813	0.005019	3.01e-34	CPMA	TG	DEPR
6	rs1168040	1	62960575	T	C	0.3086	30026	0.0012	0.0101	0.9051	-0.02767	0.005082	0.002718	0.01024	7.52e-09	EUR	TG	SOCS
6	rs1168040	1	62960575	T	C	0.3813	110875	0.0883	0.451	0.8447	-1.648	0.1811	0.3683	0.4338	1.4e-20	CPMA	LDLC	DEPR
6	rs1168040	1	62960575	T	C	0.3939	59518	-0.4453	0.5237	0.3952	-1.531	0.2606	-0.559	0.5287	1.55e-12	CPMA	LDLC	SOCS
6	rs1168036	1	62962734	A	G	0.421	57358	0.0015	0.0067	0.8238	-0.02596	0.003385	0.002042	0.006748	5.19e-17	CPMA	TG	SOCS
6	rs1168036	1	62962734	A	G	0.4054	15949	0.0039	0.0106	0.7149	-0.03004	0.005395	0.003839	0.0102	2.82e-09	HA	TG	DEPR
6	rs1168036	1	62962734	A	G	0.3915	104164	0.001	0.0052	0.8469	-0.02352	0.001984	0.001257	0.004927	4.03e-36	CPMA	TG	DEPR
6	rs1168036	1	62962734	A	G	0.3904	110875	-0.0519	0.4435	0.9068	-1.666	0.1774	0.2672	0.4266	3.15e-22	CPMA	LDLC	DEPR
6	rs1168036	1	62962734	A	G	0.333	73677	-0.3516	0.6152	0.5676	-1.786	0.2216	-0.282	0.6085	4.6e-17	EUR	LDLC	DEPR
6	rs1168036	1	62962734	A	G	0.4009	59518	-0.6208	0.515	0.228	-1.523	0.2563	-0.7165	0.5199	1.64e-13	CPMA	LDLC	SOCS
6	rs1168036	1	62962734	A	G	0.3198	30026	-0.0014	0.0099	0.8903	-0.02721	0.004969	-0.0001588	0.009922	2.05e-09	EUR	TG	SOCS
6	rs1168036	1	62962734	A	G	0.3419	69362	-0.0035	0.0066	0.593	-0.02242	0.002309	-0.001038	0.006275	2.19e-24	EUR	TG	DEPR
6	rs1002687	1	62963737	A	G	0.6632	73677	0.2721	0.6173	0.6594	1.786	0.2215	0.2126	0.6111	6.34e-17	EUR	LDLC	DEPR
6	rs1002687	1	62963737	A	G	0.6066	110875	-0.0214	0.4443	0.9616	1.666	0.1775	-0.3261	0.4272	5.13e-22	CPMA	LDLC	DEPR
6	rs1002687	1	62963737	A	G	0.6753	30026	0.0013	0.0099	0.8913	0.02684	0.004964	-7.51e-05	0.009964	3.92e-09	EUR	TG	SOCS
6	rs1002687	1	62963737	A	G	0.5764	57358	-0.0009	0.0067	0.8948	0.02576	0.003387	-0.001564	0.006764	7.27e-17	CPMA	TG	SOCS
6	rs1002687	1	62963737	A	G	0.5921	15949	-0.004	0.0106	0.7056	0.03037	0.005405	-0.00409	0.0102	2.07e-09	HA	TG	DEPR
6	rs1002687	1	62963737	A	G	0.6548	69362	0.0032	0.0066	0.6266	0.02231	0.002312	0.0006899	0.006283	5.37e-24	EUR	TG	DEPR
6	rs1002687	1	62963737	A	G	0.5962	59518	0.4936	0.5146	0.3375	1.547	0.2565	0.6084	0.5196	2.26e-13	CPMA	LDLC	SOCS
6	rs1002687	1	62963737	A	G	0.6061	104164	-0.0014	0.0052	0.7871	0.02352	0.001987	-0.001634	0.004933	7.82e-36	CPMA	TG	DEPR
6	rs1168034	1	62963914	C	G	0.6041	110875	-0.0336	0.4428	0.9395	1.673	0.1773	-0.3415	0.4258	3.49e-22	CPMA	LDLC	DEPR
6	rs1168034	1	62963914	C	G	0.5901	15949	-0.0054	0.0106	0.6059	0.03034	0.005394	-0.005545	0.0102	3.28e-09	HA	TG	DEPR
6	rs1168034	1	62963914	C	G	0.6533	69362	0.0032	0.0066	0.6288	0.02206	0.002307	0.0007271	0.006267	1.38e-23	EUR	TG	DEPR
6	rs1168034	1	62963914	C	G	0.6036	104164	-0.0013	0.0052	0.8006	0.02339	0.001984	-0.001726	0.004931	1.68e-35	CPMA	TG	DEPR
6	rs1168034	1	62963914	C	G	0.674	30026	0.0018	0.0099	0.8578	0.02711	0.004951	0.0002377	0.009949	2.16e-09	EUR	TG	SOCS
6	rs1168034	1	62963914	C	G	0.5935	59518	0.5523	0.5144	0.283	1.58	0.2564	0.6557	0.5193	4.38e-14	CPMA	LDLC	SOCS
6	rs1168034	1	62963914	C	G	0.6612	73677	0.2431	0.6145	0.6923	1.778	0.2209	0.203	0.608	8.18e-17	EUR	LDLC	DEPR
6	rs1168034	1	62963914	C	G	0.573	57358	-0.0008	0.0067	0.9066	0.02607	0.003385	-0.001578	0.00677	2.96e-17	CPMA	TG	SOCS
6	rs35529421	1	62965621	A	T	0.3227	28402	-0.003	0.0102	0.7682	-0.02824	0.005114	-0.001512	0.01029	1e-09	EUR	TG	SOCS
6	rs35529421	1	62965621	A	T	0.3533	55734	0.0018	0.0068	0.7937	-0.02926	0.003436	0.002424	0.006878	8.86e-21	CPMA	TG	SOCS
6	rs35529421	1	62965621	A	T	0.3468	57901	-0.2254	0.5303	0.6708	-1.763	0.2638	-0.3093	0.5354	1.46e-14	CPMA	LDLC	SOCS
6	rs35529421	1	62965621	A	T	0.3544	15949	0.0056	0.011	0.6092	-0.03397	0.005462	0.005257	0.01061	3.36e-11	HA	TG	DEPR
6	rs35529421	1	62965621	A	T	0.3354	72194	-0.1679	0.6295	0.7897	-1.801	0.2253	-0.1262	0.6231	2.12e-16	EUR	LDLC	DEPR
6	rs35529421	1	62965621	A	T	0.3523	101752	0.0037	0.0053	0.4865	-0.02557	0.001999	0.003982	0.005036	1.08e-40	CPMA	TG	DEPR
6	rs35529421	1	62965621	A	T	0.3415	26841	0.0063	0.0091	0.4879	-0.0267	0.004675	0.01377	0.008448	1.67e-08	CPMA	TG	ANXT
6	rs35529421	1	62965621	A	T	0.3423	67865	-0.0016	0.0067	0.8117	-0.02226	0.002329	0.0009226	0.006363	4.38e-23	EUR	TG	DEPR
6	rs35529421	1	62965621	A	T	0.3478	108487	-0.1178	0.456	0.7961	-1.721	0.1805	0.08451	0.4396	1.39e-23	CPMA	LDLC	DEPR
6	rs1168032	1	62967747	A	G	0.4046	59518	-0.51	0.5138	0.3209	-1.56	0.2558	-0.6267	0.5188	1.07e-13	CPMA	LDLC	SOCS
6	rs1168032	1	62967747	A	G	0.4077	15949	0.0034	0.0106	0.7449	-0.03045	0.005397	0.003476	0.0102	1.45e-09	HA	TG	DEPR
6	rs1168032	1	62967747	A	G	0.347	69362	-0.0029	0.0066	0.6576	-0.02203	0.002305	-0.0005046	0.006264	1.68e-23	EUR	TG	DEPR
6	rs1168032	1	62967747	A	G	0.395	104164	0.0013	0.0052	0.7975	-0.02336	0.001981	0.001488	0.004924	1.35e-35	CPMA	TG	DEPR
6	rs1168032	1	62967747	A	G	0.4247	57358	0.0008	0.0067	0.9098	-0.02594	0.003379	0.001525	0.006756	3.64e-17	CPMA	TG	SOCS
6	rs1168032	1	62967747	A	G	0.394	110875	0.0256	0.4432	0.9539	-1.671	0.177	0.3259	0.4262	3.06e-22	CPMA	LDLC	DEPR
6	rs1168032	1	62967747	A	G	0.3387	73677	-0.2303	0.6141	0.7076	-1.781	0.2208	-0.1904	0.6077	7.25e-17	EUR	LDLC	DEPR
6	rs1168032	1	62967747	A	G	0.3259	30026	-0.0019	0.0099	0.8482	-0.02724	0.004949	-0.0003074	0.009946	1.73e-09	EUR	TG	SOCS
6	rs1168031	1	62967987	T	C	0.596	59518	0.5043	0.5139	0.3264	1.561	0.2559	0.6211	0.5188	1.1e-13	CPMA	LDLC	SOCS
6	rs1168031	1	62967987	T	C	0.6542	69362	0.0033	0.0066	0.6204	0.02198	0.002304	0.0007465	0.006257	1.7e-23	EUR	TG	DEPR
6	rs1168031	1	62967987	T	C	0.675	30026	0.002	0.0099	0.841	0.02714	0.004947	0.0003741	0.009945	1.92e-09	EUR	TG	SOCS
6	rs1168031	1	62967987	T	C	0.6055	104164	-0.0012	0.0052	0.8229	0.02324	0.001981	-0.001362	0.00492	2.43e-35	CPMA	TG	DEPR
6	rs1168031	1	62967987	T	C	0.6064	110875	-0.0313	0.4429	0.9437	1.667	0.1771	-0.3301	0.4259	4.22e-22	CPMA	LDLC	DEPR
6	rs1168031	1	62967987	T	C	0.5927	15949	-0.0034	0.0106	0.7438	0.03047	0.005401	-0.003518	0.0102	1.46e-09	HA	TG	DEPR
6	rs1168031	1	62967987	T	C	0.6623	73677	0.2438	0.6139	0.6913	1.778	0.2207	0.2036	0.6075	7.56e-17	EUR	LDLC	DEPR
6	rs1168031	1	62967987	T	C	0.5761	57358	-0.0005	0.0067	0.9387	0.0258	0.003379	-0.001257	0.006757	4.57e-17	CPMA	TG	SOCS
6	NA	1	62968433	D	I	0.6492	67458	-0.0013	0.0064	0.8335	0.02012	0.002279	-0.00115	0.006079	4.81e-20	CPMA	TG	DEPR
6	NA	1	62968433	D	I	0.6454	44557	-0.0043	0.0079	0.5882	0.02948	0.003919	-0.004961	0.007931	1.01e-15	CPMA	TG	SOCS
6	NA	1	62968433	D	I	0.6552	71998	-0.0841	0.5839	0.8854	1.772	0.2271	0.06311	0.5704	2.54e-16	CPMA	LDLC	DEPR
6	NA	1	62968433	D	I	0.6532	44479	0.3152	0.6465	0.6259	1.879	0.3155	0.386	0.6442	8.15e-12	CPMA	LDLC	SOCS
6	NA	1	62968433	D	I	0.6664	48800	-0.3503	0.7271	0.63	1.653	0.2726	-0.1466	0.717	1.29e-09	EUR	LDLC	DEPR
6	NA	1	62968433	D	I	0.6602	46886	0.0017	0.0072	0.8184	0.01749	0.002533	0.002197	0.006837	4.2e-13	EUR	TG	DEPR
6	NA	1	62968433	D	I	0.6777	25331	-0.0014	0.0109	0.8986	0.02898	0.005417	-0.002731	0.01095	1.44e-08	EUR	TG	SOCS
6	rs1168030	1	62968491	T	C	0.6052	104164	-0.0013	0.0052	0.8077	0.02325	0.00198	-0.001455	0.00492	2.29e-35	CPMA	TG	DEPR
6	rs1168030	1	62968491	T	C	0.6538	69362	0.0034	0.0066	0.6119	0.02193	0.002302	0.0008374	0.006253	1.89e-23	EUR	TG	DEPR
6	rs1168030	1	62968491	T	C	0.5757	57358	-0.0008	0.0067	0.9077	0.02593	0.003376	-0.001557	0.006751	3.58e-17	CPMA	TG	SOCS
6	rs1168030	1	62968491	T	C	0.6748	30026	0.002	0.0099	0.8424	0.02714	0.004946	0.0003448	0.009937	1.91e-09	EUR	TG	SOCS
6	rs1168030	1	62968491	T	C	0.5958	59518	0.5038	0.5134	0.3265	1.562	0.2556	0.6214	0.5183	9.88e-14	CPMA	LDLC	SOCS
6	rs1168030	1	62968491	T	C	0.5924	15949	-0.0039	0.0105	0.7089	0.03058	0.005396	-0.003996	0.01022	1.46e-09	HA	TG	DEPR
6	rs1168030	1	62968491	T	C	0.662	73677	0.2418	0.6137	0.6936	1.781	0.2206	0.2038	0.6073	6.33e-17	EUR	LDLC	DEPR
6	rs1168030	1	62968491	T	C	0.6062	110875	-0.0292	0.4427	0.9474	1.672	0.1769	-0.3266	0.4257	2.7e-22	CPMA	LDLC	DEPR
6	NA	1	62968909	D	I	0.3367	48800	0.2454	0.7213	0.7337	-1.627	0.2704	0.04731	0.7111	1.28e-09	EUR	LDLC	DEPR
6	NA	1	62968909	D	I	0.3425	46886	-0.0011	0.0071	0.8721	-0.01749	0.002516	-0.001688	0.006775	3.52e-13	EUR	TG	DEPR
6	NA	1	62968909	D	I	0.3249	25331	0.0012	0.0109	0.9162	-0.02902	0.005371	0.002496	0.01091	9.84e-09	EUR	TG	SOCS
6	NA	1	62968909	D	I	0.3533	15949	0.0046	0.0109	0.6714	-0.03412	0.005467	0.004353	0.01062	2.04e-11	HA	TG	DEPR
6	NA	1	62968909	D	I	0.3517	78954	0.0039	0.0056	0.4917	-0.02233	0.002127	0.00174	0.005301	1.91e-28	CPMA	TG	DEPR
6	NA	1	62968909	D	I	0.3539	52663	0.0039	0.0071	0.5861	-0.02981	0.003512	0.004355	0.007061	4.96e-20	CPMA	TG	SOCS
6	NA	1	62968909	D	I	0.3478	83289	0.1035	0.4941	0.8341	-1.634	0.2029	0.1176	0.4764	3.04e-17	CPMA	LDLC	DEPR
6	NA	1	62968909	D	I	0.3483	52437	-0.2583	0.5622	0.6459	-1.728	0.2744	-0.3182	0.5603	5.29e-13	CPMA	LDLC	SOCS
6	rs1168029	1	62969402	A	G	0.6774	30026	0.0012	0.0099	0.9038	0.02709	0.004965	-0.0005933	0.009989	3.39e-09	EUR	TG	SOCS
6	rs1168029	1	62969402	A	G	0.5909	15949	-0.0051	0.0106	0.6271	0.03046	0.005391	-0.00511	0.01021	2.42e-09	HA	TG	DEPR
6	rs1168029	1	62969402	A	G	0.5954	59518	0.59	0.5161	0.253	1.593	0.2571	0.6928	0.5211	2.32e-14	CPMA	LDLC	SOCS
6	rs1168029	1	62969402	A	G	0.6051	110875	-0.0066	0.443	0.9881	1.674	0.1777	-0.3101	0.4262	3.39e-22	CPMA	LDLC	DEPR
6	rs1168029	1	62969402	A	G	0.6552	69362	0.004	0.0066	0.5496	0.02168	0.002312	0.001289	0.00629	7.75e-23	EUR	TG	DEPR
6	rs1168029	1	62969402	A	G	0.6632	73677	0.2491	0.6143	0.6851	1.783	0.2214	0.2123	0.608	7.24e-17	EUR	LDLC	DEPR
6	rs1168029	1	62969402	A	G	0.6774	32400	0.2052	0.7107	0.7728	1.738	0.3598	0.3496	0.7251	4.46e-08	EUR	LDLC	SOCS
6	rs1168029	1	62969402	A	G	0.5745	57358	-0.0005	0.0068	0.944	0.02584	0.003394	-0.001394	0.006794	6.35e-17	CPMA	TG	SOCS
6	rs1168029	1	62969402	A	G	0.6051	104164	-0.0007	0.0052	0.8906	0.02312	0.001989	-0.001087	0.004944	8.88e-35	CPMA	TG	DEPR
6	rs1168028	1	62969431	A	G	0.6056	110875	-0.0087	0.443	0.9843	1.664	0.1772	-0.3019	0.426	4.22e-22	CPMA	LDLC	DEPR
6	rs1168028	1	62969431	A	G	0.6745	30026	0.002	0.0099	0.8359	0.02709	0.004946	0.0004513	0.009945	1.98e-09	EUR	TG	SOCS
6	rs1168028	1	62969431	A	G	0.6047	104164	-0.001	0.0052	0.8537	0.0232	0.001981	-0.001116	0.004924	2.9e-35	CPMA	TG	DEPR
6	rs1168028	1	62969431	A	G	0.5921	15949	-0.0038	0.0106	0.7191	0.03062	0.005397	-0.003836	0.01022	1.33e-09	HA	TG	DEPR
6	rs1168028	1	62969431	A	G	0.6616	73677	0.2511	0.6141	0.6825	1.773	0.2207	0.2173	0.6076	8.47e-17	EUR	LDLC	DEPR
6	rs1168028	1	62969431	A	G	0.5755	57358	-0.0004	0.0067	0.9506	0.02578	0.003382	-0.00109	0.006767	4.74e-17	CPMA	TG	SOCS
6	rs1168028	1	62969431	A	G	0.6533	69362	0.0035	0.0066	0.5929	0.02188	0.002303	0.0009758	0.006255	2.35e-23	EUR	TG	DEPR
6	rs1168028	1	62969431	A	G	0.5957	59518	0.5333	0.5144	0.2999	1.558	0.256	0.6498	0.5194	9.26e-14	CPMA	LDLC	SOCS
6	rs1168027	1	62970184	T	C	0.4211	57358	0.0014	0.0068	0.8316	-0.02595	0.003383	0.001969	0.006746	4.98e-17	CPMA	TG	SOCS
6	rs1168027	1	62970184	T	C	0.401	59518	-0.6181	0.5149	0.23	-1.526	0.2562	-0.7148	0.5198	1.47e-13	CPMA	LDLC	SOCS
6	rs1168027	1	62970184	T	C	0.4055	15949	0.0045	0.0106	0.6682	-0.03033	0.005393	0.004544	0.01021	2.42e-09	HA	TG	DEPR
6	rs1168027	1	62970184	T	C	0.3429	69362	-0.0039	0.0066	0.554	-0.02218	0.002306	-0.00127	0.006263	5.26e-24	EUR	TG	DEPR
6	rs1168027	1	62970184	T	C	0.3332	73677	-0.3401	0.6147	0.58	-1.788	0.2213	-0.2729	0.6082	4.17e-17	EUR	LDLC	DEPR
6	rs1168027	1	62970184	T	C	0.3906	110875	-0.0425	0.4433	0.9236	-1.669	0.1772	0.2779	0.4264	2.64e-22	CPMA	LDLC	DEPR
6	rs1168027	1	62970184	T	C	0.3922	104164	0.0009	0.0052	0.8561	-0.02335	0.001981	0.001305	0.004922	1.13e-35	CPMA	TG	DEPR
6	rs1168027	1	62970184	T	C	0.3197	30026	-0.0015	0.0099	0.8823	-0.02718	0.004967	-0.0002504	0.00992	2.03e-09	EUR	TG	SOCS
6	rs1168026	1	62970996	T	C	0.3484	69362	-0.0037	0.0066	0.5739	-0.02204	0.002307	-0.001022	0.006258	1.21e-23	EUR	TG	DEPR
6	rs1168026	1	62970996	T	C	0.3962	104164	0.0009	0.0052	0.8637	-0.02331	0.001982	0.001141	0.004917	1.31e-35	CPMA	TG	DEPR
6	rs1168026	1	62970996	T	C	0.4055	59518	-0.5116	0.5138	0.3194	-1.548	0.2558	-0.6304	0.5187	1.5e-13	CPMA	LDLC	SOCS
6	rs1168026	1	62970996	T	C	0.4254	57358	0.0006	0.0067	0.9334	-0.02574	0.003378	0.001232	0.006753	5.16e-17	CPMA	TG	SOCS
6	rs1168026	1	62970996	T	C	0.4077	15949	0.0033	0.0106	0.751	-0.03027	0.005399	0.003337	0.0102	1.78e-09	HA	TG	DEPR
6	rs1168026	1	62970996	T	C	0.3273	30026	-0.0022	0.0098	0.825	-0.02702	0.004952	-0.00063	0.009941	2.13e-09	EUR	TG	SOCS
6	rs1168026	1	62970996	T	C	0.3398	73677	-0.2033	0.6137	0.7405	-1.793	0.2209	-0.1649	0.6072	5e-17	EUR	LDLC	DEPR
6	rs1168026	1	62970996	T	C	0.395	110875	0.0463	0.4425	0.9167	-1.675	0.177	0.3694	0.4252	3.27e-22	CPMA	LDLC	DEPR
6	rs7527004	1	62972228	A	G	0.5935	59518	0.5279	0.5142	0.3047	1.556	0.256	0.6481	0.5192	9.99e-14	CPMA	LDLC	SOCS
6	rs7527004	1	62972228	A	G	0.5915	15949	-0.0037	0.0106	0.7257	0.03041	0.005404	-0.00378	0.01023	1.8e-09	HA	TG	DEPR
6	rs7527004	1	62972228	A	G	0.6034	104164	-0.001	0.0052	0.8475	0.02329	0.001986	-0.00131	0.004931	2.46e-35	CPMA	TG	DEPR
6	rs7527004	1	62972228	A	G	0.6592	73677	0.1796	0.6142	0.77	1.806	0.2212	0.139	0.6077	3.71e-17	EUR	LDLC	DEPR
6	rs7527004	1	62972228	A	G	0.6507	69362	0.0039	0.0066	0.5553	0.02199	0.002311	0.001097	0.006269	1.78e-23	EUR	TG	DEPR
6	rs7527004	1	62972228	A	G	0.6716	30026	0.0025	0.0098	0.8013	0.02695	0.004958	0.0008979	0.009956	2.26e-09	EUR	TG	SOCS
6	rs7527004	1	62972228	A	G	0.5735	57358	-0.0003	0.0067	0.9656	0.02577	0.003384	-0.001023	0.006766	4.64e-17	CPMA	TG	SOCS
6	rs7527004	1	62972228	A	G	0.6043	110875	-0.0538	0.4432	0.9034	1.685	0.1774	-0.3771	0.4259	2.3e-22	CPMA	LDLC	DEPR
6	rs12027778	1	62973313	C	G	0.8859	104586	0.0327	0.6861	0.962	1.508	0.2731	0.01428	0.6644	1.66e-08	CPMA	LDLC	DEPR
6	rs12027778	1	62973313	C	G	0.8852	98320	-0.0108	0.0079	0.1744	0.01988	0.003039	-0.0106	0.007567	2.36e-10	CPMA	TG	DEPR
6	rs1184865	1	62973795	A	G	0.4063	59518	-0.5425	0.5141	0.2913	-1.587	0.2561	-0.6473	0.519	3.66e-14	CPMA	LDLC	SOCS
6	rs1184865	1	62973795	A	G	0.4266	57358	0.0009	0.0067	0.8906	-0.02618	0.003379	0.001741	0.00676	2.09e-17	CPMA	TG	SOCS
6	rs1184865	1	62973795	A	G	0.3955	110875	0.0309	0.4422	0.9443	-1.676	0.177	0.3391	0.4253	2.4e-22	CPMA	LDLC	DEPR
6	rs1184865	1	62973795	A	G	0.3253	30026	-0.0017	0.0099	0.8612	-0.02737	0.004946	-0.0001585	0.009943	1.47e-09	EUR	TG	SOCS
6	rs1184865	1	62973795	A	G	0.4092	15949	0.0046	0.0105	0.6629	-0.0304	0.005387	0.004656	0.0102	2.19e-09	HA	TG	DEPR
6	rs1184865	1	62973795	A	G	0.3384	73677	-0.2348	0.6131	0.7017	-1.78	0.2204	-0.1967	0.6067	6.56e-17	EUR	LDLC	DEPR
6	rs1184865	1	62973795	A	G	0.3957	104164	0.0006	0.0052	0.9062	-0.02318	0.001979	0.00121	0.004915	2.8e-35	CPMA	TG	DEPR
6	rs1184865	1	62973795	A	G	0.3471	69362	-0.0038	0.0065	0.5644	-0.02179	0.0023	-0.0009921	0.00624	2.94e-23	EUR	TG	DEPR
6	rs1168042	1	62974150	A	T	0.3345	73677	-0.3283	0.6144	0.5931	-1.792	0.2212	-0.2592	0.6078	3.68e-17	EUR	LDLC	DEPR
6	rs1168042	1	62974150	A	T	0.3207	30026	-0.0018	0.0099	0.852	-0.02725	0.004964	-0.0006365	0.009924	1.59e-09	EUR	TG	SOCS
6	rs1168042	1	62974150	A	T	0.4056	15949	0.0042	0.0105	0.6868	-0.03017	0.005393	0.00409	0.01019	2.52e-09	HA	TG	DEPR
6	rs1168042	1	62974150	A	T	0.3442	69362	-0.0042	0.0066	0.524	-0.0222	0.002305	-0.001422	0.006257	4.06e-24	EUR	TG	DEPR
6	rs1168042	1	62974150	A	T	0.3985	58808	-0.5669	0.5186	0.2743	-1.516	0.2573	-0.6528	0.5238	5.63e-13	CPMA	LDLC	SOCS
6	rs1168042	1	62974150	A	T	0.3897	110165	-0.0526	0.4448	0.9059	-1.659	0.1777	0.2741	0.4277	6.09e-22	CPMA	LDLC	DEPR
6	rs1168042	1	62974150	A	T	0.3915	103459	0.0005	0.0052	0.9234	-0.02335	0.001987	0.0009036	0.004929	1.14e-35	CPMA	TG	DEPR
6	rs1168042	1	62974150	A	T	0.4187	56653	0.002	0.0068	0.7636	-0.02628	0.003402	0.002483	0.006806	4.45e-17	CPMA	TG	SOCS
6	NA	1	62974458	D	I	0.3274	48800	0.3615	0.735	0.6228	-1.678	0.2762	0.1802	0.7253	1.29e-09	EUR	LDLC	DEPR
6	NA	1	62974458	D	I	0.3353	46886	-0.0026	0.0072	0.7181	-0.01796	0.002558	-0.002607	0.006872	1.28e-13	EUR	TG	DEPR
6	NA	1	62974458	D	I	0.3156	25331	0.0013	0.0111	0.9051	-0.03079	0.00548	0.002755	0.01109	2.21e-09	EUR	TG	SOCS
6	NA	1	62974458	D	I	0.351	15949	0.0051	0.011	0.6394	-0.03332	0.0055	0.004696	0.01063	9.15e-11	HA	TG	DEPR
6	NA	1	62974458	D	I	0.3437	83289	0.1369	0.4993	0.7839	-1.651	0.2056	0.1589	0.4816	4.9e-17	CPMA	LDLC	DEPR
[truncated: 45,600 more rows]

## Sheet: ST5HitsbyStage
Supplemental Table 5: Lead Associations by Stage
rsid Index Variant	Analysis	Chr:BP	Stage	Tested Allele:	Main Effect	SE	Interaction Effect	SE	P1df	P2df	N	# of Cohorts
		(Bld 37 )		Freq
rs6730082 (RNU4-73P)	AFR-HDLC-DEPR	2:9877621	1 & 2	C:0.26	-0.0038	0.004	-0.046	0.0094	3.1e-06	2.5e-08	16886	10
			1	C:0.25	-0.0026	0.0043	-0.04	0.011	0.00017	1.2e-05	14163	8
			2	C:0.28	-0.012	0.011	-0.064	0.022	0.0035	0.0007	2723	2
rs142378953 (AC090043.1)	CPMA-TG-DEPR	3:1695235	1 & 2	G:0.01	0.039	0.032	0.24	0.06	6e-05	4.9e-08	18911	2
			1	G:0.01	0.053	0.039	0.29	0.073	5.1e-05	1.8e-08	7415	1
			2	G:0.002	0.0096	0.056	0.13	0.1	0.23	0.26	11496	1
rs34636484 (CD96)	CPMA-LDLC-SOCS	3:111356092	1 & 2	G:0.03	-4.5	0.8	1.8	1.6	0.27	3.1e-08	42162	12
			1	G:0.03	-5.9	0.99	4.7	2.1	0.023	2.5e-08	26051	7
			2	G:0.02	-2.1	1.4	-3.3	2.7	0.024	0.024	16111	5
rs11949029 (CTC-207P7.1)	CPMA-LDLC-SOCS	5:163470425	1 & 2	A:0.02	6.6	2.2	-19.2	3.5	4.13e-08	2.4e-08	16927	3
			1	A:0.04	9	2.6	-20.2	4.4	5.8e-06	2.1e-05	8969	2
			2	A:0.006	0.95	4	-17.6	5.6	0.0019	0.00016	7958	1
rs4562311 (NKAIN3)	CPMA-TG-ANXT	8:63589187	1 & 2	G:0.22	0.013	0.014	-0.13	0.032	3.5e-05	8.5e-09	6667	5
			1	G:0.21	0.026	0.017	-0.19	0.037	7.5e-07	5.6e-11	3164	3
			2	G:0.24	-0.02	0.026	0.0062	0.06	0.92	0.75	3503	2
rs59808825 (GRAMD1B)	CPMA-LDLC-ANXT	11:123152496	1 & 2	C:0.03	5.001	2.097	-22.9262	4.1858	4.321e-08	8.82e-09	5973	3
			1	C:0.04	3.6	2.3	-24.5	4.7	1.7e-07	1.9e-07	3436	2
			2	C:0.02	16.6	5.8	-16.7	9.4	0.075	0.0038	2537	1
rs61248562 (UNC13C)	EUR-HDLC-DEPR	15:54249794	1 & 2	I:0.02	-0.02427	0.01495	0.1443	0.0247	5.213e-09	6.882e-08	15052	3
			1	I:0.02	-0.022	0.015	0.15	0.026	7.6e-09	7.5e-09	12505	2
			2	I:0.01	-0.057	0.069	0.09	0.077	0.25	0.48	2547	1
rs73597733 (MACROD2)	AFR-HDLC-DEPR	20:15941137	1 & 2	A:0.04	-0.015	0.01	0.14	0.025	8.4e-09	1e-08	11234	4
			1	A:0.04	0.022	0.011	0.17	0.027	3.5e-10	9.6e-10	9588	3
			2	A:0.03	-0.045	0.032	-0.016	0.067	0.81	0.36	1646	1
rs11702544 (RRP1B)	CPMA-HDLC-DEPR	21:45091861	1 & 2	C:0.39	0.0049	0.001	0.0043	0.0027	0.11	2.3e-08	100182	38
			1	C:0.42	0.0054	0.0012	0.0062	0.0033	0.06	1.1e-07	57243	26
			2	C:0.35	0.0035	0.0019	0.0007	0.0045	0.87	0.08	42939	12
	EUR-HDLC-DEPR	21:45085829	1 & 2	G:0.41	0.0058	0.0012	0.0042	0.0034	0.21	3.5e-08	64417	22
			1	G:0.42	0.0065	0.0014	0.0042	0.0039	0.28	1.7e-07	34079	12
			2	G:0.40	0.0034	0.0024	0.0043	0.0067	0.52	0.1	30338	10

## Sheet: ST6FUMAAnnot
Supplemental Table 6: FUMA Annotation of Variants from Novel Associations
rsID1	Chr	Pos	Effect/Non-Effect Allele	R2	Genomic Locus	Nearest Gene	Distance to Gene	Function	CADD score	RegulomeDB score	Minimum Chromatin State2	Common Chromatin State3
rs6730082	2	9877621	T/C	1	1	RNU4-73P	3150	intergenic	1.824	6	5	15
rs142378953	3	1695235	A/G	1	2	AC090043.1	57305	intergenic	0.624	6	9	15
rs34636484	3	111356092	A/G	1	3	CD96	0	exonic	7.783	7	4	15
rs11949029	5	163470425	A/C	1	4	CTC-207P7.1	75678	intergenic	2.465	6	5	15
rs60508325	8	63572675	T/G	0.748677	5	NKAIN3	0	intronic	1.522	7	5	15
rs16929380	8	63575765	A/G	0.748677	5	NKAIN3	0	intronic	4.99	6	5	15
rs4562311	8	63589187	A/G	1	5	NKAIN3	0	intronic	0.177	5	5	15
rs61248562	15	54249794	T/TA	1	6	RP11-643A5.2	0	ncRNA_intronic	0.393	6	5	15
rs142314768	15	54250610	G/GT	0.988678	6	RP11-643A5.2	0	ncRNA_intronic	3.177	3a	5	15
rs73597732	20	15940850	T/C	1	7	MACROD2	0	intronic	6.17	7	4	15
rs73597733	20	15941137	A/G	1	7	MACROD2	0	intronic	3.859	6	4	15
rs73597734	20	15942718	T/C	1	7	MACROD2	0	intronic	10.77	6	5	15
rs6518309	21	45047992	A/C	1	8	HSF2BP	0	intronic	7.272	6	5	15
rs9977076	21	45085829	A/G	1	8	RRP1B	0	intronic	4.172	5	4	4
rs11702544	21	45091861	T/C	1	8	RRP1B	0	intronic	1.735	6	4	4
rs3819161	21	45092653	A/G	0.829694	8	RRP1B	0	intronic	2.704	6	4	4
1Independent significant SNPs within a genomic loci are indicated in bold.
2Minimum 15-core chromatin state across 127 cell/tissue types; scores include: Active Transcription Start Site (1), Flanking Active Transcription Start Site (2), Transcription at gene 5' and 3' (3), Strong Transcription (4), and Weak Transcription (5); full score descriptions at https://egg2.wustl.edu/roadmap/web_portal/chr_state_learning.html
3The most common 15-core chromatin state across 127 tissue/cell types; scores include: Active Transcription Start Site (1), Flanking Active Transcription Start Site (2), Transcription at gene 5' and 3' (3), Strong Transcription (4), and Weak Transcription (5); full score description at https://egg2.wustl.edu/roadmap/web_portal/chr_state_learning.html

## Sheet: ST7eQTL
Supplemental Table 7: eQTL Annotation of Lead Variants and Variants in LD (R2 ≥0.6) with Lead Variants
Variant	Database	Tissue	Ensembl Gene	Tested Allele	P-value	Signed Test Statistics (varies by source)	FDR	Chr	Pos	Gene Symbol
3:111356092:A:G	eQTLGen	eQTLGen_cis_eQTLs	ENSG00000153283	G	1.4794e-13	7.389	0	3	111356092	CD96
3:111356092:A:G	eQTLGen	eQTLGen_cis_eQTLs	ENSG00000177494	G	4.9919e-08	5.4518	0.000202378	3	111356092	ZBED2
3:111356092:A:G	eQTLGen	eQTLGen_cis_eQTLs	ENSG00000177707	G	2.5416e-08	-5.5703	0.000114679	3	111356092	PVRL3
3:111356092:A:G	GTEx/v8	Small_Intestine_Terminal_Ileum	ENSG00000177494	G	1.23635e-05	0.652564	5.93863e-10	3	111356092	ZBED2
3:111356092:A:G	GTEx/v8	Testis	ENSG00000114529	G	0.000122843	-0.393975	1.53722e-07	3	111356092	C3orf52
8:63572675:G:T	eQTLGen	eQTLGen_cis_eQTLs	ENSG00000137563	G	8.4274e-07	-4.9252	0.00267485	8	63572675	GGH
8:63575765:A:G	eQTLGen	eQTLGen_cis_eQTLs	ENSG00000137563	G	8.4274e-07	-4.9252	0.00267485	8	63575765	GGH
8:63582469:A:G	eQTLGen	eQTLGen_cis_eQTLs	ENSG00000137563	G	3.8954e-07	-5.0738	0.00121883	8	63582469	GGH
8:63589187:A:G	eQTLGen	eQTLGen_cis_eQTLs	ENSG00000137563	G	1.7828e-06	-4.7764	0.00531119	8	63589187	GGH
8:63589516:A:G	eQTLGen	eQTLGen_cis_eQTLs	ENSG00000137563	A	6.7444e-06	-4.5015	0.0192294	8	63589516	GGH
8:63589605:C:T	eQTLGen	eQTLGen_cis_eQTLs	ENSG00000137563	C	6.7444e-06	-4.5015	0.0192294	8	63589605	GGH
8:63589621:A:G	eQTLGen	eQTLGen_cis_eQTLs	ENSG00000137563	A	6.0567e-06	-4.5244	0.0172668	8	63589621	GGH
8:63590650:C:G	eQTLGen	eQTLGen_cis_eQTLs	ENSG00000137563	C	6.7953e-06	-4.5	0.019373	8	63590650	GGH
8:63591298:C:T	eQTLGen	eQTLGen_cis_eQTLs	ENSG00000137563	C	6.6498e-06	-4.5045	0.0189613	8	63591298	GGH
8:63591967:C:T	eQTLGen	eQTLGen_cis_eQTLs	ENSG00000137563	C	6.6938e-06	-4.5031	0.0191037	8	63591967	GGH
8:63599017:A:T	eQTLGen	eQTLGen_cis_eQTLs	ENSG00000137563	T	6.631e-06	-4.5052	0.0189194	8	63599017	GGH
8:63599144:A:T	eQTLGen	eQTLGen_cis_eQTLs	ENSG00000137563	A	5.6254e-06	-4.5399	0.016042	8	63599144	GGH
8:63602018:C:T	eQTLGen	eQTLGen_cis_eQTLs	ENSG00000137563	T	7.634e-06	-4.4751	0.0216688	8	63602018	GGH
8:63605132:C:T	eQTLGen	eQTLGen_cis_eQTLs	ENSG00000137563	C	5.7223e-06	-4.5363	0.0162979	8	63605132	GGH
8:63607652:C:G	eQTLGen	eQTLGen_cis_eQTLs	ENSG00000137563	G	1.526e-06	-4.8077	0.0045942	8	63607652
8:63608390:A:G	eQTLGen	eQTLGen_cis_eQTLs	ENSG00000137563	A	1.5291e-06	-4.8073	0.0046061	8	63608390	GGH
8:63608800:A:G	eQTLGen	eQTLGen_cis_eQTLs	ENSG00000137563	G	4.54e-07	-5.0446	0.00146995	8	63608800	GGH
21:44914815:A:T	BIOSQTL	BIOS_eQTL_geneLevel	ENSG00000160207	T	5.18238e-11	6.56577	0	21	44914815	HSF2BP
21:44914815:A:T	BIOSQTL	BIOS_eQTL_geneLevel	ENSG00000160208	T	1.30192e-16	8.27348	0	21	44914815	RRP1B
21:44914815:A:T	BIOSQTL	BIOS_eQTL_geneLevel	ENSG00000160209	T	1.78994e-06	4.7758	0.00140192	21	44914815	PDXK
21:44914815:A:T	CMC	CMC_NoSVA_cis	ENSG00000160208	T	NA	1	0.009	21	44914815	RRP1B
21:44914815:A:T	CMC	CMC_SVA_cis	ENSG00000160207	A	NA	1	0.009	21	44914815	HSF2BP
21:44914815:A:T	CMC	CMC_SVA_cis	ENSG00000160208	T	NA	1	0.009	21	44914815	RRP1B
21:44914815:A:T	eQTLcatalogue	BLUEPRINT_ge_monocyte	ENSG00000160208	A	2.76325e-15	0.111329	1.38163e-11	21	44914815	RRP1B
21:44914815:A:T	eQTLcatalogue	BLUEPRINT_ge_T-cell	ENSG00000160208	A	3.79364e-14	0.0662635	1.89682e-10	21	44914815	RRP1B
21:44914815:A:T	eQTLcatalogue	GENCORD_ge_LCL	ENSG00000160207	A	1.56456e-09	0.535336	7.8228e-06	21	44914815	HSF2BP
21:44914815:A:T	eQTLcatalogue	HipSci_ge_iPSC	ENSG00000160207	A	3.0833e-18	0.405449	1.54165e-14	21	44914815	HSF2BP
21:44914815:A:T	eQTLcatalogue	Lepik_2017_ge_blood	ENSG00000160208	A	8.31331e-12	0.056556	4.15666e-08	21	44914815	RRP1B
21:44914815:A:T	eQTLcatalogue	Quach_2016_ge_monocyte_naive	ENSG00000160208	A	2.58078e-13	-0.182351	1.29039e-09	21	44914815	RRP1B
21:44914815:A:T	eQTLcatalogue	TwinsUK_ge_blood	ENSG00000160208	A	8.36511e-08	0.0674852	0.000418256	21	44914815	RRP1B
21:44914815:A:T	eQTLcatalogue	TwinsUK_ge_LCL	ENSG00000160207	A	1.25226e-13	0.245445	6.2613e-10	21	44914815	HSF2BP
21:44914815:A:T	eQTLcatalogue	TwinsUK_ge_LCL	ENSG00000160208	A	2.2927e-06	0.0497257	0.0114635	21	44914815	RRP1B
21:44914815:A:T	eQTLGen	eQTLGen_cis_eQTLs	ENSG00000142178	T	8.9708e-06	-4.4406	0.0254009	21	44914815	SIK1
21:44914815:A:T	eQTLGen	eQTLGen_cis_eQTLs	ENSG00000160207	T	1.0831e-11	6.7951	0	21	44914815	HSF2BP
21:44914815:A:T	eQTLGen	eQTLGen_cis_eQTLs	ENSG00000160208	T	6.4876e-73	18.061	0	21	44914815	RRP1B
21:44914815:A:T	eQTLGen	eQTLGen_cis_eQTLs	ENSG00000160209	T	1.7043e-07	5.2291	0.000562676	21	44914815	PDXK
21:44914815:A:T	EyeGEx	EyeGEx	ENSG00000160208	T	4.14176e-76	1.11832	3.11467e-73	21	44914815	RRP1B
21:44914815:A:T	GTEx/v6	Whole_Blood	ENSG00000160208	T	1.48875e-09	6.24264	0.000333874	21	44914815	RRP1B
21:44914815:A:T	GTEx/v7	Artery_Aorta	ENSG00000160209	T	1.31363e-09	0.27621	2.4434e-09	21	44914815	PDXK
21:44914815:A:T	GTEx/v7	Artery_Tibial	ENSG00000160207	T	2.83415e-05	0.265014	0.00655564	21	44914815	HSF2BP
21:44914815:A:T	GTEx/v7	Artery_Tibial	ENSG00000160209	T	1.27959e-09	0.217869	1.24001e-12	21	44914815	PDXK
21:44914815:A:T	GTEx/v7	Brain_Hypothalamus	ENSG00000160207	T	8.61265e-06	-0.492114	0.020766	21	44914815	HSF2BP
21:44914815:A:T	GTEx/v7	Cells_EBV-transformed_lymphocytes	ENSG00000160207	T	9.2159e-11	0.673294	1.93383e-08	21	44914815	HSF2BP
21:44914815:A:T	GTEx/v7	Esophagus_Mucosa	ENSG00000160208	T	4.83429e-06	0.130838	0.000138054	21	44914815	RRP1B
21:44914815:A:T	GTEx/v7	Esophagus_Mucosa	ENSG00000160209	T	3.38685e-21	0.351073	5.97585e-22	21	44914815	PDXK
21:44914815:A:T	GTEx/v7	Heart_Atrial_Appendage	ENSG00000160207	T	8.04439e-06	0.344102	0.000226701	21	44914815	HSF2BP
21:44914815:A:T	GTEx/v7	Muscle_Skeletal	ENSG00000160207	T	2.65382e-06	0.2746	0.000492036	21	44914815	HSF2BP
21:44914815:A:T	GTEx/v7	Muscle_Skeletal	ENSG00000160208	T	2.516e-05	-0.106294	0.0166215	21	44914815	RRP1B
21:44914815:A:T	GTEx/v7	Skin_Not_Sun_Exposed_Suprapubic	ENSG00000160207	T	3.76218e-09	0.357374	9.6207e-06	21	44914815	HSF2BP
21:44914815:A:T	GTEx/v7	Skin_Sun_Exposed_Lower_leg	ENSG00000160207	T	1.21652e-10	0.391422	4.98162e-09	21	44914815	HSF2BP
21:44914815:A:T	GTEx/v7	Testis	ENSG00000160207	T	1.60138e-15	0.274357	1.99375e-12	21	44914815	HSF2BP
21:44914815:A:T	GTEx/v7	Thyroid	ENSG00000160208	T	5.77892e-07	-0.171004	0.000151375	21	44914815	RRP1B
21:44914815:A:T	PsychENCODE	PsychENCODE_eQTLs	ENSG00000160207	T	2.23211e-06	-0.121949	0.000279776	21	44914815	HSF2BP
21:44914815:A:T	PsychENCODE	PsychENCODE_eQTLs	ENSG00000160208	T	3.39116e-35	0.261401	4.25425e-32	21	44914815	RRP1B
21:44914815:A:T	TIGER	Nom_Alonso_Pancreatic_islets	ENSG00000160208	T	6.051e-10	6.189	4.87984e-08	21	44914815	RRP1B
21:44914815:A:T	xQTLServer	xQTLServer_eQTLs	ENSG00000160208	A	2.67108e-19	NA	1.61484e-11	21	44914815	RRP1B
21:44917183:C:T	BIOSQTL	BIOS_eQTL_geneLevel	ENSG00000160207	T	1.25965e-11	6.77331	0	21	44917183	HSF2BP
21:44917183:C:T	BIOSQTL	BIOS_eQTL_geneLevel	ENSG00000160208	T	1.88468e-16	8.22937	0	21	44917183	RRP1B
21:44917183:C:T	BIOSQTL	BIOS_eQTL_geneLevel	ENSG00000160209	T	1.05335e-06	4.88158	0.000925926	21	44917183	PDXK
21:44917183:C:T	CMC	CMC_NoSVA_cis	ENSG00000160208	T	NA	1	0.009	21	44917183	RRP1B
21:44917183:C:T	CMC	CMC_SVA_cis	ENSG00000160207	C	NA	1	0.009	21	44917183	HSF2BP
21:44917183:C:T	CMC	CMC_SVA_cis	ENSG00000160208	T	NA	1	0.009	21	44917183	RRP1B
21:44917183:C:T	eQTLcatalogue	BLUEPRINT_ge_monocyte	ENSG00000160208	C	2.70293e-15	0.111348	1.35146e-11	21	44917183	RRP1B
21:44917183:C:T	eQTLcatalogue	BLUEPRINT_ge_T-cell	ENSG00000160208	C	3.86765e-14	0.066236	1.93382e-10	21	44917183	RRP1B
21:44917183:C:T	eQTLcatalogue	BrainSeq_ge_brain	ENSG00000160207	C	9.82433e-06	-0.142515	0.0491217	21	44917183	HSF2BP
21:44917183:C:T	eQTLcatalogue	GENCORD_ge_LCL	ENSG00000160207	C	1.85658e-09	0.530113	9.2829e-06	21	44917183	HSF2BP
21:44917183:C:T	eQTLcatalogue	HipSci_ge_iPSC	ENSG00000160207	C	2.06223e-18	0.404631	1.03112e-14	21	44917183	HSF2BP
21:44917183:C:T	eQTLcatalogue	Lepik_2017_ge_blood	ENSG00000160208	C	8.31331e-12	0.056556	4.15666e-08	21	44917183	RRP1B
21:44917183:C:T	eQTLcatalogue	Quach_2016_ge_monocyte_LPS	ENSG00000160208	C	5.413e-06	-0.0899837	0.027065	21	44917183	RRP1B
21:44917183:C:T	eQTLcatalogue	Quach_2016_ge_monocyte_naive	ENSG00000160208	C	1.22025e-14	-0.193253	6.10125e-11	21	44917183	RRP1B
21:44917183:C:T	eQTLcatalogue	TwinsUK_ge_blood	ENSG00000160208	C	8.36511e-08	0.0674852	0.000418256	21	44917183	RRP1B
21:44917183:C:T	eQTLcatalogue	TwinsUK_ge_LCL	ENSG00000160207	C	1.25226e-13	0.245445	6.2613e-10	21	44917183	HSF2BP
21:44917183:C:T	eQTLcatalogue	TwinsUK_ge_LCL	ENSG00000160208	C	2.2927e-06	0.0497257	0.0114635	21	44917183	RRP1B
21:44917183:C:T	eQTLGen	eQTLGen_cis_eQTLs	ENSG00000160207	T	1.0983e-11	6.793	0	21	44917183	HSF2BP
21:44917183:C:T	eQTLGen	eQTLGen_cis_eQTLs	ENSG00000160208	T	2.8063e-73	18.1071	0	21	44917183	RRP1B
21:44917183:C:T	eQTLGen	eQTLGen_cis_eQTLs	ENSG00000160209	T	2.1509e-07	5.1859	0.000704533	21	44917183	PDXK
21:44917183:C:T	EyeGEx	EyeGEx	ENSG00000160208	T	1.12818e-76	1.11461	8.4841e-74	21	44917183	RRP1B
21:44917183:C:T	GTEx/v6	Whole_Blood	ENSG00000160208	T	3.97501e-09	6.06704	0.000333874	21	44917183	RRP1B
21:44917183:C:T	GTEx/v7	Artery_Aorta	ENSG00000160209	T	1.52307e-10	0.288249	2.4434e-09	21	44917183	PDXK
21:44917183:C:T	GTEx/v7	Artery_Tibial	ENSG00000160207	T	4.41357e-05	0.257629	0.00655564	21	44917183	HSF2BP
21:44917183:C:T	GTEx/v7	Artery_Tibial	ENSG00000160209	T	1.29768e-11	0.240258	1.24001e-12	21	44917183	PDXK
21:44917183:C:T	GTEx/v7	Cells_EBV-transformed_lymphocytes	ENSG00000160207	T	4.07904e-10	0.679104	1.93383e-08	21	44917183	HSF2BP
21:44917183:C:T	GTEx/v7	Esophagus_Mucosa	ENSG00000160208	T	9.26491e-06	0.127912	0.000138054	21	44917183	RRP1B
21:44917183:C:T	GTEx/v7	Esophagus_Mucosa	ENSG00000160209	T	4.66884e-22	0.360071	5.97585e-22	21	44917183	PDXK
21:44917183:C:T	GTEx/v7	Heart_Atrial_Appendage	ENSG00000160207	T	6.07647e-06	0.344781	0.000226701	21	44917183	HSF2BP
21:44917183:C:T	GTEx/v7	Muscle_Skeletal	ENSG00000160208	T	7.91932e-06	-0.111543	0.0166215	21	44917183	RRP1B
21:44917183:C:T	GTEx/v7	Skin_Not_Sun_Exposed_Suprapubic	ENSG00000160207	T	1.10902e-08	0.351023	9.6207e-06	21	44917183	HSF2BP
21:44917183:C:T	GTEx/v7	Skin_Sun_Exposed_Lower_leg	ENSG00000160207	T	1.21283e-10	0.391456	4.98162e-09	21	44917183	HSF2BP
21:44917183:C:T	GTEx/v7	Testis	ENSG00000160207	T	1.51253e-14	0.269659	1.99375e-12	21	44917183	HSF2BP
21:44917183:C:T	GTEx/v7	Thyroid	ENSG00000160208	T	1.64407e-06	-0.16629	0.000151375	21	44917183	RRP1B
21:44917183:C:T	PsychENCODE	PsychENCODE_eQTLs	ENSG00000160207	T	1.31065e-07	-0.138046	2.04858e-05	21	44917183	HSF2BP
21:44917183:C:T	PsychENCODE	PsychENCODE_eQTLs	ENSG00000160208	T	4.49261e-37	0.272471	6.10395e-34	21	44917183	RRP1B
21:44917183:C:T	TIGER	Nom_Alonso_Pancreatic_islets	ENSG00000160208	C	3.16e-10	-6.291	2.54839e-08	21	44917183	RRP1B
21:44917183:C:T	xQTLServer	xQTLServer_eQTLs	ENSG00000160208	C	9.1891e-20	NA	5.55541e-12	21	44917183	RRP1B
21:44918607:A:G	BIOSQTL	BIOS_eQTL_geneLevel	ENSG00000160207	G	1.25965e-11	6.77331	0	21	44918607	HSF2BP
21:44918607:A:G	BIOSQTL	BIOS_eQTL_geneLevel	ENSG00000160208	G	1.88468e-16	8.22937	0	21	44918607	RRP1B
21:44918607:A:G	BIOSQTL	BIOS_eQTL_geneLevel	ENSG00000160209	G	1.05335e-06	4.88158	0.000925926	21	44918607	PDXK
21:44918607:A:G	CMC	CMC_NoSVA_cis	ENSG00000160208	G	NA	1	0.009	21	44918607	RRP1B
21:44918607:A:G	CMC	CMC_SVA_cis	ENSG00000160207	A	NA	1	0.009	21	44918607	HSF2BP
21:44918607:A:G	CMC	CMC_SVA_cis	ENSG00000160208	G	NA	1	0.009	21	44918607	RRP1B
21:44918607:A:G	eQTLcatalogue	BLUEPRINT_ge_monocyte	ENSG00000160208	A	2.70772e-15	0.111342	1.35386e-11	21	44918607	RRP1B
21:44918607:A:G	eQTLcatalogue	BLUEPRINT_ge_T-cell	ENSG00000160208	A	3.84934e-14	0.0662389	1.92467e-10	21	44918607	RRP1B
21:44918607:A:G	eQTLcatalogue	GENCORD_ge_LCL	ENSG00000160207	A	4.70165e-09	0.518482	2.35082e-05	21	44918607	HSF2BP
21:44918607:A:G	eQTLcatalogue	HipSci_ge_iPSC	ENSG00000160207	A	2.46868e-18	0.400621	1.23434e-14	21	44918607	HSF2BP
21:44918607:A:G	eQTLcatalogue	Lepik_2017_ge_blood	ENSG00000160208	A	8.31331e-12	0.056556	4.15666e-08	21	44918607	RRP1B
21:44918607:A:G	eQTLcatalogue	Quach_2016_ge_monocyte_naive	ENSG00000160208	A	1.68995e-12	-0.179939	8.44975e-09	21	44918607	RRP1B
21:44918607:A:G	eQTLcatalogue	TwinsUK_ge_blood	ENSG00000160208	A	8.36511e-08	0.0674852	0.000418256	21	44918607	RRP1B
21:44918607:A:G	eQTLcatalogue	TwinsUK_ge_LCL	ENSG00000160207	A	1.25226e-13	0.245445	6.2613e-10	21	44918607	HSF2BP
21:44918607:A:G	eQTLcatalogue	TwinsUK_ge_LCL	ENSG00000160208	A	2.2927e-06	0.0497257	0.0114635	21	44918607	RRP1B
21:44918607:A:G	eQTLGen	eQTLGen_cis_eQTLs	ENSG00000142178	G	1.211e-05	-4.3755	0.0340489	21	44918607	SIK1
21:44918607:A:G	eQTLGen	eQTLGen_cis_eQTLs	ENSG00000160207	G	1.1323e-11	6.7887	0	21	44918607	HSF2BP
21:44918607:A:G	eQTLGen	eQTLGen_cis_eQTLs	ENSG00000160208	G	1.5885e-71	17.8834	0	21	44918607	RRP1B
21:44918607:A:G	eQTLGen	eQTLGen_cis_eQTLs	ENSG00000160209	G	6.9699e-07	4.9623	0.00219463	21	44918607	PDXK
21:44918607:A:G	EyeGEx	EyeGEx	ENSG00000160208	G	1.40024e-75	1.10697	1.053e-72	21	44918607	RRP1B
21:44918607:A:G	GTEx/v6	Whole_Blood	ENSG00000160208	G	5.36682e-08	5.58237	0.000333874	21	44918607	RRP1B
21:44918607:A:G	GTEx/v7	Artery_Aorta	ENSG00000160209	G	1.58593e-09	0.272639	2.4434e-09	21	44918607	PDXK
21:44918607:A:G	GTEx/v7	Artery_Tibial	ENSG00000160207	G	3.47535e-05	0.260711	0.00655564	21	44918607	HSF2BP
21:44918607:A:G	GTEx/v7	Artery_Tibial	ENSG00000160209	G	1.06068e-10	0.229675	1.24001e-12	21	44918607	PDXK
21:44918607:A:G	GTEx/v7	Cells_EBV-transformed_lymphocytes	ENSG00000160207	G	1.45117e-10	0.685422	1.93383e-08	21	44918607	HSF2BP
21:44918607:A:G	GTEx/v7	Esophagus_Mucosa	ENSG00000160208	G	3.68245e-06	0.132066	0.000138054	21	44918607	RRP1B
21:44918607:A:G	GTEx/v7	Esophagus_Mucosa	ENSG00000160209	G	6.658e-21	0.347931	5.97585e-22	21	44918607	PDXK
21:44918607:A:G	GTEx/v7	Heart_Atrial_Appendage	ENSG00000160207	G	4.11803e-06	0.351717	0.000226701	21	44918607	HSF2BP
21:44918607:A:G	GTEx/v7	Muscle_Skeletal	ENSG00000160207	G	1.37487e-05	0.252643	0.000492036	21	44918607	HSF2BP
21:44918607:A:G	GTEx/v7	Muscle_Skeletal	ENSG00000160208	G	1.56297e-05	-0.108032	0.0166215	21	44918607	RRP1B
21:44918607:A:G	GTEx/v7	Skin_Not_Sun_Exposed_Suprapubic	ENSG00000160207	G	2.93443e-09	0.358971	9.6207e-06	21	44918607	HSF2BP
21:44918607:A:G	GTEx/v7	Skin_Sun_Exposed_Lower_leg	ENSG00000160207	G	9.26308e-11	0.393472	4.98162e-09	21	44918607	HSF2BP
21:44918607:A:G	GTEx/v7	Testis	ENSG00000160207	G	9.94626e-16	0.275642	1.99375e-12	21	44918607	HSF2BP
21:44918607:A:G	GTEx/v7	Thyroid	ENSG00000160208	G	1.13596e-06	-0.166628	0.000151375	21	44918607	RRP1B
21:44918607:A:G	PsychENCODE	PsychENCODE_eQTLs	ENSG00000160207	G	8.2684e-06	-0.115543	0.000919317	21	44918607	HSF2BP
21:44918607:A:G	PsychENCODE	PsychENCODE_eQTLs	ENSG00000160208	G	1.11265e-34	0.260797	1.36436e-31	21	44918607	RRP1B
21:44918607:A:G	TIGER	Nom_Alonso_Pancreatic_islets	ENSG00000160208	G	6.441e-09	5.805	5.19435e-07	21	44918607	RRP1B
21:44918607:A:G	xQTLServer	xQTLServer_eQTLs	ENSG00000160208	A	7.72244e-20	NA	4.66872e-12	21	44918607	RRP1B
21:44919654:C:T	BIOSQTL	BIOS_eQTL_geneLevel	ENSG00000160207	T	8.61789e-11	6.48957	0	21	44919654	HSF2BP
21:44919654:C:T	BIOSQTL	BIOS_eQTL_geneLevel	ENSG00000160208	T	1.56643e-18	8.78489	0	21	44919654	RRP1B
21:44919654:C:T	BIOSQTL	BIOS_eQTL_geneLevel	ENSG00000160209	T	1.68284e-06	4.78828	0.00135763	21	44919654	PDXK
21:44919654:C:T	CMC	CMC_NoSVA_cis	ENSG00000160208	T	NA	1	0.009	21	44919654	RRP1B
21:44919654:C:T	CMC	CMC_SVA_cis	ENSG00000160208	T	NA	1	0.009	21	44919654	RRP1B
21:44919654:C:T	eQTLcatalogue	GENCORD_ge_LCL	ENSG00000160207	C	5.69487e-09	0.532676	2.84743e-05	21	44919654	HSF2BP
21:44919654:C:T	eQTLcatalogue	HipSci_ge_iPSC	ENSG00000160207	C	2.19581e-16	0.385612	1.0979e-12	21	44919654	HSF2BP
21:44919654:C:T	eQTLcatalogue	TwinsUK_ge_blood	ENSG00000160208	C	2.15907e-07	0.0678173	0.00107953	21	44919654	RRP1B
21:44919654:C:T	eQTLcatalogue	TwinsUK_ge_LCL	ENSG00000160207	C	1.10239e-11	0.232051	5.51195e-08	21	44919654	HSF2BP
21:44919654:C:T	eQTLcatalogue	TwinsUK_ge_LCL	ENSG00000160208	C	1.94123e-06	0.0513831	0.00970615	21	44919654	RRP1B
21:44919654:C:T	eQTLGen	eQTLGen_cis_eQTLs	ENSG00000160207	T	4.0007e-10	6.254	0	21	44919654	HSF2BP
21:44919654:C:T	eQTLGen	eQTLGen_cis_eQTLs	ENSG00000160208	T	1.9001e-86	19.7066	0	21	44919654	RRP1B
21:44919654:C:T	eQTLGen	eQTLGen_cis_eQTLs	ENSG00000160209	T	3.5479e-09	5.9041	2.59488e-05	21	44919654	PDXK
21:44919654:C:T	eQTLGen	eQTLGen_cis_eQTLs	ENSG00000160213	T	1.0336e-15	8.023	0	21	44919654	CSTB
21:44919654:C:T	EyeGEx	EyeGEx	ENSG00000160208	T	2.29764e-85	1.17588	1.72786e-82	21	44919654	RRP1B
21:44919654:C:T	GTEx/v6	Artery_Aorta	ENSG00000160209	T	4.75858e-06	4.73676	0.000407663	21	44919654	PDXK
21:44919654:C:T	GTEx/v6	Cells_EBV-transformed_lymphocytes	ENSG00000160207	T	2.78249e-08	6.0734	0.000941623	21	44919654	HSF2BP
21:44919654:C:T	GTEx/v6	Esophagus_Mucosa	ENSG00000160208	T	2.84445e-10	6.63615	0.000312239	21	44919654	RRP1B
21:44919654:C:T	GTEx/v6	Esophagus_Mucosa	ENSG00000160209	T	4.73517e-12	7.34859	0.000312239	21	44919654	PDXK
21:44919654:C:T	GTEx/v6	Muscle_Skeletal	ENSG00000160207	T	7.85821e-06	4.54353	0.00575206	21	44919654	HSF2BP
21:44919654:C:T	GTEx/v6	Skin_Sun_Exposed_Lower_leg	ENSG00000160207	T	5.69634e-06	4.63328	0.00913172	21	44919654	HSF2BP
21:44919654:C:T	GTEx/v6	Testis	ENSG00000160207	T	1.20547e-09	6.5901	0.000378299	21	44919654	HSF2BP
21:44919654:C:T	GTEx/v6	Whole_Blood	ENSG00000160208	T	5.2206e-10	6.42615	0.000333874	21	44919654	RRP1B
21:44919654:C:T	PsychENCODE	PsychENCODE_eQTLs	ENSG00000160207	T	1.52356e-05	-0.117007	0.00159407	21	44919654	HSF2BP
21:44919654:C:T	PsychENCODE	PsychENCODE_eQTLs	ENSG00000160208	T	1.7092e-50	0.326897	3.83223e-47	21	44919654	RRP1B
21:44919654:C:T	TIGER	Nom_Alonso_Pancreatic_islets	ENSG00000160208	C	1.144e-10	-6.447	9.22581e-09	21	44919654	RRP1B
21:44919654:C:T	xQTLServer	xQTLServer_eQTLs	ENSG00000160208	C	1.34534e-21	NA	8.13344e-14	21	44919654	RRP1B
21:44926759:A:C	BIOSQTL	BIOS_eQTL_geneLevel	ENSG00000160207	A	2.21046e-11	6.69149	0	21	44926759	HSF2BP
21:44926759:A:C	BIOSQTL	BIOS_eQTL_geneLevel	ENSG00000160208	A	1.25593e-18	8.80968	0	21	44926759	RRP1B
21:44926759:A:C	BIOSQTL	BIOS_eQTL_geneLevel	ENSG00000160209	A	7.23303e-07	4.95514	0.000613205	21	44926759	PDXK
21:44926759:A:C	CMC	CMC_NoSVA_cis	ENSG00000160208	A	NA	1	0.009	21	44926759	RRP1B
21:44926759:A:C	CMC	CMC_SVA_cis	ENSG00000160207	C	NA	1	0.049	21	44926759	HSF2BP
21:44926759:A:C	CMC	CMC_SVA_cis	ENSG00000160208	A	NA	1	0.009	21	44926759	RRP1B
21:44926759:A:C	eQTLcatalogue	BLUEPRINT_ge_monocyte	ENSG00000160208	C	4.96331e-12	0.0985813	2.48166e-08	21	44926759	RRP1B
21:44926759:A:C	eQTLcatalogue	BLUEPRINT_ge_T-cell	ENSG00000160208	C	1.30014e-13	0.0644257	6.5007e-10	21	44926759	RRP1B
21:44926759:A:C	eQTLcatalogue	GENCORD_ge_LCL	ENSG00000160207	C	4.88589e-10	0.547742	2.44294e-06	21	44926759	HSF2BP
21:44926759:A:C	eQTLcatalogue	HipSci_ge_iPSC	ENSG00000160207	C	1.59463e-18	0.386009	7.97315e-15	21	44926759	HSF2BP
21:44926759:A:C	eQTLcatalogue	Lepik_2017_ge_blood	ENSG00000160208	C	1.23992e-12	0.0579903	6.1996e-09	21	44926759	RRP1B
21:44926759:A:C	eQTLcatalogue	Quach_2016_ge_monocyte_naive	ENSG00000160208	C	1.01074e-11	-0.176603	5.0537e-08	21	44926759	RRP1B
21:44926759:A:C	eQTLcatalogue	TwinsUK_ge_blood	ENSG00000160208	C	9.82251e-08	0.0676981	0.000491126	21	44926759	RRP1B
21:44926759:A:C	eQTLcatalogue	TwinsUK_ge_LCL	ENSG00000160207	C	6.73553e-12	0.230102	3.36776e-08	21	44926759	HSF2BP
21:44926759:A:C	eQTLcatalogue	TwinsUK_ge_LCL	ENSG00000160208	C	1.52126e-06	0.0509604	0.0076063	21	44926759	RRP1B
21:44926759:A:C	eQTLGen	eQTLGen_cis_eQTLs	ENSG00000160207	A	7.9682e-11	6.5012	0	21	44926759	HSF2BP
21:44926759:A:C	eQTLGen	eQTLGen_cis_eQTLs	ENSG00000160208	A	7.9188e-88	19.8668	0	21	44926759	RRP1B
21:44926759:A:C	eQTLGen	eQTLGen_cis_eQTLs	ENSG00000160209	A	4.7387e-07	5.0368	0.00153086	21	44926759	PDXK
21:44926759:A:C	eQTLGen	eQTLGen_cis_eQTLs	ENSG00000160213	A	6.7808e-12	6.8623	0	21	44926759	CSTB
21:44926759:A:C	EyeGEx	EyeGEx	ENSG00000160208	A	2.16916e-90	1.18711	1.63124e-87	21	44926759	RRP1B
21:44926759:A:C	GTEx/v6	Whole_Blood	ENSG00000160208	A	1.46566e-08	5.8278	0.000333874	21	44926759	RRP1B
21:44926759:A:C	GTEx/v7	Artery_Aorta	ENSG00000160209	A	5.51078e-12	0.321944	2.4434e-09	21	44926759	PDXK
21:44926759:A:C	GTEx/v7	Artery_Tibial	ENSG00000160209	A	2.28602e-14	0.271852	1.24001e-12	21	44926759	PDXK
21:44926759:A:C	GTEx/v7	Cells_EBV-transformed_lymphocytes	ENSG00000160207	A	6.81537e-09	0.681805	1.93383e-08	21	44926759	HSF2BP
21:44926759:A:C	GTEx/v7	Esophagus_Mucosa	ENSG00000160208	A	1.86742e-06	0.139236	0.000138054	21	44926759	RRP1B
21:44926759:A:C	GTEx/v7	Esophagus_Mucosa	ENSG00000160209	A	7.64102e-22	0.363843	5.97585e-22	21	44926759	PDXK
21:44926759:A:C	GTEx/v7	Skin_Not_Sun_Exposed_Suprapubic	ENSG00000160207	A	5.3888e-06	0.295207	9.6207e-06	21	44926759	HSF2BP
21:44926759:A:C	GTEx/v7	Skin_Sun_Exposed_Lower_leg	ENSG00000160207	A	3.81971e-11	0.409946	4.98162e-09	21	44926759	HSF2BP
21:44926759:A:C	GTEx/v7	Testis	ENSG00000160207	A	2.08892e-14	0.281097	1.99375e-12	21	44926759	HSF2BP
21:44926759:A:C	GTEx/v7	Thyroid	ENSG00000160208	A	5.5092e-06	-0.165645	0.000151375	21	44926759	RRP1B
21:44926759:A:C	TIGER	Nom_Alonso_Pancreatic_islets	ENSG00000160208	C	6.499e-11	-6.532	5.24113e-09	21	44926759	RRP1B
21:44926759:A:C	xQTLServer	xQTLServer_eQTLs	ENSG00000160208	C	3.64189e-22	NA	2.20176e-14	21	44926759	RRP1B
21:44927015:C:T	BIOSQTL	BIOS_eQTL_geneLevel	ENSG00000160207	T	2.01131e-11	6.70535	0	21	44927015	HSF2BP
21:44927015:C:T	BIOSQTL	BIOS_eQTL_geneLevel	ENSG00000160208	T	1.25593e-18	8.80968	0	21	44927015	RRP1B
21:44927015:C:T	BIOSQTL	BIOS_eQTL_geneLevel	ENSG00000160209	T	7.23303e-07	4.95514	0.000613205	21	44927015	PDXK
21:44927015:C:T	CMC	CMC_NoSVA_cis	ENSG00000160208	T	NA	1	0.009	21	44927015	RRP1B
21:44927015:C:T	CMC	CMC_SVA_cis	ENSG00000160207	C	NA	1	0.049	21	44927015	HSF2BP
21:44927015:C:T	CMC	CMC_SVA_cis	ENSG00000160208	T	NA	1	0.009	21	44927015	RRP1B
21:44927015:C:T	eQTLcatalogue	BLUEPRINT_ge_monocyte	ENSG00000160208	C	4.96331e-12	0.0985813	2.48166e-08	21	44927015	RRP1B
21:44927015:C:T	eQTLcatalogue	BLUEPRINT_ge_T-cell	ENSG00000160208	C	1.30014e-13	0.0644257	6.5007e-10	21	44927015	RRP1B
21:44927015:C:T	eQTLcatalogue	GENCORD_ge_LCL	ENSG00000160207	C	4.87829e-10	0.547722	2.43915e-06	21	44927015	HSF2BP
21:44927015:C:T	eQTLcatalogue	HipSci_ge_iPSC	ENSG00000160207	C	1.57519e-18	0.385559	7.87595e-15	21	44927015	HSF2BP
21:44927015:C:T	eQTLcatalogue	Lepik_2017_ge_blood	ENSG00000160208	C	5.27509e-13	0.0589596	2.63754e-09	21	44927015	RRP1B
21:44927015:C:T	eQTLcatalogue	Quach_2016_ge_monocyte_naive	ENSG00000160208	C	1.01396e-11	-0.176588	5.0698e-08	21	44927015	RRP1B
21:44927015:C:T	eQTLcatalogue	TwinsUK_ge_blood	ENSG00000160208	C	9.82251e-08	0.0676981	0.000491126	21	44927015	RRP1B
21:44927015:C:T	eQTLcatalogue	TwinsUK_ge_LCL	ENSG00000160207	C	6.73553e-12	0.230102	3.36776e-08	21	44927015	HSF2BP
21:44927015:C:T	eQTLcatalogue	TwinsUK_ge_LCL	ENSG00000160208	C	1.52126e-06	0.0509604	0.0076063	21	44927015	RRP1B
21:44927015:C:T	eQTLGen	eQTLGen_cis_eQTLs	ENSG00000160207	T	1.0265e-10	6.4631	0	21	44927015	HSF2BP
21:44927015:C:T	eQTLGen	eQTLGen_cis_eQTLs	ENSG00000160208	T	1.0331e-88	19.9687	0	21	44927015	RRP1B
21:44927015:C:T	eQTLGen	eQTLGen_cis_eQTLs	ENSG00000160209	T	4.1314e-07	5.0629	0.00129846	21	44927015	PDXK
21:44927015:C:T	eQTLGen	eQTLGen_cis_eQTLs	ENSG00000160213	T	2.5233e-12	7.0021	0	21	44927015	CSTB
21:44927015:C:T	EyeGEx	EyeGEx	ENSG00000160208	T	2.16609e-90	1.18709	1.62894e-87	21	44927015	RRP1B
21:44927015:C:T	GTEx/v6	Lung	ENSG00000160209	T	5.27787e-06	4.66041	0.00409538	21	44927015	PDXK
21:44927015:C:T	GTEx/v6	Whole_Blood	ENSG00000160208	T	6.13837e-09	5.98815	0.000333874	21	44927015	RRP1B
21:44927015:C:T	GTEx/v7	Artery_Aorta	ENSG00000160209	T	5.51078e-12	0.321944	2.4434e-09	21	44927015	PDXK
21:44927015:C:T	GTEx/v7	Artery_Tibial	ENSG00000160209	T	2.31099e-14	0.272005	1.24001e-12	21	44927015	PDXK
21:44927015:C:T	GTEx/v7	Cells_EBV-transformed_lymphocytes	ENSG00000160207	T	3.04652e-09	0.690127	1.93383e-08	21	44927015	HSF2BP
21:44927015:C:T	GTEx/v7	Esophagus_Mucosa	ENSG00000160208	T	1.7507e-06	0.139702	0.000138054	21	44927015	RRP1B
21:44927015:C:T	GTEx/v7	Esophagus_Mucosa	ENSG00000160209	T	7.95902e-22	0.363971	5.97585e-22	21	44927015	PDXK
21:44927015:C:T	GTEx/v7	Skin_Not_Sun_Exposed_Suprapubic	ENSG00000160207	T	6.25141e-06	0.293099	9.6207e-06	21	44927015	HSF2BP
21:44927015:C:T	GTEx/v7	Skin_Sun_Exposed_Lower_leg	ENSG00000160207	T	6.14551e-11	0.405112	4.98162e-09	21	44927015	HSF2BP
21:44927015:C:T	GTEx/v7	Testis	ENSG00000160207	T	2.08892e-14	0.281097	1.99375e-12	21	44927015	HSF2BP
21:44927015:C:T	GTEx/v7	Thyroid	ENSG00000160208	T	1.10144e-05	-0.159554	0.000151375	21	44927015	RRP1B
21:44927015:C:T	TIGER	Nom_Alonso_Pancreatic_islets	ENSG00000160208	C	6.518e-11	-6.531	5.25645e-09	21	44927015	RRP1B
21:44927015:C:T	xQTLServer	xQTLServer_eQTLs	ENSG00000160208	C	2.7335e-22	NA	1.65258e-14	21	44927015	RRP1B
21:44927089:C:T	BIOSQTL	BIOS_eQTL_geneLevel	ENSG00000160207	C	2.01131e-11	6.70535	0	21	44927089	HSF2BP
21:44927089:C:T	BIOSQTL	BIOS_eQTL_geneLevel	ENSG00000160208	C	1.25593e-18	8.80968	0	21	44927089	RRP1B
21:44927089:C:T	BIOSQTL	BIOS_eQTL_geneLevel	ENSG00000160209	C	7.23303e-07	4.95514	0.000613205	21	44927089	PDXK
21:44927089:C:T	CMC	CMC_NoSVA_cis	ENSG00000160208	C	NA	1	0.009	21	44927089	RRP1B
21:44927089:C:T	CMC	CMC_SVA_cis	ENSG00000160207	T	NA	1	0.049	21	44927089	HSF2BP
21:44927089:C:T	CMC	CMC_SVA_cis	ENSG00000160208	C	NA	1	0.009	21	44927089	RRP1B
21:44927089:C:T	eQTLcatalogue	BLUEPRINT_ge_monocyte	ENSG00000160208	T	4.85621e-12	0.0986274	2.4281e-08	21	44927089	RRP1B
21:44927089:C:T	eQTLcatalogue	BLUEPRINT_ge_T-cell	ENSG00000160208	T	1.35717e-13	0.0643891	6.78585e-10	21	44927089	RRP1B
21:44927089:C:T	eQTLcatalogue	GENCORD_ge_LCL	ENSG00000160207	T	4.87187e-10	0.547703	2.43593e-06	21	44927089	HSF2BP
21:44927089:C:T	eQTLcatalogue	HipSci_ge_iPSC	ENSG00000160207	T	1.54774e-18	0.385416	7.7387e-15	21	44927089	HSF2BP
21:44927089:C:T	eQTLcatalogue	Lepik_2017_ge_blood	ENSG00000160208	T	5.27509e-13	0.0589596	2.63754e-09	21	44927089	RRP1B
21:44927089:C:T	eQTLcatalogue	Quach_2016_ge_monocyte_naive	ENSG00000160208	T	1.01472e-11	-0.176583	5.0736e-08	21	44927089	RRP1B
21:44927089:C:T	eQTLcatalogue	TwinsUK_ge_blood	ENSG00000160208	T	9.82251e-08	0.0676981	0.000491126	21	44927089	RRP1B
21:44927089:C:T	eQTLcatalogue	TwinsUK_ge_LCL	ENSG00000160207	T	6.73553e-12	0.230102	3.36776e-08	21	44927089	HSF2BP
21:44927089:C:T	eQTLcatalogue	TwinsUK_ge_LCL	ENSG00000160208	T	1.52126e-06	0.0509604	0.0076063	21	44927089	RRP1B
21:44927089:C:T	eQTLGen	eQTLGen_cis_eQTLs	ENSG00000160207	C	9.2823e-11	6.4783	0	21	44927089	HSF2BP
21:44927089:C:T	eQTLGen	eQTLGen_cis_eQTLs	ENSG00000160208	C	2.1874e-89	20.046	0	21	44927089	RRP1B
21:44927089:C:T	eQTLGen	eQTLGen_cis_eQTLs	ENSG00000160209	C	1.915e-07	5.2075	0.000630226	21	44927089	PDXK
21:44927089:C:T	eQTLGen	eQTLGen_cis_eQTLs	ENSG00000160213	C	2.0031e-11	6.7058	0	21	44927089	CSTB
21:44927089:C:T	EyeGEx	EyeGEx	ENSG00000160208	C	2.17405e-90	1.18708	1.63492e-87	21	44927089	RRP1B
21:44927089:C:T	GTEx/v6	Lung	ENSG00000160209	C	5.63683e-06	4.6456	0.00409538	21	44927089	PDXK
21:44927089:C:T	GTEx/v6	Whole_Blood	ENSG00000160208	C	1.67798e-08	5.80258	0.000333874	21	44927089	RRP1B
21:44927089:C:T	GTEx/v7	Artery_Aorta	ENSG00000160209	C	5.51078e-12	0.321944	2.4434e-09	21	44927089	PDXK
21:44927089:C:T	GTEx/v7	Artery_Tibial	ENSG00000160209	C	2.28602e-14	0.271852	1.24001e-12	21	44927089	PDXK
21:44927089:C:T	GTEx/v7	Cells_EBV-transformed_lymphocytes	ENSG00000160207	C	6.81537e-09	0.681805	1.93383e-08	21	44927089	HSF2BP
21:44927089:C:T	GTEx/v7	Esophagus_Mucosa	ENSG00000160208	C	1.86742e-06	0.139236	0.000138054	21	44927089	RRP1B
21:44927089:C:T	GTEx/v7	Esophagus_Mucosa	ENSG00000160209	C	7.64102e-22	0.363843	5.97585e-22	21	44927089	PDXK
21:44927089:C:T	GTEx/v7	Skin_Not_Sun_Exposed_Suprapubic	ENSG00000160207	C	5.3888e-06	0.295207	9.6207e-06	21	44927089	HSF2BP
21:44927089:C:T	GTEx/v7	Skin_Sun_Exposed_Lower_leg	ENSG00000160207	C	3.81971e-11	0.409946	4.98162e-09	21	44927089	HSF2BP
21:44927089:C:T	GTEx/v7	Testis	ENSG00000160207	C	2.08892e-14	0.281097	1.99375e-12	21	44927089	HSF2BP
21:44927089:C:T	GTEx/v7	Thyroid	ENSG00000160208	C	5.5092e-06	-0.165645	0.000151375	21	44927089	RRP1B
21:44927089:C:T	PsychENCODE	PsychENCODE_eQTLs	ENSG00000160207	C	5.12156e-06	-0.121014	0.000595628	21	44927089	HSF2BP
21:44927089:C:T	PsychENCODE	PsychENCODE_eQTLs	ENSG00000160208	C	3.86926e-45	0.303992	7.18386e-42	21	44927089	RRP1B
21:44927089:C:T	TIGER	Nom_Alonso_Pancreatic_islets	ENSG00000160208	C	6.524e-11	6.531	5.26129e-09	21	44927089	RRP1B
21:44927089:C:T	xQTLServer	xQTLServer_eQTLs	ENSG00000160208	T	2.7335e-22	NA	1.65258e-14	21	44927089	RRP1B
21:44927107:A:C	BIOSQTL	BIOS_eQTL_geneLevel	ENSG00000160207	A	6.35749e-12	6.87154	0	21	44927107	HSF2BP
21:44927107:A:C	BIOSQTL	BIOS_eQTL_geneLevel	ENSG00000160208	A	1.29974e-16	8.27374	0	21	44927107	RRP1B
21:44927107:A:C	BIOSQTL	BIOS_eQTL_geneLevel	ENSG00000160209	A	4.78848e-07	5.03478	0.000358231	21	44927107	PDXK
21:44927107:A:C	CMC	CMC_NoSVA_cis	ENSG00000160208	A	NA	1	0.009	21	44927107	RRP1B
21:44927107:A:C	CMC	CMC_SVA_cis	ENSG00000160207	C	NA	1	0.009	21	44927107	HSF2BP
21:44927107:A:C	CMC	CMC_SVA_cis	ENSG00000160208	A	NA	1	0.009	21	44927107	RRP1B
21:44927107:A:C	eQTLcatalogue	BLUEPRINT_ge_monocyte	ENSG00000160208	C	2.62582e-15	0.111397	1.31291e-11	21	44927107	RRP1B
21:44927107:A:C	eQTLcatalogue	BLUEPRINT_ge_T-cell	ENSG00000160208	C	4.0302e-14	0.0662012	2.0151e-10	21	44927107	RRP1B
21:44927107:A:C	eQTLcatalogue	GENCORD_ge_LCL	ENSG00000160207	C	3.95691e-09	0.514905	1.97846e-05	21	44927107	HSF2BP
21:44927107:A:C	eQTLcatalogue	HipSci_ge_iPSC	ENSG00000160207	C	9.54193e-19	0.389769	4.77097e-15	21	44927107	HSF2BP
21:44927107:A:C	eQTLcatalogue	Lepik_2017_ge_blood	ENSG00000160208	C	8.31331e-12	0.056556	4.15666e-08	21	44927107	RRP1B
21:44927107:A:C	eQTLcatalogue	Quach_2016_ge_monocyte_naive	ENSG00000160208	C	3.08877e-12	-0.17489	1.54439e-08	21	44927107	RRP1B
21:44927107:A:C	eQTLcatalogue	TwinsUK_ge_blood	ENSG00000160208	C	9.41651e-08	0.067645	0.000470826	21	44927107	RRP1B
21:44927107:A:C	eQTLcatalogue	TwinsUK_ge_LCL	ENSG00000160207	C	1.02358e-13	0.24708	5.1179e-10	21	44927107	HSF2BP
21:44927107:A:C	eQTLcatalogue	TwinsUK_ge_LCL	ENSG00000160208	C	2.11754e-06	0.0500545	0.0105877	21	44927107	RRP1B
21:44927107:A:C	eQTLGen	eQTLGen_cis_eQTLs	ENSG00000142178	A	1.5406e-05	-4.3226	0.042496	21	44927107	SIK1
21:44927107:A:C	eQTLGen	eQTLGen_cis_eQTLs	ENSG00000160207	A	1.5052e-11	6.7474	0	21	44927107	HSF2BP
21:44927107:A:C	eQTLGen	eQTLGen_cis_eQTLs	ENSG00000160208	A	5.6448e-78	18.6932	0	21	44927107	RRP1B
21:44927107:A:C	eQTLGen	eQTLGen_cis_eQTLs	ENSG00000160209	A	6.4736e-08	5.4054	0.000277673	21	44927107	PDXK
21:44927107:A:C	EyeGEx	EyeGEx	ENSG00000160208	A	2.0175e-75	1.09534	1.51719e-72	21	44927107	RRP1B
21:44927107:A:C	GTEx/v6	Whole_Blood	ENSG00000160208	A	5.05077e-09	6.02365	0.000333874	21	44927107	RRP1B
21:44927107:A:C	GTEx/v7	Artery_Aorta	ENSG00000160209	A	1.47851e-09	0.274127	2.4434e-09	21	44927107	PDXK
21:44927107:A:C	GTEx/v7	Artery_Tibial	ENSG00000160209	A	5.99669e-10	0.220159	1.24001e-12	21	44927107	PDXK
21:44927107:A:C	GTEx/v7	Cells_EBV-transformed_lymphocytes	ENSG00000160207	A	1.12623e-10	0.677592	1.93383e-08	21	44927107	HSF2BP
21:44927107:A:C	GTEx/v7	Esophagus_Mucosa	ENSG00000160208	A	3.56529e-06	0.132363	0.000138054	21	44927107	RRP1B
21:44927107:A:C	GTEx/v7	Esophagus_Mucosa	ENSG00000160209	A	6.92674e-21	0.348095	5.97585e-22	21	44927107	PDXK
21:44927107:A:C	GTEx/v7	Heart_Atrial_Appendage	ENSG00000160207	A	6.52219e-06	0.346514	0.000226701	21	44927107	HSF2BP
21:44927107:A:C	GTEx/v7	Muscle_Skeletal	ENSG00000160207	A	1.54951e-05	0.250912	0.000492036	21	44927107	HSF2BP
21:44927107:A:C	GTEx/v7	Muscle_Skeletal	ENSG00000160208	A	1.07969e-05	-0.109907	0.0166215	21	44927107	RRP1B
21:44927107:A:C	GTEx/v7	Skin_Not_Sun_Exposed_Suprapubic	ENSG00000160207	A	3.15979e-09	0.357042	9.6207e-06	21	44927107	HSF2BP
21:44927107:A:C	GTEx/v7	Skin_Sun_Exposed_Lower_leg	ENSG00000160207	A	7.63948e-11	0.395007	4.98162e-09	21	44927107	HSF2BP
21:44927107:A:C	GTEx/v7	Testis	ENSG00000160207	A	1.60138e-15	0.274357	1.99375e-12	21	44927107	HSF2BP
21:44927107:A:C	GTEx/v7	Thyroid	ENSG00000160208	A	1.02721e-06	-0.166846	0.000151375	21	44927107	RRP1B
21:44927107:A:C	PsychENCODE	PsychENCODE_eQTLs	ENSG00000160207	A	2.18682e-06	-0.121568	0.000274581	21	44927107	HSF2BP
21:44927107:A:C	PsychENCODE	PsychENCODE_eQTLs	ENSG00000160208	A	2.73875e-34	0.256994	3.30031e-31	21	44927107	RRP1B
21:44927107:A:C	TIGER	Nom_Alonso_Pancreatic_islets	ENSG00000160208	C	6.17e-09	-5.812	4.97581e-07	21	44927107	RRP1B
21:44927107:A:C	xQTLServer	xQTLServer_eQTLs	ENSG00000160208	C	5.44987e-20	NA	3.2948e-12	21	44927107	RRP1B
21:44932017:A:G	BIOSQTL	BIOS_eQTL_geneLevel	ENSG00000160207	A	7.66084e-10	6.15199	6.21195e-06	21	44932017	HSF2BP
21:44932017:A:G	BIOSQTL	BIOS_eQTL_geneLevel	ENSG00000160208	A	2.64722e-16	8.18844	0	21	44932017	RRP1B
21:44932017:A:G	BIOSQTL	BIOS_eQTL_geneLevel	ENSG00000160209	A	4.55292e-06	4.58451	0.00320952	21	44932017	PDXK
21:44932017:A:G	CMC	CMC_NoSVA_cis	ENSG00000160208	A	NA	1	0.009	21	44932017	RRP1B
21:44932017:A:G	CMC	CMC_SVA_cis	ENSG00000160208	A	NA	1	0.009	21	44932017	RRP1B
21:44932017:A:G	eQTLcatalogue	BLUEPRINT_ge_monocyte	ENSG00000160208	A	2.22059e-10	-0.0917683	1.1103e-06	21	44932017	RRP1B
21:44932017:A:G	eQTLcatalogue	BLUEPRINT_ge_T-cell	ENSG00000160208	A	9.90278e-12	-0.0597276	4.95139e-08	21	44932017	RRP1B
21:44932017:A:G	eQTLcatalogue	GENCORD_ge_LCL	ENSG00000160207	A	2.87823e-07	-0.445208	0.00143911	21	44932017	HSF2BP
21:44932017:A:G	eQTLcatalogue	HipSci_ge_iPSC	ENSG00000160207	A	2.07941e-14	-0.346973	1.0397e-10	21	44932017	HSF2BP
21:44932017:A:G	eQTLcatalogue	Lepik_2017_ge_blood	ENSG00000160208	A	6.92317e-10	-0.0497797	3.46159e-06	21	44932017	RRP1B
21:44932017:A:G	eQTLcatalogue	TwinsUK_ge_blood	ENSG00000160208	A	3.56836e-06	-0.0612386	0.0178418	21	44932017	RRP1B
21:44932017:A:G	eQTLcatalogue	TwinsUK_ge_LCL	ENSG00000160207	A	1.04492e-08	-0.190853	5.2246e-05	21	44932017	HSF2BP
21:44932017:A:G	eQTLGen	eQTLGen_cis_eQTLs	ENSG00000142178	A	4.0202e-07	-5.068	0.00126786	21	44932017	SIK1
21:44932017:A:G	eQTLGen	eQTLGen_cis_eQTLs	ENSG00000160207	A	9.3344e-09	5.7426	5.79113e-05	21	44932017	HSF2BP
21:44932017:A:G	eQTLGen	eQTLGen_cis_eQTLs	ENSG00000160208	A	7.0923e-75	18.3085	0	21	44932017	RRP1B
21:44932017:A:G	eQTLGen	eQTLGen_cis_eQTLs	ENSG00000160213	A	4.9725e-18	8.6541	0	21	44932017	CSTB
21:44932017:A:G	EyeGEx	EyeGEx	ENSG00000160208	A	1.2005e-69	1.08295	9.02796e-67	21	44932017	RRP1B
21:44932017:A:G	GTEx/v6	Testis	ENSG00000160208	G	4.8445e-06	-4.78668	0.0012918	21	44932017	RRP1B
21:44932017:A:G	GTEx/v6	Whole_Blood	ENSG00000160208	G	3.01887e-08	-5.69214	0.000333874	21	44932017	RRP1B
21:44932017:A:G	GTEx/v7	Artery_Aorta	ENSG00000160209	G	2.6732e-10	-0.307916	2.4434e-09	21	44932017	PDXK
21:44932017:A:G	GTEx/v7	Artery_Tibial	ENSG00000160209	G	4.52906e-08	-0.207227	1.24001e-12	21	44932017	PDXK
21:44932017:A:G	GTEx/v7	Cells_EBV-transformed_lymphocytes	ENSG00000160207	G	2.60758e-06	-0.589875	1.93383e-08	21	44932017	HSF2BP
21:44932017:A:G	GTEx/v7	Esophagus_Mucosa	ENSG00000160208	G	3.22238e-07	-0.149824	0.000138054	21	44932017	RRP1B
21:44932017:A:G	GTEx/v7	Esophagus_Mucosa	ENSG00000160209	G	7.24098e-21	-0.358665	5.97585e-22	21	44932017	PDXK
21:44932017:A:G	GTEx/v7	Muscle_Skeletal	ENSG00000160207	G	3.59379e-06	-0.279986	0.000492036	21	44932017	HSF2BP
21:44932017:A:G	GTEx/v7	Muscle_Skeletal	ENSG00000160208	G	1.99457e-05	0.11113	0.0166215	21	44932017	RRP1B
21:44932017:A:G	GTEx/v7	Skin_Not_Sun_Exposed_Suprapubic	ENSG00000160207	G	6.56235e-06	-0.293339	9.6207e-06	21	44932017	HSF2BP
21:44932017:A:G	GTEx/v7	Skin_Sun_Exposed_Lower_leg	ENSG00000160207	G	2.19157e-09	-0.378234	4.98162e-09	21	44932017	HSF2BP
21:44932017:A:G	GTEx/v7	Testis	ENSG00000160207	G	3.41312e-11	-0.255759	1.99375e-12	21	44932017	HSF2BP
21:44932017:A:G	TIGER	Nom_Alonso_Pancreatic_islets	ENSG00000160208	G	1.925e-09	-6.004	1.55242e-07	21	44932017	RRP1B
21:44932017:A:G	xQTLServer	xQTLServer_eQTLs	ENSG00000160208	G	5.75326e-20	NA	3.47822e-12	21	44932017	RRP1B
21:44939428:A:G	BIOSQTL	BIOS_eQTL_geneLevel	ENSG00000160207	A	3.43972e-11	6.62652	0	21	44939428	HSF2BP
21:44939428:A:G	BIOSQTL	BIOS_eQTL_geneLevel	ENSG00000160208	A	4.51372e-19	8.92363	0	21	44939428	RRP1B
21:44939428:A:G	BIOSQTL	BIOS_eQTL_geneLevel	ENSG00000160209	A	4.08829e-07	5.06495	0.000295524	21	44939428	PDXK
21:44939428:A:G	CMC	CMC_NoSVA_cis	ENSG00000160208	A	NA	1	0.009	21	44939428	RRP1B
21:44939428:A:G	CMC	CMC_SVA_cis	ENSG00000160208	A	NA	1	0.009	21	44939428	RRP1B
21:44939428:A:G	eQTLcatalogue	BLUEPRINT_ge_monocyte	ENSG00000160208	A	8.59341e-11	-0.0935541	4.2967e-07	21	44939428	RRP1B
21:44939428:A:G	eQTLcatalogue	BLUEPRINT_ge_T-cell	ENSG00000160208	A	7.35154e-13	-0.0627857	3.67577e-09	21	44939428	RRP1B
21:44939428:A:G	eQTLcatalogue	GENCORD_ge_LCL	ENSG00000160207	A	3.51814e-09	-0.534951	1.75907e-05	21	44939428	HSF2BP
21:44939428:A:G	eQTLcatalogue	HipSci_ge_iPSC	ENSG00000160207	A	1.85664e-17	-0.37114	9.2832e-14	21	44939428	HSF2BP
21:44939428:A:G	eQTLcatalogue	Lepik_2017_ge_blood	ENSG00000160208	A	5.89063e-13	-0.0588553	2.94531e-09	21	44939428	RRP1B
21:44939428:A:G	eQTLcatalogue	TwinsUK_ge_blood	ENSG00000160208	A	2.37762e-07	-0.0680886	0.00118881	21	44939428	RRP1B
21:44939428:A:G	eQTLcatalogue	TwinsUK_ge_LCL	ENSG00000160207	A	9.08846e-12	-0.233827	4.54423e-08	21	44939428	HSF2BP
21:44939428:A:G	eQTLcatalogue	TwinsUK_ge_LCL	ENSG00000160208	A	1.76968e-06	-0.0517734	0.0088484	21	44939428	RRP1B
21:44939428:A:G	eQTLGen	eQTLGen_cis_eQTLs	ENSG00000160207	A	4.5348e-09	5.8634	3.23604e-05	21	44939428	HSF2BP
21:44939428:A:G	eQTLGen	eQTLGen_cis_eQTLs	ENSG00000160208	A	1.0353e-84	19.503	0	21	44939428	RRP1B
21:44939428:A:G	eQTLGen	eQTLGen_cis_eQTLs	ENSG00000160209	A	8.7276e-08	5.3514	0.00033348	21	44939428	PDXK
21:44939428:A:G	eQTLGen	eQTLGen_cis_eQTLs	ENSG00000160213	A	7.3913e-15	7.7777	0	21	44939428	CSTB
21:44939428:A:G	EyeGEx	EyeGEx	ENSG00000160208	A	7.06424e-85	1.16149	5.31243e-82	21	44939428	RRP1B
21:44939428:A:G	GTEx/v6	Muscle_Skeletal	ENSG00000160207	G	3.83547e-06	-4.70227	0.00575206	21	44939428	HSF2BP
21:44939428:A:G	GTEx/v6	Whole_Blood	ENSG00000160208	G	1.70932e-09	-6.21815	0.000333874	21	44939428	RRP1B
21:44939428:A:G	GTEx/v7	Artery_Aorta	ENSG00000160209	G	2.30101e-10	-0.312511	2.4434e-09	21	44939428	PDXK
21:44939428:A:G	GTEx/v7	Artery_Tibial	ENSG00000160209	G	4.05655e-12	-0.258102	1.24001e-12	21	44939428	PDXK
21:44939428:A:G	GTEx/v7	Cells_EBV-transformed_lymphocytes	ENSG00000160207	G	1.00639e-07	-0.689795	1.93383e-08	21	44939428	HSF2BP
21:44939428:A:G	GTEx/v7	Esophagus_Mucosa	ENSG00000160208	G	2.96171e-08	-0.164438	0.000138054	21	44939428	RRP1B
21:44939428:A:G	GTEx/v7	Esophagus_Mucosa	ENSG00000160209	G	6.73947e-22	-0.372461	5.97585e-22	21	44939428	PDXK
21:44939428:A:G	GTEx/v7	Skin_Not_Sun_Exposed_Suprapubic	ENSG00000160207	G	6.1077e-07	-0.335814	9.6207e-06	21	44939428	HSF2BP
21:44939428:A:G	GTEx/v7	Skin_Sun_Exposed_Lower_leg	ENSG00000160207	G	6.29505e-12	-0.447068	4.98162e-09	21	44939428	HSF2BP
21:44939428:A:G	GTEx/v7	Testis	ENSG00000160207	G	7.38533e-13	-0.278898	1.99375e-12	21	44939428	HSF2BP
21:44939428:A:G	GTEx/v7	Thyroid	ENSG00000160208	G	3.83305e-05	0.153785	0.000151375	21	44939428	RRP1B
21:44939428:A:G	PsychENCODE	PsychENCODE_eQTLs	ENSG00000160207	G	9.34748e-06	0.118799	0.00102686	21	44939428	HSF2BP
21:44939428:A:G	PsychENCODE	PsychENCODE_eQTLs	ENSG00000160208	G	3.8478e-51	-0.325959	8.81056e-48	21	44939428	RRP1B
21:44939428:A:G	TIGER	Nom_Alonso_Pancreatic_islets	ENSG00000160208	G	1.259e-10	-6.432	1.01532e-08	21	44939428	RRP1B
21:44939428:A:G	xQTLServer	xQTLServer_eQTLs	ENSG00000160208	G	9.45822e-22	NA	5.71811e-14	21	44939428	RRP1B
21:44940966:G:GGGA	eQTLcatalogue	GENCORD_ge_LCL	ENSG00000160207	G	3.13149e-10	-0.553954	1.56574e-06	21	44940966	HSF2BP
21:44940966:G:GGGA	eQTLcatalogue	HipSci_ge_iPSC	ENSG00000160207	G	7.06403e-19	-0.36629	3.53201e-15	21	44940966	HSF2BP
21:44940966:G:GGGA	eQTLcatalogue	Lepik_2017_ge_blood	ENSG00000160208	G	5.7463e-12	-0.0565729	2.87315e-08	21	44940966	RRP1B
21:44940966:G:GGGA	eQTLcatalogue	Quach_2016_ge_monocyte_naive	ENSG00000160208	G	1.0506e-11	0.176432	5.253e-08	21	44940966	RRP1B
21:44940966:G:GGGA	EyeGEx	EyeGEx	ENSG00000160208	G	2.73856e-90	1.18451	2.05944e-87	21	44940966	RRP1B
21:44940966:G:GGGA	GTEx/v7	Artery_Aorta	ENSG00000160209	GGGA	1.91675e-11	-0.314199	2.4434e-09	21	44940966	PDXK
21:44940966:G:GGGA	GTEx/v7	Artery_Tibial	ENSG00000160209	GGGA	2.6379e-14	-0.272807	1.24001e-12	21	44940966	PDXK
21:44940966:G:GGGA	GTEx/v7	Cells_EBV-transformed_lymphocytes	ENSG00000160207	GGGA	2.24953e-09	-0.694384	1.93383e-08	21	44940966	HSF2BP
21:44940966:G:GGGA	GTEx/v7	Esophagus_Mucosa	ENSG00000160208	GGGA	2.11043e-06	-0.138463	0.000138054	21	44940966	RRP1B
21:44940966:G:GGGA	GTEx/v7	Esophagus_Mucosa	ENSG00000160209	GGGA	2.73727e-22	-0.367011	5.97585e-22	21	44940966	PDXK
21:44940966:G:GGGA	GTEx/v7	Skin_Not_Sun_Exposed_Suprapubic	ENSG00000160207	GGGA	6.3578e-06	-0.296135	9.6207e-06	21	44940966	HSF2BP
21:44940966:G:GGGA	GTEx/v7	Skin_Sun_Exposed_Lower_leg	ENSG00000160207	GGGA	7.28871e-11	-0.405657	4.98162e-09	21	44940966	HSF2BP
21:44940966:G:GGGA	GTEx/v7	Testis	ENSG00000160207	GGGA	3.19652e-14	-0.279553	1.99375e-12	21	44940966	HSF2BP
21:44940966:G:GGGA	GTEx/v7	Thyroid	ENSG00000160208	GGGA	1.12126e-05	0.159286	0.000151375	21	44940966	RRP1B
21:44940966:G:GGGA	TIGER	Nom_Alonso_Pancreatic_islets	ENSG00000160208	GGGA	6.926e-11	-6.522	5.58548e-09	21	44940966	RRP1B
21:44942692:A:G	BIOSQTL	BIOS_eQTL_geneLevel	ENSG00000160207	G	2.22866e-11	6.69031	0	21	44942692	HSF2BP
21:44942692:A:G	BIOSQTL	BIOS_eQTL_geneLevel	ENSG00000160208	G	1.62605e-18	8.78062	0	21	44942692	RRP1B
21:44942692:A:G	BIOSQTL	BIOS_eQTL_geneLevel	ENSG00000160209	G	6.37817e-07	4.97949	0.000525199	21	44942692	PDXK
21:44942692:A:G	CMC	CMC_NoSVA_cis	ENSG00000160208	G	NA	1	0.009	21	44942692	RRP1B
21:44942692:A:G	CMC	CMC_SVA_cis	ENSG00000160207	A	NA	1	0.049	21	44942692	HSF2BP
21:44942692:A:G	CMC	CMC_SVA_cis	ENSG00000160208	G	NA	1	0.009	21	44942692	RRP1B
21:44942692:A:G	eQTLcatalogue	GENCORD_ge_LCL	ENSG00000160207	G	3.01108e-10	-0.554409	1.50554e-06	21	44942692	HSF2BP
21:44942692:A:G	eQTLcatalogue	HipSci_ge_iPSC	ENSG00000160207	G	6.70315e-19	-0.364417	3.35158e-15	21	44942692	HSF2BP
21:44942692:A:G	eQTLcatalogue	Lepik_2017_ge_blood	ENSG00000160208	G	7.54594e-13	-0.0583198	3.77297e-09	21	44942692	RRP1B
21:44942692:A:G	eQTLcatalogue	Quach_2016_ge_monocyte_naive	ENSG00000160208	G	1.05063e-11	0.176422	5.25315e-08	21	44942692	RRP1B
21:44942692:A:G	eQTLcatalogue	TwinsUK_ge_blood	ENSG00000160208	G	9.82251e-08	-0.0676981	0.000491126	21	44942692	RRP1B
21:44942692:A:G	eQTLcatalogue	TwinsUK_ge_LCL	ENSG00000160207	G	6.73553e-12	-0.230102	3.36776e-08	21	44942692	HSF2BP
21:44942692:A:G	eQTLcatalogue	TwinsUK_ge_LCL	ENSG00000160208	G	1.52126e-06	-0.0509604	0.0076063	21	44942692	RRP1B
21:44942692:A:G	eQTLGen	eQTLGen_cis_eQTLs	ENSG00000160207	G	9.1599e-10	6.1234	1.31423e-05	21	44942692	HSF2BP
21:44942692:A:G	eQTLGen	eQTLGen_cis_eQTLs	ENSG00000160208	G	1.6877e-86	19.7125	0	21	44942692	RRP1B
21:44942692:A:G	eQTLGen	eQTLGen_cis_eQTLs	ENSG00000160209	G	3.3778e-06	4.6465	0.00975845	21	44942692	PDXK
21:44942692:A:G	eQTLGen	eQTLGen_cis_eQTLs	ENSG00000160213	G	2.1216e-11	6.6975	0	21	44942692	CSTB
21:44942692:A:G	EyeGEx	EyeGEx	ENSG00000160208	G	2.88762e-90	1.1843	2.17154e-87	21	44942692	RRP1B
21:44942692:A:G	GTEx/v6	Whole_Blood	ENSG00000160208	A	9.29492e-09	-5.91211	0.000333874	21	44942692	RRP1B
21:44942692:A:G	GTEx/v7	Artery_Aorta	ENSG00000160209	A	5.51078e-12	-0.321944	2.4434e-09	21	44942692	PDXK
21:44942692:A:G	GTEx/v7	Artery_Tibial	ENSG00000160209	A	1.74327e-14	-0.273054	1.24001e-12	21	44942692	PDXK
21:44942692:A:G	GTEx/v7	Cells_EBV-transformed_lymphocytes	ENSG00000160207	A	5.03317e-09	-0.686383	1.93383e-08	21	44942692	HSF2BP
21:44942692:A:G	GTEx/v7	Esophagus_Mucosa	ENSG00000160208	A	2.17571e-06	-0.138304	0.000138054	21	44942692	RRP1B
21:44942692:A:G	GTEx/v7	Esophagus_Mucosa	ENSG00000160209	A	1.94425e-22	-0.368162	5.97585e-22	21	44942692	PDXK
21:44942692:A:G	GTEx/v7	Skin_Not_Sun_Exposed_Suprapubic	ENSG00000160207	A	5.30847e-06	-0.295669	9.6207e-06	21	44942692	HSF2BP
21:44942692:A:G	GTEx/v7	Skin_Sun_Exposed_Lower_leg	ENSG00000160207	A	5.00255e-11	-0.407587	4.98162e-09	21	44942692	HSF2BP
21:44942692:A:G	GTEx/v7	Testis	ENSG00000160207	A	4.03399e-14	-0.278141	1.99375e-12	21	44942692	HSF2BP
21:44942692:A:G	GTEx/v7	Thyroid	ENSG00000160208	A	5.04292e-06	0.166214	0.000151375	21	44942692	RRP1B
21:44942692:A:G	PsychENCODE	PsychENCODE_eQTLs	ENSG00000160207	A	3.394e-06	0.122571	0.00041002	21	44942692	HSF2BP
21:44942692:A:G	PsychENCODE	PsychENCODE_eQTLs	ENSG00000160208	A	5.98245e-46	-0.304882	1.14188e-42	21	44942692	RRP1B
21:44942692:A:G	TIGER	Nom_Alonso_Pancreatic_islets	ENSG00000160208	G	7.651e-11	6.507	6.17016e-09	21	44942692	RRP1B
21:44942692:A:G	xQTLServer	xQTLServer_eQTLs	ENSG00000160208	A	6.73071e-22	NA	4.06916e-14	21	44942692	RRP1B
21:44943550:C:G	BIOSQTL	BIOS_eQTL_geneLevel	ENSG00000160207	C	4.66039e-11	6.58159	0	21	44943550	HSF2BP
21:44943550:C:G	BIOSQTL	BIOS_eQTL_geneLevel	ENSG00000160208	C	4.04919e-18	8.67756	0	21	44943550	RRP1B
21:44943550:C:G	BIOSQTL	BIOS_eQTL_geneLevel	ENSG00000160209	C	5.02908e-07	5.02535	0.000400513	21	44943550	PDXK
21:44943550:C:G	CMC	CMC_NoSVA_cis	ENSG00000160208	C	NA	1	0.009	21	44943550	RRP1B
21:44943550:C:G	CMC	CMC_SVA_cis	ENSG00000160207	G	NA	1	0.049	21	44943550	HSF2BP
21:44943550:C:G	CMC	CMC_SVA_cis	ENSG00000160208	C	NA	1	0.009	21	44943550	RRP1B
21:44943550:C:G	eQTLcatalogue	BLUEPRINT_ge_monocyte	ENSG00000160208	C	4.94053e-12	-0.0985909	2.47027e-08	21	44943550	RRP1B
21:44943550:C:G	eQTLcatalogue	BLUEPRINT_ge_T-cell	ENSG00000160208	C	1.31146e-13	-0.0644182	6.5573e-10	21	44943550	RRP1B
21:44943550:C:G	eQTLcatalogue	GENCORD_ge_LCL	ENSG00000160207	C	2.9538e-10	-0.554615	1.4769e-06	21	44943550	HSF2BP
21:44943550:C:G	eQTLcatalogue	HipSci_ge_iPSC	ENSG00000160207	C	6.59119e-19	-0.363672	3.29559e-15	21	44943550	HSF2BP
21:44943550:C:G	eQTLcatalogue	Lepik_2017_ge_blood	ENSG00000160208	C	6.67379e-13	-0.0587119	3.33689e-09	21	44943550	RRP1B
21:44943550:C:G	eQTLcatalogue	Quach_2016_ge_monocyte_naive	ENSG00000160208	C	1.04952e-11	0.176421	5.2476e-08	21	44943550	RRP1B
21:44943550:C:G	eQTLcatalogue	TwinsUK_ge_blood	ENSG00000160208	C	9.82251e-08	-0.0676981	0.000491126	21	44943550	RRP1B
21:44943550:C:G	eQTLcatalogue	TwinsUK_ge_LCL	ENSG00000160207	C	6.73553e-12	-0.230102	3.36776e-08	21	44943550	HSF2BP
21:44943550:C:G	eQTLcatalogue	TwinsUK_ge_LCL	ENSG00000160208	C	1.52126e-06	-0.0509604	0.0076063	21	44943550	RRP1B
21:44943550:C:G	eQTLGen	eQTLGen_cis_eQTLs	ENSG00000160207	C	7.5839e-10	6.1534	1.31657e-05	21	44943550	HSF2BP
21:44943550:C:G	eQTLGen	eQTLGen_cis_eQTLs	ENSG00000160208	C	9.8166e-87	19.7398	0	21	44943550	RRP1B
21:44943550:C:G	eQTLGen	eQTLGen_cis_eQTLs	ENSG00000160209	C	3.9997e-06	4.6115	0.0115438	21	44943550	PDXK
21:44943550:C:G	eQTLGen	eQTLGen_cis_eQTLs	ENSG00000160213	C	1.5904e-11	6.7396	0	21	44943550	CSTB
21:44943550:C:G	EyeGEx	EyeGEx	ENSG00000160208	C	2.8545e-90	1.18423	2.14663e-87	21	44943550	RRP1B
21:44943550:C:G	GTEx/v6	Whole_Blood	ENSG00000160208	G	9.40479e-09	-5.90995	0.000333874	21	44943550	RRP1B
21:44943550:C:G	GTEx/v7	Artery_Aorta	ENSG00000160209	G	2.96014e-12	-0.33297	2.4434e-09	21	44943550	PDXK
21:44943550:C:G	GTEx/v7	Artery_Tibial	ENSG00000160209	G	9.77344e-14	-0.270206	1.24001e-12	21	44943550	PDXK
21:44943550:C:G	GTEx/v7	Cells_EBV-transformed_lymphocytes	ENSG00000160207	G	1.22808e-08	-0.679739	1.93383e-08	21	44943550	HSF2BP
21:44943550:C:G	GTEx/v7	Esophagus_Mucosa	ENSG00000160208	G	9.75337e-06	-0.134045	0.000138054	21	44943550	RRP1B
21:44943550:C:G	GTEx/v7	Esophagus_Mucosa	ENSG00000160209	G	5.414e-20	-0.361434	5.97585e-22	21	44943550	PDXK
21:44943550:C:G	GTEx/v7	Skin_Not_Sun_Exposed_Suprapubic	ENSG00000160207	G	5.46439e-06	-0.29669	9.6207e-06	21	44943550	HSF2BP
21:44943550:C:G	GTEx/v7	Skin_Sun_Exposed_Lower_leg	ENSG00000160207	G	4.75132e-12	-0.433886	4.98162e-09	21	44943550	HSF2BP
21:44943550:C:G	GTEx/v7	Testis	ENSG00000160207	G	2.67184e-13	-0.273296	1.99375e-12	21	44943550	HSF2BP
21:44943550:C:G	GTEx/v7	Thyroid	ENSG00000160208	G	2.05821e-05	0.156643	0.000151375	21	44943550	RRP1B
21:44943550:C:G	GTEx/v7	Vagina	ENSG00000160209	G	5.50348e-06	-0.329316	0.00763834	21	44943550	PDXK
21:44943550:C:G	TIGER	Nom_Alonso_Pancreatic_islets	ENSG00000160208	G	7.693e-11	-6.506	6.20403e-09	21	44943550	RRP1B
21:44943550:C:G	xQTLServer	xQTLServer_eQTLs	ENSG00000160208	G	6.73071e-22	NA	4.06916e-14	21	44943550	RRP1B
21:44945759:C:T	BIOSQTL	BIOS_eQTL_geneLevel	ENSG00000160207	T	2.31556e-11	6.68472	0	21	44945759	HSF2BP
21:44945759:C:T	BIOSQTL	BIOS_eQTL_geneLevel	ENSG00000160208	T	5.87039e-17	8.36788	0	21	44945759	RRP1B
21:44945759:C:T	BIOSQTL	BIOS_eQTL_geneLevel	ENSG00000160209	T	2.20227e-07	5.18149	0.000152889	21	44945759	PDXK
21:44945759:C:T	CMC	CMC_NoSVA_cis	ENSG00000160208	T	NA	1	0.009	21	44945759	RRP1B
21:44945759:C:T	CMC	CMC_SVA_cis	ENSG00000160207	C	NA	1	0.009	21	44945759	HSF2BP
21:44945759:C:T	CMC	CMC_SVA_cis	ENSG00000160208	T	NA	1	0.009	21	44945759	RRP1B
21:44945759:C:T	eQTLcatalogue	BLUEPRINT_ge_monocyte	ENSG00000160208	T	1.18743e-13	-0.105286	5.93715e-10	21	44945759	RRP1B
21:44945759:C:T	eQTLcatalogue	BLUEPRINT_ge_T-cell	ENSG00000160208	T	2.35496e-13	-0.0641217	1.17748e-09	21	44945759	RRP1B
21:44945759:C:T	eQTLcatalogue	GENCORD_ge_LCL	ENSG00000160207	T	8.36234e-09	-0.513368	4.18117e-05	21	44945759	HSF2BP
21:44945759:C:T	eQTLcatalogue	HipSci_ge_iPSC	ENSG00000160207	T	1.78435e-18	-0.357615	8.92175e-15	21	44945759	HSF2BP
21:44945759:C:T	eQTLcatalogue	Lepik_2017_ge_blood	ENSG00000160208	T	1.43486e-11	-0.0558026	7.1743e-08	21	44945759	RRP1B
21:44945759:C:T	eQTLcatalogue	Quach_2016_ge_monocyte_LPS	ENSG00000160208	T	5.81194e-06	0.0877832	0.0290597	21	44945759	RRP1B
21:44945759:C:T	eQTLcatalogue	Quach_2016_ge_monocyte_naive	ENSG00000160208	T	1.63118e-15	0.19556	8.1559e-12	21	44945759	RRP1B
21:44945759:C:T	eQTLcatalogue	TwinsUK_ge_blood	ENSG00000160208	T	9.41651e-08	-0.067645	0.000470826	21	44945759	RRP1B
21:44945759:C:T	eQTLcatalogue	TwinsUK_ge_LCL	ENSG00000160207	T	1.02358e-13	-0.24708	5.1179e-10	21	44945759	HSF2BP
21:44945759:C:T	eQTLcatalogue	TwinsUK_ge_LCL	ENSG00000160208	T	2.11754e-06	-0.0500545	0.0105877	21	44945759	RRP1B
21:44945759:C:T	eQTLGen	eQTLGen_cis_eQTLs	ENSG00000142178	T	1.5061e-05	-4.3276	0.0416864	21	44945759	SIK1
21:44945759:C:T	eQTLGen	eQTLGen_cis_eQTLs	ENSG00000160207	T	1.1333e-09	6.0896	1.3113e-05	21	44945759	HSF2BP
21:44945759:C:T	eQTLGen	eQTLGen_cis_eQTLs	ENSG00000160208	T	1.0698e-74	18.2862	0	21	44945759	RRP1B
21:44945759:C:T	eQTLGen	eQTLGen_cis_eQTLs	ENSG00000160209	T	9.1635e-07	4.909	0.00289322	21	44945759	PDXK
21:44945759:C:T	EyeGEx	EyeGEx	ENSG00000160208	T	3.69565e-74	1.08509	2.77919e-71	21	44945759	RRP1B
21:44945759:C:T	GTEx/v6	Whole_Blood	ENSG00000160208	C	4.7644e-08	-5.60521	0.000333874	21	44945759	RRP1B
21:44945759:C:T	GTEx/v7	Artery_Aorta	ENSG00000160209	C	1.62298e-09	-0.274911	2.4434e-09	21	44945759	PDXK
21:44945759:C:T	GTEx/v7	Artery_Tibial	ENSG00000160209	C	4.82637e-09	-0.208576	1.24001e-12	21	44945759	PDXK
21:44945759:C:T	GTEx/v7	Cells_EBV-transformed_lymphocytes	ENSG00000160207	C	1.44152e-10	-0.703037	1.93383e-08	21	44945759	HSF2BP
21:44945759:C:T	GTEx/v7	Esophagus_Mucosa	ENSG00000160208	C	1.28328e-06	-0.139339	0.000138054	21	44945759	RRP1B
21:44945759:C:T	GTEx/v7	Esophagus_Mucosa	ENSG00000160209	C	4.23288e-21	-0.353017	5.97585e-22	21	44945759	PDXK
21:44945759:C:T	GTEx/v7	Heart_Atrial_Appendage	ENSG00000160207	C	2.11778e-06	-0.366941	0.000226701	21	44945759	HSF2BP
21:44945759:C:T	GTEx/v7	Muscle_Skeletal	ENSG00000160207	C	1.12394e-06	-0.284921	0.000492036	21	44945759	HSF2BP
21:44945759:C:T	GTEx/v7	Muscle_Skeletal	ENSG00000160208	C	2.71923e-05	0.106046	0.0166215	21	44945759	RRP1B
21:44945759:C:T	GTEx/v7	Skin_Not_Sun_Exposed_Suprapubic	ENSG00000160207	C	5.58662e-09	-0.355399	9.6207e-06	21	44945759	HSF2BP
21:44945759:C:T	GTEx/v7	Skin_Sun_Exposed_Lower_leg	ENSG00000160207	C	1.7369e-11	-0.410487	4.98162e-09	21	44945759	HSF2BP
21:44945759:C:T	GTEx/v7	Testis	ENSG00000160207	C	4.84822e-14	-0.264142	1.99375e-12	21	44945759	HSF2BP
21:44945759:C:T	GTEx/v7	Thyroid	ENSG00000160208	C	6.14402e-07	0.169258	0.000151375	21	44945759	RRP1B
21:44945759:C:T	PsychENCODE	PsychENCODE_eQTLs	ENSG00000160207	C	1.34644e-07	0.135417	2.10035e-05	21	44945759	HSF2BP
21:44945759:C:T	PsychENCODE	PsychENCODE_eQTLs	ENSG00000160208	C	1.85471e-37	-0.268895	2.56232e-34	21	44945759	RRP1B
21:44945759:C:T	TIGER	Nom_Alonso_Pancreatic_islets	ENSG00000160208	C	1.002e-08	-5.73	8.08065e-07	21	44945759	RRP1B
21:44945759:C:T	xQTLServer	xQTLServer_eQTLs	ENSG00000160208	C	1.23183e-19	NA	7.4472e-12	21	44945759	RRP1B
21:44946625:A:G	BIOSQTL	BIOS_eQTL_geneLevel	ENSG00000160207	G	4.66545e-12	6.91547	0	21	44946625	HSF2BP
21:44946625:A:G	BIOSQTL	BIOS_eQTL_geneLevel	ENSG00000160208	G	1.01686e-16	8.30291	0	21	44946625	RRP1B
21:44946625:A:G	BIOSQTL	BIOS_eQTL_geneLevel	ENSG00000160209	G	2.6895e-07	5.14416	0.000201207	21	44946625	PDXK
21:44946625:A:G	CMC	CMC_NoSVA_cis	ENSG00000160208	G	NA	1	0.009	21	44946625	RRP1B
21:44946625:A:G	CMC	CMC_SVA_cis	ENSG00000160207	A	NA	1	0.009	21	44946625	HSF2BP
21:44946625:A:G	CMC	CMC_SVA_cis	ENSG00000160208	G	NA	1	0.009	21	44946625	RRP1B
21:44946625:A:G	eQTLcatalogue	BLUEPRINT_ge_monocyte	ENSG00000160208	G	2.70913e-15	-0.111343	1.35456e-11	21	44946625	RRP1B
21:44946625:A:G	eQTLcatalogue	BLUEPRINT_ge_T-cell	ENSG00000160208	G	3.85063e-14	-0.0662392	1.92532e-10	21	44946625	RRP1B
21:44946625:A:G	eQTLcatalogue	GENCORD_ge_LCL	ENSG00000160207	G	3.83672e-09	-0.519753	1.91836e-05	21	44946625	HSF2BP
21:44946625:A:G	eQTLcatalogue	HipSci_ge_iPSC	ENSG00000160207	G	3.84178e-19	-0.360056	1.92089e-15	21	44946625	HSF2BP
21:44946625:A:G	eQTLcatalogue	Lepik_2017_ge_blood	ENSG00000160208	G	1.19355e-11	-0.0560787	5.96775e-08	21	44946625	RRP1B
21:44946625:A:G	eQTLcatalogue	Quach_2016_ge_monocyte_LPS	ENSG00000160208	G	5.79012e-06	0.0872369	0.0289506	21	44946625	RRP1B
21:44946625:A:G	eQTLcatalogue	Quach_2016_ge_monocyte_naive	ENSG00000160208	G	9.14408e-16	0.195856	4.57204e-12	21	44946625	RRP1B
21:44946625:A:G	eQTLcatalogue	TwinsUK_ge_blood	ENSG00000160208	G	9.41651e-08	-0.067645	0.000470826	21	44946625	RRP1B
21:44946625:A:G	eQTLcatalogue	TwinsUK_ge_LCL	ENSG00000160207	G	1.02358e-13	-0.24708	5.1179e-10	21	44946625	HSF2BP
21:44946625:A:G	eQTLcatalogue	TwinsUK_ge_LCL	ENSG00000160208	G	2.11754e-06	-0.0500545	0.0105877	21	44946625	RRP1B
21:44946625:A:G	eQTLGen	eQTLGen_cis_eQTLs	ENSG00000142178	G	9.371e-06	-4.4311	0.0264035	21	44946625	SIK1
21:44946625:A:G	eQTLGen	eQTLGen_cis_eQTLs	ENSG00000160207	G	2.4421e-10	6.3308	0	21	44946625	HSF2BP
21:44946625:A:G	eQTLGen	eQTLGen_cis_eQTLs	ENSG00000160208	G	2.2507e-75	18.3708	0	21	44946625	RRP1B
21:44946625:A:G	eQTLGen	eQTLGen_cis_eQTLs	ENSG00000160209	G	2.4171e-06	4.7151	0.00707138	21	44946625	PDXK
21:44946625:A:G	EyeGEx	EyeGEx	ENSG00000160208	G	2.6117e-75	1.09224	1.96404e-72	21	44946625	RRP1B
21:44946625:A:G	GTEx/v6	Whole_Blood	ENSG00000160208	A	2.43111e-08	-5.73305	0.000333874	21	44946625	RRP1B
21:44946625:A:G	GTEx/v7	Artery_Aorta	ENSG00000160209	A	2.20213e-09	-0.271451	2.4434e-09	21	44946625	PDXK
21:44946625:A:G	GTEx/v7	Artery_Tibial	ENSG00000160207	A	3.44134e-05	-0.259452	0.00655564	21	44946625	HSF2BP
21:44946625:A:G	GTEx/v7	Artery_Tibial	ENSG00000160209	A	2.49153e-09	-0.211894	1.24001e-12	21	44946625	PDXK
21:44946625:A:G	GTEx/v7	Cells_EBV-transformed_lymphocytes	ENSG00000160207	A	2.18086e-11	-0.715752	1.93383e-08	21	44946625	HSF2BP
21:44946625:A:G	GTEx/v7	Esophagus_Mucosa	ENSG00000160208	A	4.6229e-06	-0.132154	0.000138054	21	44946625	RRP1B
21:44946625:A:G	GTEx/v7	Esophagus_Mucosa	ENSG00000160209	A	1.27992e-20	-0.349406	5.97585e-22	21	44946625	PDXK
21:44946625:A:G	GTEx/v7	Heart_Atrial_Appendage	ENSG00000160207	A	2.64891e-06	-0.361642	0.000226701	21	44946625	HSF2BP
21:44946625:A:G	GTEx/v7	Muscle_Skeletal	ENSG00000160207	A	9.46451e-07	-0.286011	0.000492036	21	44946625	HSF2BP
21:44946625:A:G	GTEx/v7	Muscle_Skeletal	ENSG00000160208	A	2.51993e-05	0.106162	0.0166215	21	44946625	RRP1B
21:44946625:A:G	GTEx/v7	Skin_Not_Sun_Exposed_Suprapubic	ENSG00000160207	A	4.80718e-09	-0.35752	9.6207e-06	21	44946625	HSF2BP
21:44946625:A:G	GTEx/v7	Skin_Sun_Exposed_Lower_leg	ENSG00000160207	A	5.65251e-11	-0.397938	4.98162e-09	21	44946625	HSF2BP
21:44946625:A:G	GTEx/v7	Testis	ENSG00000160207	A	1.36407e-15	-0.275504	1.99375e-12	21	44946625	HSF2BP
21:44946625:A:G	GTEx/v7	Thyroid	ENSG00000160208	A	1.27581e-07	0.17883	0.000151375	21	44946625	RRP1B
21:44946625:A:G	PsychENCODE	PsychENCODE_eQTLs	ENSG00000160207	A	3.65711e-07	0.130623	5.3007e-05	21	44946625	HSF2BP
21:44946625:A:G	PsychENCODE	PsychENCODE_eQTLs	ENSG00000160208	A	2.06305e-38	-0.272144	2.96001e-35	21	44946625	RRP1B
21:44946625:A:G	TIGER	Nom_Alonso_Pancreatic_islets	ENSG00000160208	G	7.353e-09	5.783	5.92984e-07	21	44946625	RRP1B
21:44946625:A:G	xQTLServer	xQTLServer_eQTLs	ENSG00000160208	A	1.23183e-19	NA	7.4472e-12	21	44946625	RRP1B
21:44947807:C:T	BIOSQTL	BIOS_eQTL_geneLevel	ENSG00000160207	T	5.17105e-12	6.901	0	21	44947807	HSF2BP
21:44947807:C:T	BIOSQTL	BIOS_eQTL_geneLevel	ENSG00000160208	T	1.01686e-16	8.30291	0	21	44947807	RRP1B
21:44947807:C:T	BIOSQTL	BIOS_eQTL_geneLevel	ENSG00000160209	T	2.6895e-07	5.14416	0.000201207	21	44947807	PDXK
21:44947807:C:T	CMC	CMC_NoSVA_cis	ENSG00000160208	T	NA	1	0.009	21	44947807	RRP1B
21:44947807:C:T	CMC	CMC_SVA_cis	ENSG00000160207	C	NA	1	0.009	21	44947807	HSF2BP
21:44947807:C:T	CMC	CMC_SVA_cis	ENSG00000160208	T	NA	1	0.009	21	44947807	RRP1B
21:44947807:C:T	eQTLcatalogue	BLUEPRINT_ge_monocyte	ENSG00000160208	T	2.70326e-15	-0.111346	1.35163e-11	21	44947807	RRP1B
21:44947807:C:T	eQTLcatalogue	BLUEPRINT_ge_T-cell	ENSG00000160208	T	3.86974e-14	-0.0662349	1.93487e-10	21	44947807	RRP1B
21:44947807:C:T	eQTLcatalogue	GENCORD_ge_LCL	ENSG00000160207	T	1.90505e-09	-0.526999	9.52525e-06	21	44947807	HSF2BP
21:44947807:C:T	eQTLcatalogue	HipSci_ge_iPSC	ENSG00000160207	T	9.78602e-19	-0.353109	4.89301e-15	21	44947807	HSF2BP
21:44947807:C:T	eQTLcatalogue	Lepik_2017_ge_blood	ENSG00000160208	T	1.19355e-11	-0.0560787	5.96775e-08	21	44947807	RRP1B
21:44947807:C:T	eQTLcatalogue	Quach_2016_ge_monocyte_LPS	ENSG00000160208	T	5.8837e-06	0.0872347	0.0294185	21	44947807	RRP1B
21:44947807:C:T	eQTLcatalogue	Quach_2016_ge_monocyte_naive	ENSG00000160208	T	9.35941e-16	0.196004	4.6797e-12	21	44947807	RRP1B
21:44947807:C:T	eQTLcatalogue	TwinsUK_ge_blood	ENSG00000160208	T	9.41651e-08	-0.067645	0.000470826	21	44947807	RRP1B
21:44947807:C:T	eQTLcatalogue	TwinsUK_ge_LCL	ENSG00000160207	T	1.02358e-13	-0.24708	5.1179e-10	21	44947807	HSF2BP
21:44947807:C:T	eQTLcatalogue	TwinsUK_ge_LCL	ENSG00000160208	T	2.11754e-06	-0.0500545	0.0105877	21	44947807	RRP1B
21:44947807:C:T	eQTLGen	eQTLGen_cis_eQTLs	ENSG00000142178	T	1.6047e-05	-4.3137	0.0443881	21	44947807	SIK1
21:44947807:C:T	eQTLGen	eQTLGen_cis_eQTLs	ENSG00000160207	T	1.9914e-10	6.3621	0	21	44947807	HSF2BP
21:44947807:C:T	eQTLGen	eQTLGen_cis_eQTLs	ENSG00000160208	T	5.9677e-75	18.318	0	21	44947807	RRP1B
21:44947807:C:T	eQTLGen	eQTLGen_cis_eQTLs	ENSG00000160209	T	1.4028e-06	4.8246	0.00423222	21	44947807	PDXK
21:44947807:C:T	EyeGEx	EyeGEx	ENSG00000160208	T	2.00424e-75	1.09437	1.50722e-72	21	44947807	RRP1B
21:44947807:C:T	GTEx/v6	Whole_Blood	ENSG00000160208	C	2.42632e-08	-5.73342	0.000333874	21	44947807	RRP1B
21:44947807:C:T	GTEx/v7	Artery_Aorta	ENSG00000160209	C	1.58832e-09	-0.272286	2.4434e-09	21	44947807	PDXK
21:44947807:C:T	GTEx/v7	Artery_Tibial	ENSG00000160207	C	3.44134e-05	-0.259452	0.00655564	21	44947807	HSF2BP
21:44947807:C:T	GTEx/v7	Artery_Tibial	ENSG00000160209	C	2.49153e-09	-0.211894	1.24001e-12	21	44947807	PDXK
21:44947807:C:T	GTEx/v7	Cells_EBV-transformed_lymphocytes	ENSG00000160207	C	8.70984e-12	-0.722361	1.93383e-08	21	44947807	HSF2BP
21:44947807:C:T	GTEx/v7	Esophagus_Mucosa	ENSG00000160208	C	4.68555e-06	-0.131589	0.000138054	21	44947807	RRP1B
21:44947807:C:T	GTEx/v7	Esophagus_Mucosa	ENSG00000160209	C	7.68375e-21	-0.349851	5.97585e-22	21	44947807	PDXK
21:44947807:C:T	GTEx/v7	Heart_Atrial_Appendage	ENSG00000160207	C	2.64891e-06	-0.361642	0.000226701	21	44947807	HSF2BP
21:44947807:C:T	GTEx/v7	Muscle_Skeletal	ENSG00000160207	C	5.18357e-07	-0.291063	0.000492036	21	44947807	HSF2BP
21:44947807:C:T	GTEx/v7	Muscle_Skeletal	ENSG00000160208	C	2.57059e-05	0.105481	0.0166215	21	44947807	RRP1B
21:44947807:C:T	GTEx/v7	Skin_Not_Sun_Exposed_Suprapubic	ENSG00000160207	C	6.04989e-09	-0.35476	9.6207e-06	21	44947807	HSF2BP
21:44947807:C:T	GTEx/v7	Skin_Sun_Exposed_Lower_leg	ENSG00000160207	C	7.31316e-11	-0.394641	4.98162e-09	21	44947807	HSF2BP
21:44947807:C:T	GTEx/v7	Testis	ENSG00000160207	C	1.31837e-15	-0.276091	1.99375e-12	21	44947807	HSF2BP
21:44947807:C:T	GTEx/v7	Thyroid	ENSG00000160208	C	6.13751e-07	0.168554	0.000151375	21	44947807	RRP1B
21:44947807:C:T	PsychENCODE	PsychENCODE_eQTLs	ENSG00000160207	C	2.71106e-07	0.131953	4.0201e-05	21	44947807	HSF2BP
21:44947807:C:T	PsychENCODE	PsychENCODE_eQTLs	ENSG00000160208	C	1.93186e-38	-0.272022	2.77442e-35	21	44947807	RRP1B
21:44947807:C:T	TIGER	Nom_Alonso_Pancreatic_islets	ENSG00000160208	C	7.304e-10	-6.159	5.89032e-08	21	44947807	RRP1B
21:44947807:C:T	xQTLServer	xQTLServer_eQTLs	ENSG00000160208	C	1.23183e-19	NA	7.4472e-12	21	44947807	RRP1B
21:44949285:C:T	BIOSQTL	BIOS_eQTL_geneLevel	ENSG00000160207	T	5.3187e-12	6.89684	0	21	44949285	HSF2BP
21:44949285:C:T	BIOSQTL	BIOS_eQTL_geneLevel	ENSG00000160208	T	1.01686e-16	8.30291	0	21	44949285	RRP1B
21:44949285:C:T	BIOSQTL	BIOS_eQTL_geneLevel	ENSG00000160209	T	2.6895e-07	5.14416	0.000201207	21	44949285	PDXK
21:44949285:C:T	CMC	CMC_NoSVA_cis	ENSG00000160208	T	NA	1	0.009	21	44949285	RRP1B
21:44949285:C:T	CMC	CMC_SVA_cis	ENSG00000160207	C	NA	1	0.009	21	44949285	HSF2BP
21:44949285:C:T	CMC	CMC_SVA_cis	ENSG00000160208	T	NA	1	0.009	21	44949285	RRP1B
21:44949285:C:T	eQTLcatalogue	BLUEPRINT_ge_monocyte	ENSG00000160208	T	2.70243e-15	-0.111349	1.35122e-11	21	44949285	RRP1B
21:44949285:C:T	eQTLcatalogue	BLUEPRINT_ge_T-cell	ENSG00000160208	T	3.83963e-14	-0.066244	1.91982e-10	21	44949285	RRP1B
21:44949285:C:T	eQTLcatalogue	GENCORD_ge_LCL	ENSG00000160207	T	1.33949e-09	-0.531297	6.69745e-06	21	44949285	HSF2BP
21:44949285:C:T	eQTLcatalogue	HipSci_ge_iPSC	ENSG00000160207	T	3.45405e-19	-0.355353	1.72703e-15	21	44949285	HSF2BP
21:44949285:C:T	eQTLcatalogue	Lepik_2017_ge_blood	ENSG00000160208	T	1.69001e-11	-0.0557485	8.45005e-08	21	44949285	RRP1B
21:44949285:C:T	eQTLcatalogue	Quach_2016_ge_monocyte_naive	ENSG00000160208	T	1.36895e-15	0.196074	6.84475e-12	21	44949285	RRP1B
21:44949285:C:T	eQTLcatalogue	TwinsUK_ge_blood	ENSG00000160208	T	9.41651e-08	-0.067645	0.000470826	21	44949285	RRP1B
21:44949285:C:T	eQTLcatalogue	TwinsUK_ge_LCL	ENSG00000160207	T	1.02358e-13	-0.24708	5.1179e-10	21	44949285	HSF2BP
21:44949285:C:T	eQTLcatalogue	TwinsUK_ge_LCL	ENSG00000160208	T	2.11754e-06	-0.0500545	0.0105877	21	44949285	RRP1B
21:44949285:C:T	eQTLGen	eQTLGen_cis_eQTLs	ENSG00000142178	T	7.069e-06	-4.4916	0.0201662	21	44949285	SIK1
21:44949285:C:T	eQTLGen	eQTLGen_cis_eQTLs	ENSG00000160207	T	5.0451e-11	6.5698	0	21	44949285	HSF2BP
21:44949285:C:T	eQTLGen	eQTLGen_cis_eQTLs	ENSG00000160208	T	1.7646e-75	18.3841	0	21	44949285	RRP1B
21:44949285:C:T	eQTLGen	eQTLGen_cis_eQTLs	ENSG00000160209	T	3.1682e-06	4.6597	0.00917276	21	44949285	PDXK
21:44949285:C:T	EyeGEx	EyeGEx	ENSG00000160208	T	6.61205e-76	1.09566	4.97237e-73	21	44949285	RRP1B
21:44949285:C:T	GTEx/v6	Whole_Blood	ENSG00000160208	C	2.42342e-08	-5.73364	0.000333874	21	44949285	RRP1B
21:44949285:C:T	GTEx/v7	Artery_Aorta	ENSG00000160209	C	1.58832e-09	-0.272286	2.4434e-09	21	44949285	PDXK
21:44949285:C:T	GTEx/v7	Artery_Tibial	ENSG00000160207	C	3.44134e-05	-0.259452	0.00655564	21	44949285	HSF2BP
21:44949285:C:T	GTEx/v7	Artery_Tibial	ENSG00000160209	C	2.49153e-09	-0.211894	1.24001e-12	21	44949285	PDXK
21:44949285:C:T	GTEx/v7	Cells_EBV-transformed_lymphocytes	ENSG00000160207	C	8.70984e-12	-0.722361	1.93383e-08	21	44949285	HSF2BP
21:44949285:C:T	GTEx/v7	Esophagus_Mucosa	ENSG00000160208	C	4.68555e-06	-0.131589	0.000138054	21	44949285	RRP1B
21:44949285:C:T	GTEx/v7	Esophagus_Mucosa	ENSG00000160209	C	7.68375e-21	-0.349851	5.97585e-22	21	44949285	PDXK
21:44949285:C:T	GTEx/v7	Heart_Atrial_Appendage	ENSG00000160207	C	2.64891e-06	-0.361642	0.000226701	21	44949285	HSF2BP
21:44949285:C:T	GTEx/v7	Muscle_Skeletal	ENSG00000160207	C	8.95383e-07	-0.284312	0.000492036	21	44949285	HSF2BP
21:44949285:C:T	GTEx/v7	Muscle_Skeletal	ENSG00000160208	C	2.91938e-05	0.104488	0.0166215	21	44949285	RRP1B
21:44949285:C:T	GTEx/v7	Skin_Not_Sun_Exposed_Suprapubic	ENSG00000160207	C	4.03963e-09	-0.357114	9.6207e-06	21	44949285	HSF2BP
21:44949285:C:T	GTEx/v7	Skin_Sun_Exposed_Lower_leg	ENSG00000160207	C	7.31316e-11	-0.394641	4.98162e-09	21	44949285	HSF2BP
21:44949285:C:T	GTEx/v7	Testis	ENSG00000160207	C	1.31837e-15	-0.276091	1.99375e-12	21	44949285	HSF2BP
21:44949285:C:T	GTEx/v7	Thyroid	ENSG00000160208	C	6.13751e-07	0.168554	0.000151375	21	44949285	RRP1B
21:44949285:C:T	TIGER	Nom_Alonso_Pancreatic_islets	ENSG00000160208	C	7.304e-10	-6.159	5.89032e-08	21	44949285	RRP1B
21:44949285:C:T	xQTLServer	xQTLServer_eQTLs	ENSG00000160208	C	1.23183e-19	NA	7.4472e-12	21	44949285	RRP1B
21:44950020:A:G	BIOSQTL	BIOS_eQTL_geneLevel	ENSG00000160207	G	1.81226e-11	6.72044	0	21	44950020	HSF2BP
21:44950020:A:G	BIOSQTL	BIOS_eQTL_geneLevel	ENSG00000160208	G	1.05994e-18	8.82862	0	21	44950020	RRP1B
21:44950020:A:G	BIOSQTL	BIOS_eQTL_geneLevel	ENSG00000160209	G	4.10119e-07	5.0644	0.000295477	21	44950020	PDXK
21:44950020:A:G	CMC	CMC_NoSVA_cis	ENSG00000160208	G	NA	1	0.009	21	44950020	RRP1B
21:44950020:A:G	CMC	CMC_SVA_cis	ENSG00000160207	A	NA	1	0.049	21	44950020	HSF2BP
21:44950020:A:G	CMC	CMC_SVA_cis	ENSG00000160208	G	NA	1	0.009	21	44950020	RRP1B
21:44950020:A:G	eQTLcatalogue	BLUEPRINT_ge_monocyte	ENSG00000160208	G	4.96331e-12	-0.0985813	2.48166e-08	21	44950020	RRP1B
21:44950020:A:G	eQTLcatalogue	BLUEPRINT_ge_T-cell	ENSG00000160208	G	1.30014e-13	-0.0644257	6.5007e-10	21	44950020	RRP1B
21:44950020:A:G	eQTLcatalogue	GENCORD_ge_LCL	ENSG00000160207	G	9.65738e-11	-0.564436	4.82869e-07	21	44950020	HSF2BP
21:44950020:A:G	eQTLcatalogue	HipSci_ge_iPSC	ENSG00000160207	G	5.30166e-19	-0.355826	2.65083e-15	21	44950020	HSF2BP
21:44950020:A:G	eQTLcatalogue	Lepik_2017_ge_blood	ENSG00000160208	G	4.84105e-13	-0.0589218	2.42052e-09	21	44950020	RRP1B
21:44950020:A:G	eQTLcatalogue	Quach_2016_ge_monocyte_naive	ENSG00000160208	G	1.04901e-11	0.176409	5.24505e-08	21	44950020	RRP1B
21:44950020:A:G	eQTLcatalogue	TwinsUK_ge_blood	ENSG00000160208	G	9.82251e-08	-0.0676981	0.000491126	21	44950020	RRP1B
21:44950020:A:G	eQTLcatalogue	TwinsUK_ge_LCL	ENSG00000160207	G	6.73553e-12	-0.230102	3.36776e-08	21	44950020	HSF2BP
21:44950020:A:G	eQTLcatalogue	TwinsUK_ge_LCL	ENSG00000160208	G	1.52126e-06	-0.0509604	0.0076063	21	44950020	RRP1B
21:44950020:A:G	eQTLGen	eQTLGen_cis_eQTLs	ENSG00000160207	G	7.1651e-10	6.1624	6.58718e-06	21	44950020	HSF2BP
21:44950020:A:G	eQTLGen	eQTLGen_cis_eQTLs	ENSG00000160208	G	3.4479e-87	19.7927	0	21	44950020	RRP1B
21:44950020:A:G	eQTLGen	eQTLGen_cis_eQTLs	ENSG00000160209	G	1.3777e-06	4.8283	0.00417836	21	44950020	PDXK
21:44950020:A:G	eQTLGen	eQTLGen_cis_eQTLs	ENSG00000160213	G	1.3933e-11	6.7587	0	21	44950020	CSTB
21:44950020:A:G	EyeGEx	EyeGEx	ENSG00000160208	G	8.03171e-92	1.19039	6.03998e-89	21	44950020	RRP1B
21:44950020:A:G	GTEx/v6	Whole_Blood	ENSG00000160208	A	1.0228e-08	-5.89447	0.000333874	21	44950020	RRP1B
21:44950020:A:G	GTEx/v7	Artery_Aorta	ENSG00000160209	A	5.51078e-12	-0.321944	2.4434e-09	21	44950020	PDXK
21:44950020:A:G	GTEx/v7	Artery_Tibial	ENSG00000160209	A	2.56062e-14	-0.273473	1.24001e-12	21	44950020	PDXK
21:44950020:A:G	GTEx/v7	Cells_EBV-transformed_lymphocytes	ENSG00000160207	A	5.18052e-09	-0.683628	1.93383e-08	21	44950020	HSF2BP
21:44950020:A:G	GTEx/v7	Esophagus_Mucosa	ENSG00000160208	A	2.01527e-06	-0.138763	0.000138054	21	44950020	RRP1B
21:44950020:A:G	GTEx/v7	Esophagus_Mucosa	ENSG00000160209	A	1.68471e-22	-0.368688	5.97585e-22	21	44950020	PDXK
21:44950020:A:G	GTEx/v7	Skin_Not_Sun_Exposed_Suprapubic	ENSG00000160207	A	3.13941e-06	-0.305584	9.6207e-06	21	44950020	HSF2BP
21:44950020:A:G	GTEx/v7	Skin_Sun_Exposed_Lower_leg	ENSG00000160207	A	4.91216e-11	-0.41011	4.98162e-09	21	44950020	HSF2BP
21:44950020:A:G	GTEx/v7	Testis	ENSG00000160207	A	4.03399e-14	-0.278141	1.99375e-12	21	44950020	HSF2BP
21:44950020:A:G	GTEx/v7	Thyroid	ENSG00000160208	A	6.59435e-06	0.164176	0.000151375	21	44950020	RRP1B
21:44950020:A:G	PsychENCODE	PsychENCODE_eQTLs	ENSG00000160207	A	2.3125e-06	0.124216	0.000288978	21	44950020	HSF2BP
21:44950020:A:G	PsychENCODE	PsychENCODE_eQTLs	ENSG00000160208	A	7.76165e-46	-0.30351	1.47571e-42	21	44950020	RRP1B
21:44950020:A:G	TIGER	Nom_Alonso_Pancreatic_islets	ENSG00000160208	G	4.514e-12	6.92	3.64032e-10	21	44950020	RRP1B
21:44950020:A:G	xQTLServer	xQTLServer_eQTLs	ENSG00000160208	A	6.73071e-22	NA	4.06916e-14	21	44950020	RRP1B
21:44950305:A:C	BIOSQTL	BIOS_eQTL_geneLevel	ENSG00000160207	A	1.81226e-11	6.72044	0	21	44950305	HSF2BP
21:44950305:A:C	BIOSQTL	BIOS_eQTL_geneLevel	ENSG00000160208	A	1.05994e-18	8.82862	0	21	44950305	RRP1B
21:44950305:A:C	BIOSQTL	BIOS_eQTL_geneLevel	ENSG00000160209	A	4.10119e-07	5.0644	0.000295477	21	44950305	PDXK
21:44950305:A:C	CMC	CMC_NoSVA_cis	ENSG00000160208	A	NA	1	0.009	21	44950305	RRP1B
21:44950305:A:C	CMC	CMC_SVA_cis	ENSG00000160207	C	NA	1	0.049	21	44950305	HSF2BP
21:44950305:A:C	CMC	CMC_SVA_cis	ENSG00000160208	A	NA	1	0.009	21	44950305	RRP1B
21:44950305:A:C	eQTLcatalogue	BLUEPRINT_ge_monocyte	ENSG00000160208	A	4.96331e-12	-0.0985813	2.48166e-08	21	44950305	RRP1B
21:44950305:A:C	eQTLcatalogue	BLUEPRINT_ge_T-cell	ENSG00000160208	A	1.30014e-13	-0.0644257	6.5007e-10	21	44950305	RRP1B
21:44950305:A:C	eQTLcatalogue	GENCORD_ge_LCL	ENSG00000160207	A	9.64477e-11	-0.56442	4.82239e-07	21	44950305	HSF2BP
21:44950305:A:C	eQTLcatalogue	HipSci_ge_iPSC	ENSG00000160207	A	5.33329e-19	-0.355852	2.66664e-15	21	44950305	HSF2BP
21:44950305:A:C	eQTLcatalogue	Lepik_2017_ge_blood	ENSG00000160208	A	7.70311e-13	-0.0584964	3.85155e-09	21	44950305	RRP1B
21:44950305:A:C	eQTLcatalogue	Quach_2016_ge_monocyte_naive	ENSG00000160208	A	1.05073e-11	0.176362	5.25365e-08	21	44950305	RRP1B
21:44950305:A:C	eQTLcatalogue	TwinsUK_ge_blood	ENSG00000160208	A	9.82251e-08	-0.0676981	0.000491126	21	44950305	RRP1B
21:44950305:A:C	eQTLcatalogue	TwinsUK_ge_LCL	ENSG00000160207	A	6.73553e-12	-0.230102	3.36776e-08	21	44950305	HSF2BP
21:44950305:A:C	eQTLcatalogue	TwinsUK_ge_LCL	ENSG00000160208	A	1.52126e-06	-0.0509604	0.0076063	21	44950305	RRP1B
21:44950305:A:C	eQTLGen	eQTLGen_cis_eQTLs	ENSG00000160207	A	2.7581e-10	6.3119	0	21	44950305	HSF2BP
21:44950305:A:C	eQTLGen	eQTLGen_cis_eQTLs	ENSG00000160208	A	4.4799e-87	19.7796	0	21	44950305	RRP1B
21:44950305:A:C	eQTLGen	eQTLGen_cis_eQTLs	ENSG00000160209	A	3.3811e-06	4.6464	0.00976449	21	44950305	PDXK
21:44950305:A:C	eQTLGen	eQTLGen_cis_eQTLs	ENSG00000160213	A	1.7583e-11	6.7249	0	21	44950305	CSTB
21:44950305:A:C	EyeGEx	EyeGEx	ENSG00000160208	A	1.22994e-91	1.18954	9.24935e-89	21	44950305	RRP1B
21:44950305:A:C	GTEx/v6	Whole_Blood	ENSG00000160208	C	4.58188e-09	-6.04133	0.000333874	21	44950305	RRP1B
21:44950305:A:C	GTEx/v7	Artery_Aorta	ENSG00000160209	C	6.28562e-12	-0.321396	2.4434e-09	21	44950305	PDXK
21:44950305:A:C	GTEx/v7	Artery_Tibial	ENSG00000160209	C	2.56062e-14	-0.273473	1.24001e-12	21	44950305	PDXK
21:44950305:A:C	GTEx/v7	Cells_EBV-transformed_lymphocytes	ENSG00000160207	C	5.03317e-09	-0.686383	1.93383e-08	21	44950305	HSF2BP
21:44950305:A:C	GTEx/v7	Esophagus_Mucosa	ENSG00000160208	C	2.58492e-06	-0.137407	0.000138054	21	44950305	RRP1B
21:44950305:A:C	GTEx/v7	Esophagus_Mucosa	ENSG00000160209	C	2.11046e-22	-0.368132	5.97585e-22	21	44950305	PDXK
21:44950305:A:C	GTEx/v7	Skin_Not_Sun_Exposed_Suprapubic	ENSG00000160207	C	2.98217e-06	-0.306483	9.6207e-06	21	44950305	HSF2BP
21:44950305:A:C	GTEx/v7	Skin_Sun_Exposed_Lower_leg	ENSG00000160207	C	3.81431e-11	-0.412483	4.98162e-09	21	44950305	HSF2BP
21:44950305:A:C	GTEx/v7	Testis	ENSG00000160207	C	4.03399e-14	-0.278141	1.99375e-12	21	44950305	HSF2BP
21:44950305:A:C	GTEx/v7	Thyroid	ENSG00000160208	C	5.04292e-06	0.166214	0.000151375	21	44950305	RRP1B
21:44950305:A:C	TIGER	Nom_Alonso_Pancreatic_islets	ENSG00000160208	C	4.514e-12	-6.92	3.64032e-10	21	44950305	RRP1B
21:44950305:A:C	xQTLServer	xQTLServer_eQTLs	ENSG00000160208	C	6.73071e-22	NA	4.06916e-14	21	44950305	RRP1B
21:44954155:G:T	BIOSQTL	BIOS_eQTL_geneLevel	ENSG00000160207	T	5.17105e-12	6.901	0	21	44954155	HSF2BP
21:44954155:G:T	BIOSQTL	BIOS_eQTL_geneLevel	ENSG00000160208	T	1.10986e-16	8.29253	0	21	44954155	RRP1B
21:44954155:G:T	BIOSQTL	BIOS_eQTL_geneLevel	ENSG00000160209	T	2.43804e-07	5.1625	0.000174415	21	44954155	PDXK
21:44954155:G:T	CMC	CMC_NoSVA_cis	ENSG00000160208	T	NA	1	0.009	21	44954155	RRP1B
21:44954155:G:T	CMC	CMC_SVA_cis	ENSG00000160207	G	NA	1	0.009	21	44954155	HSF2BP
21:44954155:G:T	CMC	CMC_SVA_cis	ENSG00000160208	T	NA	1	0.009	21	44954155	RRP1B
21:44954155:G:T	eQTLcatalogue	BLUEPRINT_ge_monocyte	ENSG00000160208	T	2.70739e-15	-0.111345	1.35369e-11	21	44954155	RRP1B
21:44954155:G:T	eQTLcatalogue	BLUEPRINT_ge_T-cell	ENSG00000160208	T	3.83296e-14	-0.0662443	1.91648e-10	21	44954155	RRP1B
21:44954155:G:T	eQTLcatalogue	GENCORD_ge_LCL	ENSG00000160207	T	3.57396e-09	-0.520286	1.78698e-05	21	44954155	HSF2BP
21:44954155:G:T	eQTLcatalogue	HipSci_ge_iPSC	ENSG00000160207	T	3.87516e-19	-0.357067	1.93758e-15	21	44954155	HSF2BP
21:44954155:G:T	eQTLcatalogue	Lepik_2017_ge_blood	ENSG00000160208	T	1.19355e-11	-0.0560787	5.96775e-08	21	44954155	RRP1B
21:44954155:G:T	eQTLcatalogue	Quach_2016_ge_monocyte_LPS	ENSG00000160208	T	5.80698e-06	0.0872158	0.0290349	21	44954155	RRP1B
21:44954155:G:T	eQTLcatalogue	Quach_2016_ge_monocyte_naive	ENSG00000160208	T	9.13491e-16	0.195839	4.56746e-12	21	44954155	RRP1B
21:44954155:G:T	eQTLcatalogue	TwinsUK_ge_blood	ENSG00000160208	T	9.41651e-08	-0.067645	0.000470826	21	44954155	RRP1B
21:44954155:G:T	eQTLcatalogue	TwinsUK_ge_LCL	ENSG00000160207	T	1.02358e-13	-0.24708	5.1179e-10	21	44954155	HSF2BP
21:44954155:G:T	eQTLcatalogue	TwinsUK_ge_LCL	ENSG00000160208	T	2.11754e-06	-0.0500545	0.0105877	21	44954155	RRP1B
21:44954155:G:T	eQTLGen	eQTLGen_cis_eQTLs	ENSG00000142178	T	7.3119e-06	-4.4843	0.0208306	21	44954155	SIK1
21:44954155:G:T	eQTLGen	eQTLGen_cis_eQTLs	ENSG00000160207	T	4.6792e-11	6.5809	0	21	44954155	HSF2BP
21:44954155:G:T	eQTLGen	eQTLGen_cis_eQTLs	ENSG00000160208	T	2.0226e-75	18.3767	0	21	44954155	RRP1B
21:44954155:G:T	eQTLGen	eQTLGen_cis_eQTLs	ENSG00000160209	T	5.2485e-06	4.5547	0.0150997	21	44954155	PDXK
21:44954155:G:T	EyeGEx	EyeGEx	ENSG00000160208	T	1.02799e-75	1.0948	7.73065e-73	21	44954155	RRP1B
21:44954155:G:T	GTEx/v6	Whole_Blood	ENSG00000160208	G	3.504e-08	-5.66386	0.000333874	21	44954155	RRP1B
21:44954155:G:T	GTEx/v7	Artery_Aorta	ENSG00000160209	G	1.15791e-09	-0.276399	2.4434e-09	21	44954155	PDXK
21:44954155:G:T	GTEx/v7	Artery_Tibial	ENSG00000160209	G	2.30433e-09	-0.211272	1.24001e-12	21	44954155	PDXK
21:44954155:G:T	GTEx/v7	Cells_EBV-transformed_lymphocytes	ENSG00000160207	G	3.15283e-12	-0.737916	1.93383e-08	21	44954155	HSF2BP
21:44954155:G:T	GTEx/v7	Esophagus_Mucosa	ENSG00000160208	G	6.51956e-06	-0.130166	0.000138054	21	44954155	RRP1B
21:44954155:G:T	GTEx/v7	Esophagus_Mucosa	ENSG00000160209	G	1.87917e-20	-0.348162	5.97585e-22	21	44954155	PDXK
21:44954155:G:T	GTEx/v7	Heart_Atrial_Appendage	ENSG00000160207	G	3.19045e-06	-0.360967	0.000226701	21	44954155	HSF2BP
21:44954155:G:T	GTEx/v7	Muscle_Skeletal	ENSG00000160207	G	5.80739e-07	-0.288408	0.000492036	21	44954155	HSF2BP
21:44954155:G:T	GTEx/v7	Skin_Not_Sun_Exposed_Suprapubic	ENSG00000160207	G	2.65645e-09	-0.3631	9.6207e-06	21	44954155	HSF2BP
21:44954155:G:T	GTEx/v7	Skin_Sun_Exposed_Lower_leg	ENSG00000160207	G	8.04244e-11	-0.395272	4.98162e-09	21	44954155	HSF2BP
21:44954155:G:T	GTEx/v7	Testis	ENSG00000160207	G	5.32606e-15	-0.275709	1.99375e-12	21	44954155	HSF2BP
21:44954155:G:T	GTEx/v7	Thyroid	ENSG00000160208	G	5.39071e-07	0.17002	0.000151375	21	44954155	RRP1B
21:44954155:G:T	TIGER	Nom_Alonso_Pancreatic_islets	ENSG00000160208	G	6.911e-09	-5.793	5.57339e-07	21	44954155	RRP1B
21:44954155:G:T	xQTLServer	xQTLServer_eQTLs	ENSG00000160208	G	3.42701e-19	NA	2.07185e-11	21	44954155	RRP1B
21:44954522:A:G	BIOSQTL	BIOS_eQTL_geneLevel	ENSG00000160207	G	2.43218e-11	6.67742	0	21	44954522	HSF2BP
21:44954522:A:G	BIOSQTL	BIOS_eQTL_geneLevel	ENSG00000160208	G	1.41666e-15	7.98402	0	21	44954522	RRP1B
21:44954522:A:G	BIOSQTL	BIOS_eQTL_geneLevel	ENSG00000160209	G	4.25011e-07	5.05746	0.000300623	21	44954522	PDXK
21:44954522:A:G	CMC	CMC_NoSVA_cis	ENSG00000160207	A	NA	1	0.049	21	44954522	HSF2BP
21:44954522:A:G	CMC	CMC_NoSVA_cis	ENSG00000160208	G	NA	1	0.009	21	44954522	RRP1B
21:44954522:A:G	CMC	CMC_SVA_cis	ENSG00000160207	A	NA	1	0.009	21	44954522	HSF2BP
21:44954522:A:G	CMC	CMC_SVA_cis	ENSG00000160208	G	NA	1	0.009	21	44954522	RRP1B
21:44954522:A:G	eQTLcatalogue	BLUEPRINT_ge_monocyte	ENSG00000160208	G	6.60427e-15	-0.109746	3.30213e-11	21	44954522	RRP1B
21:44954522:A:G	eQTLcatalogue	BLUEPRINT_ge_T-cell	ENSG00000160208	G	3.97938e-14	-0.0660317	1.98969e-10	21	44954522	RRP1B
21:44954522:A:G	eQTLcatalogue	GENCORD_ge_LCL	ENSG00000160207	G	7.30376e-10	-0.538142	3.65188e-06	21	44954522	HSF2BP
21:44954522:A:G	eQTLcatalogue	HipSci_ge_iPSC	ENSG00000160207	G	3.49121e-17	-0.340942	1.74561e-13	21	44954522	HSF2BP
21:44954522:A:G	eQTLcatalogue	Lepik_2017_ge_blood	ENSG00000160208	G	1.59912e-11	-0.0554379	7.9956e-08	21	44954522	RRP1B
21:44954522:A:G	eQTLcatalogue	Quach_2016_ge_monocyte_LPS	ENSG00000160208	G	1.01969e-08	0.108953	5.09845e-05	21	44954522	RRP1B
21:44954522:A:G	eQTLcatalogue	Quach_2016_ge_monocyte_naive	ENSG00000160208	G	6.06668e-17	0.202736	3.03334e-13	21	44954522	RRP1B
21:44954522:A:G	eQTLcatalogue	TwinsUK_ge_blood	ENSG00000160208	G	1.8672e-07	-0.0656655	0.0009336	21	44954522	RRP1B
21:44954522:A:G	eQTLcatalogue	TwinsUK_ge_LCL	ENSG00000160207	G	3.37905e-13	-0.236968	1.68953e-09	21	44954522	HSF2BP
21:44954522:A:G	eQTLGen	eQTLGen_cis_eQTLs	ENSG00000142178	G	2.7616e-06	-4.6878	0.00801404	21	44954522	SIK1
21:44954522:A:G	eQTLGen	eQTLGen_cis_eQTLs	ENSG00000160207	G	7.0683e-11	6.5193	0	21	44954522	HSF2BP
21:44954522:A:G	eQTLGen	eQTLGen_cis_eQTLs	ENSG00000160208	G	5.2338e-76	18.4499	0	21	44954522	RRP1B
21:44954522:A:G	EyeGEx	EyeGEx	ENSG00000160208	G	1.12178e-74	1.08947	8.43597e-72	21	44954522	RRP1B
21:44954522:A:G	GTEx/v6	Whole_Blood	ENSG00000160208	A	2.4032e-08	-5.73522	0.000333874	21	44954522	RRP1B
21:44954522:A:G	GTEx/v7	Artery_Aorta	ENSG00000160209	A	8.96626e-11	-0.287386	2.4434e-09	21	44954522	PDXK
21:44954522:A:G	GTEx/v7	Artery_Tibial	ENSG00000160209	A	3.6945e-09	-0.213473	1.24001e-12	21	44954522	PDXK
21:44954522:A:G	GTEx/v7	Cells_EBV-transformed_lymphocytes	ENSG00000160207	A	5.78059e-09	-0.662169	1.93383e-08	21	44954522	HSF2BP
21:44954522:A:G	GTEx/v7	Esophagus_Mucosa	ENSG00000160208	A	1.53606e-06	-0.138792	0.000138054	21	44954522	RRP1B
21:44954522:A:G	GTEx/v7	Esophagus_Mucosa	ENSG00000160209	A	2.15315e-21	-0.356414	5.97585e-22	21	44954522	PDXK
21:44954522:A:G	GTEx/v7	Heart_Atrial_Appendage	ENSG00000160207	A	1.53142e-05	-0.337676	0.000226701	21	44954522	HSF2BP
21:44954522:A:G	GTEx/v7	Muscle_Skeletal	ENSG00000160207	A	4.22737e-06	-0.265637	0.000492036	21	44954522	HSF2BP
21:44954522:A:G	GTEx/v7	Muscle_Skeletal	ENSG00000160208	A	1.26935e-05	0.108618	0.0166215	21	44954522	RRP1B
21:44954522:A:G	GTEx/v7	Skin_Not_Sun_Exposed_Suprapubic	ENSG00000160207	A	2.64225e-08	-0.343672	9.6207e-06	21	44954522	HSF2BP
21:44954522:A:G	GTEx/v7	Skin_Sun_Exposed_Lower_leg	ENSG00000160207	A	2.4454e-09	-0.361286	4.98162e-09	21	44954522	HSF2BP
21:44954522:A:G	GTEx/v7	Testis	ENSG00000160207	A	9.73932e-13	-0.253783	1.99375e-12	21	44954522	HSF2BP
21:44954522:A:G	GTEx/v7	Thyroid	ENSG00000160208	A	9.60372e-07	0.165704	0.000151375	21	44954522	RRP1B
21:44954522:A:G	TIGER	Nom_Alonso_Pancreatic_islets	ENSG00000160208	G	1.336e-10	6.423	1.07742e-08	21	44954522	RRP1B
21:44954522:A:G	xQTLServer	xQTLServer_eQTLs	ENSG00000160208	A	3.42701e-19	NA	2.07185e-11	21	44954522	RRP1B
21:44955403:C:T	BIOSQTL	BIOS_eQTL_geneLevel	ENSG00000160207	T	1.04013e-10	6.46117	0	21	44955403	HSF2BP
21:44955403:C:T	BIOSQTL	BIOS_eQTL_geneLevel	ENSG00000160208	T	4.36138e-19	8.92752	0	21	44955403	RRP1B
21:44955403:C:T	BIOSQTL	BIOS_eQTL_geneLevel	ENSG00000160209	T	2.95963e-07	5.12604	0.000216896	21	44955403	PDXK
21:44955403:C:T	CMC	CMC_NoSVA_cis	ENSG00000160208	T	NA	1	0.009	21	44955403	RRP1B
21:44955403:C:T	CMC	CMC_SVA_cis	ENSG00000160208	T	NA	1	0.009	21	44955403	RRP1B
21:44955403:C:T	eQTLcatalogue	GENCORD_ge_LCL	ENSG00000160207	T	4.84115e-10	-0.553757	2.42058e-06	21	44955403	HSF2BP
21:44955403:C:T	eQTLcatalogue	HipSci_ge_iPSC	ENSG00000160207	T	2.3696e-18	-0.354806	1.1848e-14	21	44955403	HSF2BP
21:44955403:C:T	eQTLcatalogue	Lepik_2017_ge_blood	ENSG00000160208	T	6.34105e-13	-0.0585028	3.17053e-09	21	44955403	RRP1B
21:44955403:C:T	eQTLcatalogue	Quach_2016_ge_monocyte_naive	ENSG00000160208	T	9.64067e-12	0.178467	4.82033e-08	21	44955403	RRP1B
21:44955403:C:T	eQTLcatalogue	TwinsUK_ge_blood	ENSG00000160208	T	1.06927e-07	-0.0677932	0.000534635	21	44955403	RRP1B
21:44955403:C:T	eQTLcatalogue	TwinsUK_ge_LCL	ENSG00000160207	T	5.20915e-12	-0.231227	2.60458e-08	21	44955403	HSF2BP
21:44955403:C:T	eQTLcatalogue	TwinsUK_ge_LCL	ENSG00000160208	T	1.51044e-06	-0.0509678	0.0075522	21	44955403	RRP1B
21:44955403:C:T	eQTLGen	eQTLGen_cis_eQTLs	ENSG00000160207	T	5.5573e-07	5.006	0.00179331	21	44955403	HSF2BP
21:44955403:C:T	eQTLGen	eQTLGen_cis_eQTLs	ENSG00000160208	T	6.2974e-76	18.44	0	21	44955403	RRP1B
21:44955403:C:T	eQTLGen	eQTLGen_cis_eQTLs	ENSG00000160213	T	3.4537e-11	6.6258	0	21	44955403	CSTB
21:44955403:C:T	EyeGEx	EyeGEx	ENSG00000160208	T	1.30564e-90	1.18963	9.81863e-88	21	44955403	RRP1B
21:44955403:C:T	GTEx/v6	Whole_Blood	ENSG00000160208	C	1.94781e-07	-5.33027	0.000333874	21	44955403	RRP1B
21:44955403:C:T	GTEx/v7	Artery_Aorta	ENSG00000160209	C	6.69332e-11	-0.318874	2.4434e-09	21	44955403	PDXK
21:44955403:C:T	GTEx/v7	Artery_Tibial	ENSG00000160209	C	1.4125e-14	-0.282595	1.24001e-12	21	44955403	PDXK
21:44955403:C:T	GTEx/v7	Cells_EBV-transformed_lymphocytes	ENSG00000160207	C	1.22888e-08	-0.736025	1.93383e-08	21	44955403	HSF2BP
21:44955403:C:T	GTEx/v7	Esophagus_Mucosa	ENSG00000160208	C	5.0285e-07	-0.151842	0.000138054	21	44955403	RRP1B
21:44955403:C:T	GTEx/v7	Esophagus_Mucosa	ENSG00000160209	C	1.95179e-21	-0.373978	5.97585e-22	21	44955403	PDXK
21:44955403:C:T	GTEx/v7	Skin_Not_Sun_Exposed_Suprapubic	ENSG00000160207	C	1.59807e-06	-0.317274	9.6207e-06	21	44955403	HSF2BP
21:44955403:C:T	GTEx/v7	Skin_Sun_Exposed_Lower_leg	ENSG00000160207	C	2.37664e-11	-0.42383	4.98162e-09	21	44955403	HSF2BP
21:44955403:C:T	GTEx/v7	Testis	ENSG00000160207	C	8.77447e-12	-0.266941	1.99375e-12	21	44955403	HSF2BP
21:44955403:C:T	GTEx/v7	Thyroid	ENSG00000160208	C	8.33519e-06	0.167854	0.000151375	21	44955403	RRP1B
21:44955403:C:T	PsychENCODE	PsychENCODE_eQTLs	ENSG00000160207	C	1.60426e-06	0.126675	0.000206876	21	44955403	HSF2BP
21:44955403:C:T	PsychENCODE	PsychENCODE_eQTLs	ENSG00000160208	C	5.97491e-45	-0.301934	1.10145e-41	21	44955403	RRP1B
21:44955403:C:T	TIGER	Nom_Alonso_Pancreatic_islets	ENSG00000160208	C	1.542e-10	-6.401	1.24355e-08	21	44955403	RRP1B
21:44955403:C:T	xQTLServer	xQTLServer_eQTLs	ENSG00000160208	C	6.73071e-22	NA	4.06916e-14	21	44955403	RRP1B
21:44957072:A:G	BIOSQTL	BIOS_eQTL_geneLevel	ENSG00000160207	A	3.98817e-12	6.93767	0	21	44957072	HSF2BP
21:44957072:A:G	BIOSQTL	BIOS_eQTL_geneLevel	ENSG00000160208	A	9.17523e-17	8.31515	0	21	44957072	RRP1B
21:44957072:A:G	BIOSQTL	BIOS_eQTL_geneLevel	ENSG00000160209	A	3.15407e-07	5.11408	0.000232709	21	44957072	PDXK
21:44957072:A:G	CMC	CMC_NoSVA_cis	ENSG00000160207	G	NA	1	0.049	21	44957072	HSF2BP
21:44957072:A:G	CMC	CMC_NoSVA_cis	ENSG00000160208	A	NA	1	0.009	21	44957072	RRP1B
21:44957072:A:G	CMC	CMC_SVA_cis	ENSG00000160207	G	NA	1	0.009	21	44957072	HSF2BP
21:44957072:A:G	CMC	CMC_SVA_cis	ENSG00000160208	A	NA	1	0.009	21	44957072	RRP1B
21:44957072:A:G	eQTLcatalogue	BLUEPRINT_ge_monocyte	ENSG00000160208	A	2.70772e-15	-0.111342	1.35386e-11	21	44957072	RRP1B
21:44957072:A:G	eQTLcatalogue	BLUEPRINT_ge_T-cell	ENSG00000160208	A	3.84934e-14	-0.0662389	1.92467e-10	21	44957072	RRP1B
21:44957072:A:G	eQTLcatalogue	GENCORD_ge_LCL	ENSG00000160207	A	3.57396e-09	-0.520286	1.78698e-05	21	44957072	HSF2BP
21:44957072:A:G	eQTLcatalogue	HipSci_ge_iPSC	ENSG00000160207	A	3.90015e-19	-0.358758	1.95008e-15	21	44957072	HSF2BP
21:44957072:A:G	eQTLcatalogue	Lepik_2017_ge_blood	ENSG00000160208	A	1.05295e-11	-0.0561543	5.26475e-08	21	44957072	RRP1B
21:44957072:A:G	eQTLcatalogue	Quach_2016_ge_monocyte_LPS	ENSG00000160208	A	5.67428e-06	0.0872349	0.0283714	21	44957072	RRP1B
21:44957072:A:G	eQTLcatalogue	Quach_2016_ge_monocyte_naive	ENSG00000160208	A	9.04185e-16	0.195718	4.52092e-12	21	44957072	RRP1B
21:44957072:A:G	eQTLcatalogue	TwinsUK_ge_blood	ENSG00000160208	A	9.41651e-08	-0.067645	0.000470826	21	44957072	RRP1B
21:44957072:A:G	eQTLcatalogue	TwinsUK_ge_LCL	ENSG00000160207	A	1.02358e-13	-0.24708	5.1179e-10	21	44957072	HSF2BP
21:44957072:A:G	eQTLcatalogue	TwinsUK_ge_LCL	ENSG00000160208	A	2.11754e-06	-0.0500545	0.0105877	21	44957072	RRP1B
21:44957072:A:G	eQTLGen	eQTLGen_cis_eQTLs	ENSG00000160207	A	3.9272e-11	6.607	0	21	44957072	HSF2BP
21:44957072:A:G	eQTLGen	eQTLGen_cis_eQTLs	ENSG00000160208	A	6.6876e-75	18.3116	0	21	44957072	RRP1B
21:44957072:A:G	eQTLGen	eQTLGen_cis_eQTLs	ENSG00000160209	A	8.5233e-06	4.4516	0.0240632	21	44957072	PDXK
21:44957072:A:G	EyeGEx	EyeGEx	ENSG00000160208	A	7.67306e-77	1.10481	5.77027e-74	21	44957072	RRP1B
21:44957072:A:G	GTEx/v6	Whole_Blood	ENSG00000160208	G	1.96125e-08	-5.7734	0.000333874	21	44957072	RRP1B
21:44957072:A:G	GTEx/v7	Artery_Aorta	ENSG00000160209	G	6.97616e-10	-0.278189	2.4434e-09	21	44957072	PDXK
21:44957072:A:G	GTEx/v7	Artery_Tibial	ENSG00000160209	G	1.76067e-09	-0.213698	1.24001e-12	21	44957072	PDXK
21:44957072:A:G	GTEx/v7	Cells_EBV-transformed_lymphocytes	ENSG00000160207	G	3.69416e-12	-0.736894	1.93383e-08	21	44957072	HSF2BP
21:44957072:A:G	GTEx/v7	Esophagus_Mucosa	ENSG00000160208	G	4.90804e-06	-0.13226	0.000138054	21	44957072	RRP1B
21:44957072:A:G	GTEx/v7	Esophagus_Mucosa	ENSG00000160209	G	1.46035e-20	-0.350158	5.97585e-22	21	44957072	PDXK
21:44957072:A:G	GTEx/v7	Heart_Atrial_Appendage	ENSG00000160207	G	2.87097e-06	-0.361751	0.000226701	21	44957072	HSF2BP
21:44957072:A:G	GTEx/v7	Muscle_Skeletal	ENSG00000160207	G	8.51726e-07	-0.285548	0.000492036	21	44957072	HSF2BP
21:44957072:A:G	GTEx/v7	Muscle_Skeletal	ENSG00000160208	G	2.5789e-05	0.105429	0.0166215	21	44957072	RRP1B
21:44957072:A:G	GTEx/v7	Skin_Not_Sun_Exposed_Suprapubic	ENSG00000160207	G	2.09997e-09	-0.363385	9.6207e-06	21	44957072	HSF2BP
21:44957072:A:G	GTEx/v7	Skin_Sun_Exposed_Lower_leg	ENSG00000160207	G	9.1758e-11	-0.393952	4.98162e-09	21	44957072	HSF2BP
21:44957072:A:G	GTEx/v7	Testis	ENSG00000160207	G	2.44126e-15	-0.277641	1.99375e-12	21	44957072	HSF2BP
21:44957072:A:G	GTEx/v7	Thyroid	ENSG00000160208	G	6.62792e-07	0.168778	0.000151375	21	44957072	RRP1B
21:44957072:A:G	TIGER	Nom_Alonso_Pancreatic_islets	ENSG00000160208	G	1.222e-08	-5.697	9.85484e-07	21	44957072	RRP1B
21:44957072:A:G	xQTLServer	xQTLServer_eQTLs	ENSG00000160208	G	4.11923e-19	NA	2.49035e-11	21	44957072	RRP1B
21:44962861:C:T	BIOSQTL	BIOS_eQTL_geneLevel	ENSG00000160207	T	2.79093e-11	6.65722	0	21	44962861	HSF2BP
21:44962861:C:T	BIOSQTL	BIOS_eQTL_geneLevel	ENSG00000160208	T	3.15342e-18	8.70583	0	21	44962861	RRP1B
21:44962861:C:T	BIOSQTL	BIOS_eQTL_geneLevel	ENSG00000160209	T	3.82385e-08	5.49881	4.56439e-05	21	44962861	PDXK
21:44962861:C:T	eQTLcatalogue	GENCORD_ge_LCL	ENSG00000160207	T	6.51487e-11	-0.570437	3.25743e-07	21	44962861	HSF2BP
21:44962861:C:T	eQTLcatalogue	HipSci_ge_iPSC	ENSG00000160207	T	1.25942e-18	-0.360862	6.2971e-15	21	44962861	HSF2BP
21:44962861:C:T	eQTLcatalogue	Lepik_2017_ge_blood	ENSG00000160208	T	1.39695e-14	-0.0623668	6.98475e-11	21	44962861	RRP1B
21:44962861:C:T	eQTLcatalogue	Quach_2016_ge_monocyte_naive	ENSG00000160208	T	1.41007e-10	0.169797	7.05035e-07	21	44962861	RRP1B
21:44962861:C:T	eQTLcatalogue	TwinsUK_ge_blood	ENSG00000160208	T	1.65066e-07	-0.0665753	0.00082533	21	44962861	RRP1B
21:44962861:C:T	eQTLcatalogue	TwinsUK_ge_LCL	ENSG00000160207	T	5.45574e-12	-0.232715	2.72787e-08	21	44962861	HSF2BP
21:44962861:C:T	eQTLcatalogue	TwinsUK_ge_LCL	ENSG00000160208	T	7.32819e-07	-0.0528203	0.00366409	21	44962861	RRP1B
21:44962861:C:T	EyeGEx	EyeGEx	ENSG00000160208	T	5.21182e-97	1.21868	3.91937e-94	21	44962861	RRP1B
21:44962861:C:T	GTEx/v7	Artery_Aorta	ENSG00000160209	C	1.18817e-11	-0.321264	2.4434e-09	21	44962861	PDXK
21:44962861:C:T	GTEx/v7	Artery_Tibial	ENSG00000160209	C	3.01244e-14	-0.272936	1.24001e-12	21	44962861	PDXK
21:44962861:C:T	GTEx/v7	Cells_EBV-transformed_lymphocytes	ENSG00000160207	C	2.69875e-11	-0.789146	1.93383e-08	21	44962861	HSF2BP
21:44962861:C:T	GTEx/v7	Esophagus_Mucosa	ENSG00000160207	C	2.26167e-05	-0.312588	0.00838912	21	44962861	HSF2BP
21:44962861:C:T	GTEx/v7	Esophagus_Mucosa	ENSG00000160208	C	8.20253e-06	-0.131778	0.000138054	21	44962861	RRP1B
21:44962861:C:T	GTEx/v7	Esophagus_Mucosa	ENSG00000160209	C	1.9949e-21	-0.363971	5.97585e-22	21	44962861	PDXK
21:44962861:C:T	GTEx/v7	Skin_Not_Sun_Exposed_Suprapubic	ENSG00000160207	C	1.97271e-06	-0.312734	9.6207e-06	21	44962861	HSF2BP
21:44962861:C:T	GTEx/v7	Skin_Sun_Exposed_Lower_leg	ENSG00000160207	C	3.63763e-11	-0.411965	4.98162e-09	21	44962861	HSF2BP
21:44962861:C:T	GTEx/v7	Testis	ENSG00000160207	C	3.11847e-14	-0.286544	1.99375e-12	21	44962861	HSF2BP
21:44962861:C:T	GTEx/v7	Thyroid	ENSG00000160208	C	1.04773e-06	0.177623	0.000151375	21	44962861	RRP1B
21:44962861:C:T	GTEx/v7	Vagina	ENSG00000160209	C	4.48691e-06	-0.32245	0.00763834	21	44962861	PDXK
21:44962861:C:T	TIGER	Nom_Alonso_Pancreatic_islets	ENSG00000160208	C	7.39e-12	-6.85	5.95968e-10	21	44962861	RRP1B
21:44962861:C:T	xQTLServer	xQTLServer_eQTLs	ENSG00000160208	C	3.43747e-22	NA	2.07818e-14	21	44962861	RRP1B
21:44963264:A:G	BIOSQTL	BIOS_eQTL_geneLevel	ENSG00000160207	G	9.66535e-12	6.81147	0	21	44963264	HSF2BP
21:44963264:A:G	BIOSQTL	BIOS_eQTL_geneLevel	ENSG00000160208	G	7.50482e-17	8.33899	0	21	44963264	RRP1B
21:44963264:A:G	BIOSQTL	BIOS_eQTL_geneLevel	ENSG00000160209	G	2.80051e-07	5.13653	0.00020641	21	44963264	PDXK
21:44963264:A:G	CMC	CMC_NoSVA_cis	ENSG00000160208	G	NA	1	0.009	21	44963264	RRP1B
21:44963264:A:G	CMC	CMC_SVA_cis	ENSG00000160207	A	NA	1	0.009	21	44963264	HSF2BP
21:44963264:A:G	CMC	CMC_SVA_cis	ENSG00000160208	G	NA	1	0.009	21	44963264	RRP1B
21:44963264:A:G	eQTLcatalogue	BLUEPRINT_ge_monocyte	ENSG00000160208	G	1.42248e-14	-0.107679	7.1124e-11	21	44963264	RRP1B
21:44963264:A:G	eQTLcatalogue	BLUEPRINT_ge_T-cell	ENSG00000160208	G	1.55946e-13	-0.0645552	7.7973e-10	21	44963264	RRP1B
21:44963264:A:G	eQTLcatalogue	GENCORD_ge_LCL	ENSG00000160207	G	1.56484e-09	-0.528374	7.8242e-06	21	44963264	HSF2BP
21:44963264:A:G	eQTLcatalogue	HipSci_ge_iPSC	ENSG00000160207	G	6.74375e-19	-0.360398	3.37187e-15	21	44963264	HSF2BP
21:44963264:A:G	eQTLcatalogue	Lepik_2017_ge_blood	ENSG00000160208	G	5.76839e-11	-0.0542901	2.88419e-07	21	44963264	RRP1B
21:44963264:A:G	eQTLcatalogue	Quach_2016_ge_monocyte_naive	ENSG00000160208	G	3.69611e-16	0.194543	1.84806e-12	21	44963264	RRP1B
21:44963264:A:G	eQTLcatalogue	TwinsUK_ge_blood	ENSG00000160208	G	1.58208e-07	-0.066527	0.00079104	21	44963264	RRP1B
21:44963264:A:G	eQTLcatalogue	TwinsUK_ge_LCL	ENSG00000160207	G	1.48066e-13	-0.24684	7.4033e-10	21	44963264	HSF2BP
21:44963264:A:G	eQTLcatalogue	TwinsUK_ge_LCL	ENSG00000160208	G	9.10082e-07	-0.0520507	0.00455041	21	44963264	RRP1B
21:44963264:A:G	eQTLGen	eQTLGen_cis_eQTLs	ENSG00000160207	G	7.269e-11	6.515	0	21	44963264	HSF2BP
21:44963264:A:G	eQTLGen	eQTLGen_cis_eQTLs	ENSG00000160208	G	9.5246e-74	18.1665	0	21	44963264	RRP1B
21:44963264:A:G	eQTLGen	eQTLGen_cis_eQTLs	ENSG00000160209	G	5.3644e-07	5.013	0.00173254	21	44963264	PDXK
21:44963264:A:G	EyeGEx	EyeGEx	ENSG00000160208	G	2.49997e-71	1.08695	1.88002e-68	21	44963264	RRP1B
21:44963264:A:G	GTEx/v6	Whole_Blood	ENSG00000160208	A	7.14241e-09	-5.96047	0.000333874	21	44963264	RRP1B
21:44963264:A:G	GTEx/v7	Artery_Aorta	ENSG00000160209	A	4.40789e-09	-0.269966	2.4434e-09	21	44963264	PDXK
21:44963264:A:G	GTEx/v7	Artery_Tibial	ENSG00000160207	A	3.31081e-05	-0.260003	0.00655564	21	44963264	HSF2BP
21:44963264:A:G	GTEx/v7	Artery_Tibial	ENSG00000160209	A	3.09836e-08	-0.197495	1.24001e-12	21	44963264	PDXK
21:44963264:A:G	GTEx/v7	Cells_EBV-transformed_lymphocytes	ENSG00000160207	A	2.9632e-12	-0.724773	1.93383e-08	21	44963264	HSF2BP
21:44963264:A:G	GTEx/v7	Esophagus_Mucosa	ENSG00000160208	A	1.55185e-05	-0.124247	0.000138054	21	44963264	RRP1B
21:44963264:A:G	GTEx/v7	Esophagus_Mucosa	ENSG00000160209	A	1.516e-20	-0.347003	5.97585e-22	21	44963264	PDXK
21:44963264:A:G	GTEx/v7	Muscle_Skeletal	ENSG00000160207	A	1.06992e-06	-0.280427	0.000492036	21	44963264	HSF2BP
21:44963264:A:G	GTEx/v7	Muscle_Skeletal	ENSG00000160208	A	1.33767e-05	0.10801	0.0166215	21	44963264	RRP1B
21:44963264:A:G	GTEx/v7	Skin_Not_Sun_Exposed_Suprapubic	ENSG00000160207	A	2.05373e-09	-0.360529	9.6207e-06	21	44963264	HSF2BP
21:44963264:A:G	GTEx/v7	Skin_Sun_Exposed_Lower_leg	ENSG00000160207	A	9.26901e-11	-0.392893	4.98162e-09	21	44963264	HSF2BP
21:44963264:A:G	GTEx/v7	Testis	ENSG00000160207	A	2.11333e-14	-0.263823	1.99375e-12	21	44963264	HSF2BP
21:44963264:A:G	GTEx/v7	Thyroid	ENSG00000160208	A	5.33918e-07	0.169938	0.000151375	21	44963264	RRP1B
21:44963264:A:G	PsychENCODE	PsychENCODE_eQTLs	ENSG00000160207	A	2.34121e-06	0.121069	0.000292266	21	44963264	HSF2BP
21:44963264:A:G	PsychENCODE	PsychENCODE_eQTLs	ENSG00000160208	A	5.1965e-36	-0.263012	6.75968e-33	21	44963264	RRP1B
21:44963264:A:G	TIGER	Nom_Alonso_Pancreatic_islets	ENSG00000160208	G	3.625e-09	5.9	2.92339e-07	21	44963264	RRP1B
21:44963264:A:G	xQTLServer	xQTLServer_eQTLs	ENSG00000160208	A	3.25049e-19	NA	1.96514e-11	21	44963264	RRP1B
21:44963365:C:G	BIOSQTL	BIOS_eQTL_geneLevel	ENSG00000160207	C	1.99484e-11	6.70655	0	21	44963365	HSF2BP
21:44963365:C:G	BIOSQTL	BIOS_eQTL_geneLevel	ENSG00000160208	C	9.99193e-19	8.83521	0	21	44963365	RRP1B
21:44963365:C:G	BIOSQTL	BIOS_eQTL_geneLevel	ENSG00000160209	C	2.70386e-07	5.14306	0.000201196	21	44963365	PDXK
21:44963365:C:G	CMC	CMC_NoSVA_cis	ENSG00000160208	C	NA	1	0.009	21	44963365	RRP1B
21:44963365:C:G	CMC	CMC_SVA_cis	ENSG00000160208	C	NA	1	0.009	21	44963365	RRP1B
21:44963365:C:G	eQTLcatalogue	BLUEPRINT_ge_monocyte	ENSG00000160208	C	3.64435e-12	-0.0988781	1.82218e-08	21	44963365	RRP1B
21:44963365:C:G	eQTLcatalogue	BLUEPRINT_ge_T-cell	ENSG00000160208	C	7.06249e-14	-0.0648279	3.53124e-10	21	44963365	RRP1B
21:44963365:C:G	eQTLcatalogue	GENCORD_ge_LCL	ENSG00000160207	C	3.80244e-11	-0.57077	1.90122e-07	21	44963365	HSF2BP
21:44963365:C:G	eQTLcatalogue	HipSci_ge_iPSC	ENSG00000160207	C	6.52473e-19	-0.358823	3.26236e-15	21	44963365	HSF2BP
21:44963365:C:G	eQTLcatalogue	Lepik_2017_ge_blood	ENSG00000160208	C	6.87036e-13	-0.058693	3.43518e-09	21	44963365	RRP1B
21:44963365:C:G	eQTLcatalogue	Quach_2016_ge_monocyte_naive	ENSG00000160208	C	1.95663e-12	0.181948	9.78315e-09	21	44963365	RRP1B
21:44963365:C:G	eQTLcatalogue	TwinsUK_ge_blood	ENSG00000160208	C	1.65066e-07	-0.0665753	0.00082533	21	44963365	RRP1B
21:44963365:C:G	eQTLcatalogue	TwinsUK_ge_LCL	ENSG00000160207	C	7.50152e-12	-0.230435	3.75076e-08	21	44963365	HSF2BP
21:44963365:C:G	eQTLcatalogue	TwinsUK_ge_LCL	ENSG00000160208	C	7.8923e-07	-0.0524812	0.00394615	21	44963365	RRP1B
21:44963365:C:G	eQTLGen	eQTLGen_cis_eQTLs	ENSG00000160207	C	1.9051e-10	6.369	0	21	44963365	HSF2BP
21:44963365:C:G	eQTLGen	eQTLGen_cis_eQTLs	ENSG00000160208	C	7.856e-88	19.867	0	21	44963365	RRP1B
21:44963365:C:G	eQTLGen	eQTLGen_cis_eQTLs	ENSG00000160209	C	8.2736e-07	4.929	0.00263868	21	44963365	PDXK
21:44963365:C:G	eQTLGen	eQTLGen_cis_eQTLs	ENSG00000160213	C	5.7222e-12	6.8865	0	21	44963365	CSTB
21:44963365:C:G	EyeGEx	EyeGEx	ENSG00000160208	C	7.39825e-98	1.21876	5.56361e-95	21	44963365	RRP1B
21:44963365:C:G	GTEx/v6	Whole_Blood	ENSG00000160208	G	4.4984e-09	-6.04466	0.000333874	21	44963365	RRP1B
21:44963365:C:G	GTEx/v7	Artery_Aorta	ENSG00000160209	G	1.79617e-12	-0.328506	2.4434e-09	21	44963365	PDXK
21:44963365:C:G	GTEx/v7	Artery_Tibial	ENSG00000160209	G	1.31745e-14	-0.273761	1.24001e-12	21	44963365	PDXK
21:44963365:C:G	GTEx/v7	Cells_EBV-transformed_lymphocytes	ENSG00000160207	G	2.68651e-10	-0.739067	1.93383e-08	21	44963365	HSF2BP
21:44963365:C:G	GTEx/v7	Esophagus_Mucosa	ENSG00000160207	G	2.35002e-05	-0.309549	0.00838912	21	44963365	HSF2BP
21:44963365:C:G	GTEx/v7	Esophagus_Mucosa	ENSG00000160208	G	5.79653e-06	-0.132845	0.000138054	21	44963365	RRP1B
21:44963365:C:G	GTEx/v7	Esophagus_Mucosa	ENSG00000160209	G	4.02197e-23	-0.373911	5.97585e-22	21	44963365	PDXK
21:44963365:C:G	GTEx/v7	Skin_Not_Sun_Exposed_Suprapubic	ENSG00000160207	G	2.29458e-06	-0.309533	9.6207e-06	21	44963365	HSF2BP
21:44963365:C:G	GTEx/v7	Skin_Sun_Exposed_Lower_leg	ENSG00000160207	G	2.14827e-11	-0.413878	4.98162e-09	21	44963365	HSF2BP
21:44963365:C:G	GTEx/v7	Testis	ENSG00000160207	G	9.63761e-14	-0.280397	1.99375e-12	21	44963365	HSF2BP
21:44963365:C:G	GTEx/v7	Thyroid	ENSG00000160208	G	7.18783e-07	0.178745	0.000151375	21	44963365	RRP1B
21:44963365:C:G	GTEx/v7	Vagina	ENSG00000160209	G	5.16277e-06	-0.325414	0.00763834	21	44963365	PDXK
21:44963365:C:G	PsychENCODE	PsychENCODE_eQTLs	ENSG00000160207	G	3.99375e-06	0.120987	0.000475235	21	44963365	HSF2BP
21:44963365:C:G	PsychENCODE	PsychENCODE_eQTLs	ENSG00000160208	G	2.6641e-47	-0.307389	5.32729e-44	21	44963365	RRP1B
21:44963365:C:G	TIGER	Nom_Alonso_Pancreatic_islets	ENSG00000160208	G	8.02e-12	-6.838	6.46774e-10	21	44963365	RRP1B
21:44963365:C:G	xQTLServer	xQTLServer_eQTLs	ENSG00000160208	G	6.63042e-22	NA	4.00852e-14	21	44963365	RRP1B
21:44963418:C:G	BIOSQTL	BIOS_eQTL_geneLevel	ENSG00000160207	G	5.70614e-12	6.88695	0	21	44963418	HSF2BP
21:44963418:C:G	BIOSQTL	BIOS_eQTL_geneLevel	ENSG00000160208	G	4.60375e-17	8.39654	0	21	44963418	RRP1B
21:44963418:C:G	BIOSQTL	BIOS_eQTL_geneLevel	ENSG00000160209	G	1.68413e-07	5.23122	9.89718e-05	21	44963418	PDXK
21:44963418:C:G	CMC	CMC_NoSVA_cis	ENSG00000160208	G	NA	1	0.009	21	44963418	RRP1B
21:44963418:C:G	CMC	CMC_SVA_cis	ENSG00000160207	C	NA	1	0.009	21	44963418	HSF2BP
21:44963418:C:G	CMC	CMC_SVA_cis	ENSG00000160208	G	NA	1	0.009	21	44963418	RRP1B
21:44963418:C:G	eQTLcatalogue	GENCORD_ge_LCL	ENSG00000160207	G	7.00639e-11	-0.56631	3.5032e-07	21	44963418	HSF2BP
21:44963418:C:G	eQTLcatalogue	HipSci_ge_iPSC	ENSG00000160207	G	2.97091e-19	-0.36263	1.48545e-15	21	44963418	HSF2BP
21:44963418:C:G	eQTLcatalogue	Lepik_2017_ge_blood	ENSG00000160208	G	1.26008e-11	-0.0558848	6.3004e-08	21	44963418	RRP1B
21:44963418:C:G	eQTLcatalogue	Nedelec_2016_ge_macrophage_naive	ENSG00000160208	G	6.11623e-06	0.11975	0.0305812	21	44963418	RRP1B
21:44963418:C:G	eQTLcatalogue	Quach_2016_ge_monocyte_LPS	ENSG00000160208	G	3.35575e-08	0.107388	0.000167788	21	44963418	RRP1B
21:44963418:C:G	eQTLcatalogue	Quach_2016_ge_monocyte_naive	ENSG00000160208	G	4.22843e-18	0.21219	2.11422e-14	21	44963418	RRP1B
21:44963418:C:G	eQTLcatalogue	TwinsUK_ge_blood	ENSG00000160208	G	1.58208e-07	-0.066527	0.00079104	21	44963418	RRP1B
21:44963418:C:G	eQTLcatalogue	TwinsUK_ge_LCL	ENSG00000160207	G	1.15002e-13	-0.247419	5.7501e-10	21	44963418	HSF2BP
21:44963418:C:G	eQTLcatalogue	TwinsUK_ge_LCL	ENSG00000160208	G	1.11994e-06	-0.0515324	0.0055997	21	44963418	RRP1B
21:44963418:C:G	eQTLGen	eQTLGen_cis_eQTLs	ENSG00000160207	G	6.0702e-11	6.5421	0	21	44963418	HSF2BP
21:44963418:C:G	eQTLGen	eQTLGen_cis_eQTLs	ENSG00000160208	G	1.3623e-76	18.5225	0	21	44963418	RRP1B
21:44963418:C:G	eQTLGen	eQTLGen_cis_eQTLs	ENSG00000160209	G	4.7635e-07	5.0358	0.00154938	21	44963418	PDXK
21:44963418:C:G	EyeGEx	EyeGEx	ENSG00000160208	G	2.84531e-81	1.12643	2.13972e-78	21	44963418	RRP1B
21:44963418:C:G	GTEx/v6	Esophagus_Mucosa	ENSG00000160208	C	1.65228e-07	-5.42255	0.000312239	21	44963418	RRP1B
21:44963418:C:G	GTEx/v6	Whole_Blood	ENSG00000160208	C	3.87627e-09	-6.07158	0.000333874	21	44963418	RRP1B
21:44963418:C:G	GTEx/v7	Artery_Aorta	ENSG00000160209	C	8.63747e-11	-0.293992	2.4434e-09	21	44963418	PDXK
21:44963418:C:G	GTEx/v7	Artery_Tibial	ENSG00000160207	C	3.74981e-05	-0.257662	0.00655564	21	44963418	HSF2BP
21:44963418:C:G	GTEx/v7	Artery_Tibial	ENSG00000160209	C	4.98624e-10	-0.220015	1.24001e-12	21	44963418	PDXK
21:44963418:C:G	GTEx/v7	Cells_EBV-transformed_lymphocytes	ENSG00000160207	C	8.63312e-12	-0.736083	1.93383e-08	21	44963418	HSF2BP
21:44963418:C:G	GTEx/v7	Esophagus_Mucosa	ENSG00000160209	C	1.07422e-22	-0.368564	5.97585e-22	21	44963418	PDXK
21:44963418:C:G	GTEx/v7	Heart_Atrial_Appendage	ENSG00000160207	C	8.35968e-06	-0.338866	0.000226701	21	44963418	HSF2BP
21:44963418:C:G	GTEx/v7	Muscle_Skeletal	ENSG00000160207	C	2.30617e-06	-0.270381	0.000492036	21	44963418	HSF2BP
21:44963418:C:G	GTEx/v7	Muscle_Skeletal	ENSG00000160208	C	8.30201e-06	0.10993	0.0166215	21	44963418	RRP1B
21:44963418:C:G	GTEx/v7	Skin_Not_Sun_Exposed_Suprapubic	ENSG00000160207	C	9.94256e-09	-0.352053	9.6207e-06	21	44963418	HSF2BP
21:44963418:C:G	GTEx/v7	Skin_Sun_Exposed_Lower_leg	ENSG00000160207	C	1.71839e-11	-0.407798	4.98162e-09	21	44963418	HSF2BP
21:44963418:C:G	GTEx/v7	Testis	ENSG00000160207	C	4.50752e-14	-0.267535	1.99375e-12	21	44963418	HSF2BP
21:44963418:C:G	GTEx/v7	Thyroid	ENSG00000160208	C	3.00361e-07	0.174818	0.000151375	21	44963418	RRP1B
21:44963418:C:G	PsychENCODE	PsychENCODE_eQTLs	ENSG00000160207	C	2.09405e-09	0.155013	4.27346e-07	21	44963418	HSF2BP
21:44963418:C:G	PsychENCODE	PsychENCODE_eQTLs	ENSG00000160208	C	9.65079e-45	-0.295943	1.76218e-41	21	44963418	RRP1B
21:44963418:C:G	TIGER	Nom_Alonso_Pancreatic_islets	ENSG00000160208	G	1.172e-09	6.084	9.45161e-08	21	44963418	RRP1B
21:44963418:C:G	xQTLServer	xQTLServer_eQTLs	ENSG00000160208	C	3.25049e-19	NA	1.96514e-11	21	44963418	RRP1B
21:44963686:A:G	BIOSQTL	BIOS_eQTL_geneLevel	ENSG00000160207	G	5.70614e-12	6.88695	0	21	44963686	HSF2BP
21:44963686:A:G	BIOSQTL	BIOS_eQTL_geneLevel	ENSG00000160208	G	4.60375e-17	8.39654	0	21	44963686	RRP1B
21:44963686:A:G	BIOSQTL	BIOS_eQTL_geneLevel	ENSG00000160209	G	1.82041e-07	5.21692	0.000109751	21	44963686	PDXK
21:44963686:A:G	CMC	CMC_NoSVA_cis	ENSG00000160208	G	NA	1	0.009	21	44963686	RRP1B
21:44963686:A:G	CMC	CMC_SVA_cis	ENSG00000160207	A	NA	1	0.009	21	44963686	HSF2BP
21:44963686:A:G	CMC	CMC_SVA_cis	ENSG00000160208	G	NA	1	0.009	21	44963686	RRP1B
21:44963686:A:G	eQTLcatalogue	BLUEPRINT_ge_monocyte	ENSG00000160208	G	1.93294e-15	-0.111405	9.6647e-12	21	44963686	RRP1B
21:44963686:A:G	eQTLcatalogue	BLUEPRINT_ge_T-cell	ENSG00000160208	G	2.11299e-14	-0.0665133	1.0565e-10	21	44963686	RRP1B
21:44963686:A:G	eQTLcatalogue	GENCORD_ge_LCL	ENSG00000160207	G	5.10694e-10	-0.541463	2.55347e-06	21	44963686	HSF2BP
21:44963686:A:G	eQTLcatalogue	HipSci_ge_iPSC	ENSG00000160207	G	7.4412e-20	-0.368642	3.7206e-16	21	44963686	HSF2BP
21:44963686:A:G	eQTLcatalogue	Lepik_2017_ge_blood	ENSG00000160208	G	1.08779e-11	-0.0562433	5.43895e-08	21	44963686	RRP1B
21:44963686:A:G	eQTLcatalogue	Nedelec_2016_ge_macrophage_naive	ENSG00000160208	G	7.01901e-06	0.117898	0.0350951	21	44963686	RRP1B
21:44963686:A:G	eQTLcatalogue	Quach_2016_ge_monocyte_LPS	ENSG00000160208	G	2.68781e-08	0.107645	0.000134391	21	44963686	RRP1B
21:44963686:A:G	eQTLcatalogue	Quach_2016_ge_monocyte_naive	ENSG00000160208	G	1.29235e-18	0.21316	6.46175e-15	21	44963686	RRP1B
21:44963686:A:G	eQTLcatalogue	TwinsUK_ge_blood	ENSG00000160208	G	1.58208e-07	-0.066527	0.00079104	21	44963686	RRP1B
21:44963686:A:G	eQTLcatalogue	TwinsUK_ge_LCL	ENSG00000160207	G	1.15002e-13	-0.247419	5.7501e-10	21	44963686	HSF2BP
21:44963686:A:G	eQTLcatalogue	TwinsUK_ge_LCL	ENSG00000160208	G	1.11994e-06	-0.0515324	0.0055997	21	44963686	RRP1B
21:44963686:A:G	eQTLGen	eQTLGen_cis_eQTLs	ENSG00000160207	G	1.597e-11	6.7389	0	21	44963686	HSF2BP
21:44963686:A:G	eQTLGen	eQTLGen_cis_eQTLs	ENSG00000160208	G	1.3175e-76	18.5242	0	21	44963686	RRP1B
21:44963686:A:G	eQTLGen	eQTLGen_cis_eQTLs	ENSG00000160209	G	1.1574e-06	4.8629	0.00350287	21	44963686	PDXK
21:44963686:A:G	EyeGEx	EyeGEx	ENSG00000160208	G	4.18194e-81	1.12012	3.14489e-78	21	44963686	RRP1B
21:44963686:A:G	GTEx/v6	Esophagus_Mucosa	ENSG00000160208	A	1.67198e-07	-5.42013	0.000312239	21	44963686	RRP1B
21:44963686:A:G	GTEx/v6	Whole_Blood	ENSG00000160208	A	3.79969e-09	-6.07518	0.000333874	21	44963686	RRP1B
21:44963686:A:G	GTEx/v7	Artery_Aorta	ENSG00000160209	A	8.63747e-11	-0.293992	2.4434e-09	21	44963686	PDXK
21:44963686:A:G	GTEx/v7	Artery_Tibial	ENSG00000160207	A	3.74981e-05	-0.257662	0.00655564	21	44963686	HSF2BP
21:44963686:A:G	GTEx/v7	Artery_Tibial	ENSG00000160209	A	4.98624e-10	-0.220015	1.24001e-12	21	44963686	PDXK
21:44963686:A:G	GTEx/v7	Cells_EBV-transformed_lymphocytes	ENSG00000160207	A	8.63312e-12	-0.736083	1.93383e-08	21	44963686	HSF2BP
21:44963686:A:G	GTEx/v7	Esophagus_Mucosa	ENSG00000160209	A	1.07422e-22	-0.368564	5.97585e-22	21	44963686	PDXK
21:44963686:A:G	GTEx/v7	Heart_Atrial_Appendage	ENSG00000160207	A	8.35968e-06	-0.338866	0.000226701	21	44963686	HSF2BP
21:44963686:A:G	GTEx/v7	Muscle_Skeletal	ENSG00000160207	A	2.30617e-06	-0.270381	0.000492036	21	44963686	HSF2BP
21:44963686:A:G	GTEx/v7	Muscle_Skeletal	ENSG00000160208	A	8.30201e-06	0.10993	0.0166215	21	44963686	RRP1B
21:44963686:A:G	GTEx/v7	Skin_Not_Sun_Exposed_Suprapubic	ENSG00000160207	A	9.94256e-09	-0.352053	9.6207e-06	21	44963686	HSF2BP
21:44963686:A:G	GTEx/v7	Skin_Sun_Exposed_Lower_leg	ENSG00000160207	A	1.71839e-11	-0.407798	4.98162e-09	21	44963686	HSF2BP
21:44963686:A:G	GTEx/v7	Testis	ENSG00000160207	A	4.50752e-14	-0.267535	1.99375e-12	21	44963686	HSF2BP
21:44963686:A:G	GTEx/v7	Thyroid	ENSG00000160208	A	3.00361e-07	0.174818	0.000151375	21	44963686	RRP1B
21:44963686:A:G	TIGER	Nom_Alonso_Pancreatic_islets	ENSG00000160208	G	6.419e-10	6.18	5.17661e-08	21	44963686	RRP1B
21:44963686:A:G	xQTLServer	xQTLServer_eQTLs	ENSG00000160208	A	9.50634e-20	NA	5.74721e-12	21	44963686	RRP1B
21:44982717:C:T	BIOSQTL	BIOS_eQTL_geneLevel	ENSG00000160207	T	3.07796e-10	6.29498	0	21	44982717	HSF2BP
21:44982717:C:T	BIOSQTL	BIOS_eQTL_geneLevel	ENSG00000160208	T	5.94333e-21	9.39115	0	21	44982717	RRP1B
21:44982717:C:T	BIOSQTL	BIOS_eQTL_geneLevel	ENSG00000160209	T	8.30756e-07	4.92806	0.000742809	21	44982717	PDXK
21:44982717:C:T	CMC	CMC_NoSVA_cis	ENSG00000160208	T	NA	1	0.009	21	44982717	RRP1B
21:44982717:C:T	CMC	CMC_SVA_cis	ENSG00000160208	T	NA	1	0.009	21	44982717	RRP1B
21:44982717:C:T	eQTLcatalogue	BLUEPRINT_ge_monocyte	ENSG00000160208	T	1.25838e-12	-0.0999609	6.2919e-09	21	44982717	RRP1B
21:44982717:C:T	eQTLcatalogue	BLUEPRINT_ge_T-cell	ENSG00000160208	T	1.03035e-14	-0.066076	5.15175e-11	21	44982717	RRP1B
21:44982717:C:T	eQTLcatalogue	GENCORD_ge_LCL	ENSG00000160207	T	1.62193e-11	-0.567695	8.10965e-08	21	44982717	HSF2BP
21:44982717:C:T	eQTLcatalogue	HipSci_ge_iPSC	ENSG00000160207	T	7.85613e-21	-0.375143	3.92806e-17	21	44982717	HSF2BP
21:44982717:C:T	eQTLcatalogue	Lepik_2017_ge_blood	ENSG00000160208	T	1.35836e-12	-0.0577588	6.7918e-09	21	44982717	RRP1B
21:44982717:C:T	eQTLcatalogue	Quach_2016_ge_monocyte_naive	ENSG00000160208	T	1.35253e-13	0.183062	6.76265e-10	21	44982717	RRP1B
21:44982717:C:T	eQTLcatalogue	TwinsUK_ge_blood	ENSG00000160208	T	7.49605e-07	-0.0632126	0.00374802	21	44982717	RRP1B
21:44982717:C:T	eQTLcatalogue	TwinsUK_ge_LCL	ENSG00000160207	T	3.37449e-15	-0.261863	1.68725e-11	21	44982717	HSF2BP
21:44982717:C:T	eQTLcatalogue	TwinsUK_ge_LCL	ENSG00000160208	T	9.22795e-06	-0.0471138	0.0461398	21	44982717	RRP1B
21:44982717:C:T	eQTLGen	eQTLGen_cis_eQTLs	ENSG00000160207	T	1.6671e-14	7.6741	0	21	44982717	HSF2BP
21:44982717:C:T	eQTLGen	eQTLGen_cis_eQTLs	ENSG00000160208	T	3.2514e-97	20.9238	0	21	44982717	RRP1B
21:44982717:C:T	eQTLGen	eQTLGen_cis_eQTLs	ENSG00000160209	T	1.0388e-07	5.3198	0.000351693	21	44982717	PDXK
21:44982717:C:T	eQTLGen	eQTLGen_cis_eQTLs	ENSG00000160213	T	1.5663e-15	7.9716	0	21	44982717	CSTB
21:44982717:C:T	EyeGEx	EyeGEx	ENSG00000160208	T	2.89371e-102	1.20952	2.17612e-99	21	44982717	RRP1B
21:44982717:C:T	GTEx/v6	Whole_Blood	ENSG00000160208	C	1.54751e-08	-5.81768	0.000333874	21	44982717	RRP1B
21:44982717:C:T	GTEx/v7	Artery_Aorta	ENSG00000160209	C	3.62152e-12	-0.321312	2.4434e-09	21	44982717	PDXK
21:44982717:C:T	GTEx/v7	Artery_Tibial	ENSG00000160209	C	1.28566e-13	-0.262483	1.24001e-12	21	44982717	PDXK
21:44982717:C:T	GTEx/v7	Cells_EBV-transformed_lymphocytes	ENSG00000160207	C	1.5338e-10	-0.741982	1.93383e-08	21	44982717	HSF2BP
21:44982717:C:T	GTEx/v7	Esophagus_Mucosa	ENSG00000160207	C	2.88098e-05	-0.30933	0.00838912	21	44982717	HSF2BP
21:44982717:C:T	GTEx/v7	Esophagus_Mucosa	ENSG00000160208	C	3.85482e-06	-0.136605	0.000138054	21	44982717	RRP1B
21:44982717:C:T	GTEx/v7	Esophagus_Mucosa	ENSG00000160209	C	1.70534e-22	-0.372957	5.97585e-22	21	44982717	PDXK
21:44982717:C:T	GTEx/v7	Heart_Atrial_Appendage	ENSG00000160207	C	2.30372e-07	-0.396234	0.000226701	21	44982717	HSF2BP
21:44982717:C:T	GTEx/v7	Skin_Not_Sun_Exposed_Suprapubic	ENSG00000160207	C	2.15665e-06	-0.306957	9.6207e-06	21	44982717	HSF2BP
21:44982717:C:T	GTEx/v7	Skin_Sun_Exposed_Lower_leg	ENSG00000160207	C	6.79136e-12	-0.42068	4.98162e-09	21	44982717	HSF2BP
21:44982717:C:T	GTEx/v7	Testis	ENSG00000160207	C	1.59884e-13	-0.270516	1.99375e-12	21	44982717	HSF2BP
21:44982717:C:T	GTEx/v7	Thyroid	ENSG00000160208	C	8.89788e-07	0.174946	0.000151375	21	44982717	RRP1B
21:44982717:C:T	GTEx/v7	Vagina	ENSG00000160209	C	1.88242e-06	-0.339315	0.00763834	21	44982717	PDXK
21:44982717:C:T	PsychENCODE	PsychENCODE_eQTLs	ENSG00000160207	C	1.00784e-05	0.114856	0.001099	21	44982717	HSF2BP
21:44982717:C:T	PsychENCODE	PsychENCODE_eQTLs	ENSG00000160208	C	4.3233e-43	-0.291245	7.37338e-40	21	44982717	RRP1B
21:44982717:C:T	TIGER	Nom_Alonso_Pancreatic_islets	ENSG00000160208	C	4.423e-11	-6.589	3.56694e-09	21	44982717	RRP1B
21:44982717:C:T	xQTLServer	xQTLServer_eQTLs	ENSG00000160208	C	3.18259e-21	NA	1.92409e-13	21	44982717	RRP1B
21:44989547:A:G	BIOSQTL	BIOS_eQTL_geneLevel	ENSG00000160207	A	4.3219e-11	6.59262	0	21	44989547	HSF2BP
21:44989547:A:G	BIOSQTL	BIOS_eQTL_geneLevel	ENSG00000160208	A	1.55245e-19	9.04106	0	21	44989547	RRP1B
21:44989547:A:G	BIOSQTL	BIOS_eQTL_geneLevel	ENSG00000160209	A	2.02966e-07	5.19665	0.000131341	21	44989547	PDXK
21:44989547:A:G	CMC	CMC_NoSVA_cis	ENSG00000160208	A	NA	1	0.009	21	44989547	RRP1B
21:44989547:A:G	CMC	CMC_SVA_cis	ENSG00000160208	A	NA	1	0.009	21	44989547	RRP1B
21:44989547:A:G	eQTLcatalogue	BLUEPRINT_ge_monocyte	ENSG00000160208	A	5.39076e-11	-0.0944791	2.69538e-07	21	44989547	RRP1B
21:44989547:A:G	eQTLcatalogue	BLUEPRINT_ge_T-cell	ENSG00000160208	A	3.86024e-13	-0.0634467	1.93012e-09	21	44989547	RRP1B
21:44989547:A:G	eQTLcatalogue	GENCORD_ge_LCL	ENSG00000160207	A	5.35379e-10	-0.558346	2.67689e-06	21	44989547	HSF2BP
21:44989547:A:G	eQTLcatalogue	HipSci_ge_iPSC	ENSG00000160207	A	6.14749e-18	-0.363602	3.07375e-14	21	44989547	HSF2BP
21:44989547:A:G	eQTLcatalogue	Lepik_2017_ge_blood	ENSG00000160208	A	5.06953e-13	-0.0569204	2.53476e-09	21	44989547	RRP1B
21:44989547:A:G	eQTLcatalogue	TwinsUK_ge_blood	ENSG00000160208	A	3.99208e-07	-0.0668854	0.00199604	21	44989547	RRP1B
21:44989547:A:G	eQTLcatalogue	TwinsUK_ge_LCL	ENSG00000160207	A	1.00684e-11	-0.23424	5.0342e-08	21	44989547	HSF2BP
21:44989547:A:G	eQTLcatalogue	TwinsUK_ge_LCL	ENSG00000160208	A	9.05192e-07	-0.0533777	0.00452596	21	44989547	RRP1B
21:44989547:A:G	eQTLGen	eQTLGen_cis_eQTLs	ENSG00000160207	A	7.7012e-12	6.8441	0	21	44989547	HSF2BP
21:44989547:A:G	eQTLGen	eQTLGen_cis_eQTLs	ENSG00000160208	A	5.9599e-90	20.1108	0	21	44989547	RRP1B
21:44989547:A:G	eQTLGen	eQTLGen_cis_eQTLs	ENSG00000160209	A	3.4336e-09	5.9096	2.59555e-05	21	44989547	PDXK
21:44989547:A:G	eQTLGen	eQTLGen_cis_eQTLs	ENSG00000160213	A	5.2991e-15	7.8198	0	21	44989547	CSTB
21:44989547:A:G	EyeGEx	EyeGEx	ENSG00000160208	A	5.13594e-93	1.1926	3.86231e-90	21	44989547	RRP1B
21:44989547:A:G	GTEx/v7	Artery_Aorta	ENSG00000160209	G	6.45121e-10	-0.310905	2.4434e-09	21	44989547	PDXK
21:44989547:A:G	GTEx/v7	Artery_Tibial	ENSG00000160209	G	2.81772e-12	-0.262562	1.24001e-12	21	44989547	PDXK
21:44989547:A:G	GTEx/v7	Cells_EBV-transformed_lymphocytes	ENSG00000160207	G	9.99785e-08	-0.707849	1.93383e-08	21	44989547	HSF2BP
21:44989547:A:G	GTEx/v7	Esophagus_Mucosa	ENSG00000160208	G	4.08502e-07	-0.154392	0.000138054	21	44989547	RRP1B
21:44989547:A:G	GTEx/v7	Esophagus_Mucosa	ENSG00000160209	G	3.75114e-20	-0.366743	5.97585e-22	21	44989547	PDXK
21:44989547:A:G	GTEx/v7	Skin_Not_Sun_Exposed_Suprapubic	ENSG00000160207	G	1.42075e-06	-0.332327	9.6207e-06	21	44989547	HSF2BP
21:44989547:A:G	GTEx/v7	Skin_Sun_Exposed_Lower_leg	ENSG00000160207	G	6.77002e-11	-0.437419	4.98162e-09	21	44989547	HSF2BP
21:44989547:A:G	GTEx/v7	Testis	ENSG00000160207	G	2.55513e-11	-0.272058	1.99375e-12	21	44989547	HSF2BP
21:44989547:A:G	GTEx/v7	Thyroid	ENSG00000160208	G	2.84806e-05	0.15829	0.000151375	21	44989547	RRP1B
21:44989547:A:G	GTEx/v7	Whole_Blood	ENSG00000160208	G	1.17128e-05	-0.0972736	0.00825408	21	44989547	RRP1B
21:44989547:A:G	PsychENCODE	PsychENCODE_eQTLs	ENSG00000160207	G	6.99885e-06	0.119839	0.000790573	21	44989547	HSF2BP
21:44989547:A:G	PsychENCODE	PsychENCODE_eQTLs	ENSG00000160208	G	4.21474e-52	-0.327198	9.94909e-49	21	44989547	RRP1B
21:44989547:A:G	TIGER	Nom_Alonso_Pancreatic_islets	ENSG00000160208	G	8.89e-12	-6.823	7.16935e-10	21	44989547	RRP1B
21:44989547:A:G	xQTLServer	xQTLServer_eQTLs	ENSG00000160208	G	3.54406e-22	NA	2.14262e-14	21	44989547	RRP1B
21:44990036:C:T	BIOSQTL	BIOS_eQTL_geneLevel	ENSG00000160207	C	3.07796e-10	6.29498	0	21	44990036	HSF2BP
21:44990036:C:T	BIOSQTL	BIOS_eQTL_geneLevel	ENSG00000160208	C	5.94333e-21	9.39115	0	21	44990036	RRP1B
21:44990036:C:T	BIOSQTL	BIOS_eQTL_geneLevel	ENSG00000160209	C	8.30756e-07	4.92806	0.000742809	21	44990036	PDXK
21:44990036:C:T	CMC	CMC_NoSVA_cis	ENSG00000160208	C	NA	1	0.009	21	44990036	RRP1B
21:44990036:C:T	CMC	CMC_SVA_cis	ENSG00000160208	C	NA	1	0.009	21	44990036	RRP1B
21:44990036:C:T	eQTLcatalogue	BLUEPRINT_ge_monocyte	ENSG00000160208	C	1.26425e-12	-0.0999542	6.32125e-09	21	44990036	RRP1B
21:44990036:C:T	eQTLcatalogue	BLUEPRINT_ge_T-cell	ENSG00000160208	C	1.0236e-14	-0.0660827	5.118e-11	21	44990036	RRP1B
21:44990036:C:T	eQTLcatalogue	GENCORD_ge_LCL	ENSG00000160207	C	1.65077e-11	-0.567728	8.25385e-08	21	44990036	HSF2BP
21:44990036:C:T	eQTLcatalogue	HipSci_ge_iPSC	ENSG00000160207	C	6.56784e-21	-0.374344	3.28392e-17	21	44990036	HSF2BP
21:44990036:C:T	eQTLcatalogue	Lepik_2017_ge_blood	ENSG00000160208	C	1.35836e-12	-0.0577588	6.7918e-09	21	44990036	RRP1B
21:44990036:C:T	eQTLcatalogue	Quach_2016_ge_monocyte_naive	ENSG00000160208	C	4.29155e-13	0.179164	2.14578e-09	21	44990036	RRP1B
21:44990036:C:T	eQTLcatalogue	TwinsUK_ge_blood	ENSG00000160208	C	7.49605e-07	-0.0632126	0.00374802	21	44990036	RRP1B
21:44990036:C:T	eQTLcatalogue	TwinsUK_ge_LCL	ENSG00000160207	C	3.37449e-15	-0.261863	1.68725e-11	21	44990036	HSF2BP
21:44990036:C:T	eQTLcatalogue	TwinsUK_ge_LCL	ENSG00000160208	C	9.22795e-06	-0.0471138	0.0461398	21	44990036	RRP1B
21:44990036:C:T	eQTLGen	eQTLGen_cis_eQTLs	ENSG00000160207	C	5.7827e-15	7.8087	0	21	44990036	HSF2BP
21:44990036:C:T	eQTLGen	eQTLGen_cis_eQTLs	ENSG00000160208	C	8.5943e-97	20.8775	0	21	44990036	RRP1B
21:44990036:C:T	eQTLGen	eQTLGen_cis_eQTLs	ENSG00000160209	C	2.0738e-07	5.1927	0.000667249	21	44990036	PDXK
21:44990036:C:T	eQTLGen	eQTLGen_cis_eQTLs	ENSG00000160213	C	1.4029e-15	7.9853	0	21	44990036	CSTB
21:44990036:C:T	EyeGEx	EyeGEx	ENSG00000160208	C	2.91074e-102	1.20884	2.18892e-99	21	44990036	RRP1B
21:44990036:C:T	GTEx/v6	Whole_Blood	ENSG00000160208	T	1.54467e-08	-5.81802	0.000333874	21	44990036	RRP1B
21:44990036:C:T	GTEx/v7	Artery_Aorta	ENSG00000160209	T	3.62152e-12	-0.321312	2.4434e-09	21	44990036	PDXK
21:44990036:C:T	GTEx/v7	Artery_Tibial	ENSG00000160209	T	6.74064e-14	-0.265354	1.24001e-12	21	44990036	PDXK
21:44990036:C:T	GTEx/v7	Cells_EBV-transformed_lymphocytes	ENSG00000160207	T	1.03239e-10	-0.75373	1.93383e-08	21	44990036	HSF2BP
21:44990036:C:T	GTEx/v7	Esophagus_Mucosa	ENSG00000160207	T	2.10156e-05	-0.314353	0.00838912	21	44990036	HSF2BP
21:44990036:C:T	GTEx/v7	Esophagus_Mucosa	ENSG00000160208	T	2.44845e-06	-0.139227	0.000138054	21	44990036	RRP1B
21:44990036:C:T	GTEx/v7	Esophagus_Mucosa	ENSG00000160209	T	2.8057e-22	-0.371228	5.97585e-22	21	44990036	PDXK
21:44990036:C:T	GTEx/v7	Heart_Atrial_Appendage	ENSG00000160207	T	3.57335e-07	-0.388904	0.000226701	21	44990036	HSF2BP
21:44990036:C:T	GTEx/v7	Skin_Not_Sun_Exposed_Suprapubic	ENSG00000160207	T	2.77378e-06	-0.303099	9.6207e-06	21	44990036	HSF2BP
21:44990036:C:T	GTEx/v7	Skin_Sun_Exposed_Lower_leg	ENSG00000160207	T	8.13766e-12	-0.419025	4.98162e-09	21	44990036	HSF2BP
21:44990036:C:T	GTEx/v7	Testis	ENSG00000160207	T	7.82988e-14	-0.274203	1.99375e-12	21	44990036	HSF2BP
21:44990036:C:T	GTEx/v7	Thyroid	ENSG00000160208	T	1.64198e-06	0.170994	0.000151375	21	44990036	RRP1B
21:44990036:C:T	GTEx/v7	Vagina	ENSG00000160209	T	1.88242e-06	-0.339315	0.00763834	21	44990036	PDXK
21:44990036:C:T	TIGER	Nom_Alonso_Pancreatic_islets	ENSG00000160208	C	3.082e-11	6.643	2.48548e-09	21	44990036	RRP1B
21:44990036:C:T	xQTLServer	xQTLServer_eQTLs	ENSG00000160208	T	3.18259e-21	NA	1.92409e-13	21	44990036	RRP1B
21:44990578:A:G	BIOSQTL	BIOS_eQTL_geneLevel	ENSG00000160207	G	3.07796e-10	6.29498	0	21	44990578	HSF2BP
21:44990578:A:G	BIOSQTL	BIOS_eQTL_geneLevel	ENSG00000160208	G	5.94333e-21	9.39115	0	21	44990578	RRP1B
21:44990578:A:G	BIOSQTL	BIOS_eQTL_geneLevel	ENSG00000160209	G	8.30756e-07	4.92806	0.000742809	21	44990578	PDXK
21:44990578:A:G	CMC	CMC_NoSVA_cis	ENSG00000160208	G	NA	1	0.009	21	44990578	RRP1B
21:44990578:A:G	CMC	CMC_SVA_cis	ENSG00000160208	G	NA	1	0.009	21	44990578	RRP1B
21:44990578:A:G	eQTLcatalogue	BLUEPRINT_ge_monocyte	ENSG00000160208	G	5.79384e-13	-0.10092	2.89692e-09	21	44990578	RRP1B
21:44990578:A:G	eQTLcatalogue	BLUEPRINT_ge_T-cell	ENSG00000160208	G	2.00694e-14	-0.0652178	1.00347e-10	21	44990578	RRP1B
21:44990578:A:G	eQTLcatalogue	GENCORD_ge_LCL	ENSG00000160207	G	2.81849e-11	-0.572128	1.40925e-07	21	44990578	HSF2BP
21:44990578:A:G	eQTLcatalogue	HipSci_ge_iPSC	ENSG00000160207	G	4.15578e-21	-0.387365	2.07789e-17	21	44990578	HSF2BP
21:44990578:A:G	eQTLcatalogue	Lepik_2017_ge_blood	ENSG00000160208	G	1.35836e-12	-0.0577588	6.7918e-09	21	44990578	RRP1B
21:44990578:A:G	eQTLcatalogue	TwinsUK_ge_blood	ENSG00000160208	G	7.49605e-07	-0.0632126	0.00374802	21	44990578	RRP1B
21:44990578:A:G	eQTLcatalogue	TwinsUK_ge_LCL	ENSG00000160207	G	3.37449e-15	-0.261863	1.68725e-11	21	44990578	HSF2BP
21:44990578:A:G	eQTLcatalogue	TwinsUK_ge_LCL	ENSG00000160208	G	9.22795e-06	-0.0471138	0.0461398	21	44990578	RRP1B
21:44990578:A:G	eQTLGen	eQTLGen_cis_eQTLs	ENSG00000160207	G	2.1487e-14	7.6415	0	21	44990578	HSF2BP
21:44990578:A:G	eQTLGen	eQTLGen_cis_eQTLs	ENSG00000160208	G	7.1555e-99	21.105	0	21	44990578	RRP1B
21:44990578:A:G	eQTLGen	eQTLGen_cis_eQTLs	ENSG00000160209	G	6.2047e-08	5.4129	0.000271482	21	44990578	PDXK
21:44990578:A:G	eQTLGen	eQTLGen_cis_eQTLs	ENSG00000160213	G	2.8985e-15	7.8953	0	21	44990578	CSTB
21:44990578:A:G	EyeGEx	EyeGEx	ENSG00000160208	G	4.54616e-102	1.20653	3.41879e-99	21	44990578	RRP1B
21:44990578:A:G	GTEx/v6	Muscle_Skeletal	ENSG00000160207	A	4.17717e-06	-4.68361	0.00575206	21	44990578	HSF2BP
21:44990578:A:G	GTEx/v6	Whole_Blood	ENSG00000160208	A	8.19836e-10	-6.34758	0.000333874	21	44990578	RRP1B
21:44990578:A:G	GTEx/v7	Artery_Aorta	ENSG00000160209	A	2.14724e-10	-0.306871	2.4434e-09	21	44990578	PDXK
21:44990578:A:G	GTEx/v7	Artery_Tibial	ENSG00000160209	A	1.02865e-11	-0.250693	1.24001e-12	21	44990578	PDXK
21:44990578:A:G	GTEx/v7	Cells_EBV-transformed_lymphocytes	ENSG00000160207	A	8.50665e-08	-0.680412	1.93383e-08	21	44990578	HSF2BP
21:44990578:A:G	GTEx/v7	Esophagus_Mucosa	ENSG00000160208	A	3.8034e-07	-0.153024	0.000138054	21	44990578	RRP1B
21:44990578:A:G	GTEx/v7	Esophagus_Mucosa	ENSG00000160209	A	1.61617e-21	-0.373757	5.97585e-22	21	44990578	PDXK
21:44990578:A:G	GTEx/v7	Heart_Atrial_Appendage	ENSG00000160207	A	5.4591e-07	-0.395585	0.000226701	21	44990578	HSF2BP
21:44990578:A:G	GTEx/v7	Muscle_Skeletal	ENSG00000160208	A	2.03647e-05	0.112182	0.0166215	21	44990578	RRP1B
21:44990578:A:G	GTEx/v7	Skin_Not_Sun_Exposed_Suprapubic	ENSG00000160207	A	4.37051e-07	-0.339905	9.6207e-06	21	44990578	HSF2BP
21:44990578:A:G	GTEx/v7	Skin_Sun_Exposed_Lower_leg	ENSG00000160207	A	2.57772e-13	-0.468688	4.98162e-09	21	44990578	HSF2BP
21:44990578:A:G	GTEx/v7	Testis	ENSG00000160207	A	8.31262e-14	-0.278429	1.99375e-12	21	44990578	HSF2BP
21:44990578:A:G	GTEx/v7	Thyroid	ENSG00000160208	A	5.67658e-06	0.165328	0.000151375	21	44990578	RRP1B
21:44990578:A:G	GTEx/v7	Vagina	ENSG00000160209	A	7.79296e-07	-0.355228	0.00763834	21	44990578	PDXK
21:44990578:A:G	TIGER	Nom_Alonso_Pancreatic_islets	ENSG00000160208	G	3.082e-11	6.643	2.48548e-09	21	44990578	RRP1B
21:44990578:A:G	xQTLServer	xQTLServer_eQTLs	ENSG00000160208	A	1.68168e-21	NA	1.01668e-13	21	44990578	RRP1B
21:44990697:A:G	BIOSQTL	BIOS_eQTL_geneLevel	ENSG00000160207	A	1.71068e-11	6.72884	0	21	44990697	HSF2BP
21:44990697:A:G	BIOSQTL	BIOS_eQTL_geneLevel	ENSG00000160208	A	3.73976e-19	8.94455	0	21	44990697	RRP1B
21:44990697:A:G	BIOSQTL	BIOS_eQTL_geneLevel	ENSG00000160209	A	2.73571e-07	5.14097	0.000201098	21	44990697	PDXK
21:44990697:A:G	CMC	CMC_NoSVA_cis	ENSG00000160208	A	NA	1	0.009	21	44990697	RRP1B
21:44990697:A:G	CMC	CMC_SVA_cis	ENSG00000160208	A	NA	1	0.009	21	44990697	RRP1B
21:44990697:A:G	eQTLcatalogue	BLUEPRINT_ge_monocyte	ENSG00000160208	A	3.55037e-12	-0.0988485	1.77518e-08	21	44990697	RRP1B
21:44990697:A:G	eQTLcatalogue	BLUEPRINT_ge_T-cell	ENSG00000160208	A	6.99058e-14	-0.0647805	3.49529e-10	21	44990697	RRP1B
21:44990697:A:G	eQTLcatalogue	GENCORD_ge_LCL	ENSG00000160207	A	4.7516e-11	-0.570513	2.3758e-07	21	44990697	HSF2BP
21:44990697:A:G	eQTLcatalogue	HipSci_ge_iPSC	ENSG00000160207	A	5.86522e-19	-0.35454	2.93261e-15	21	44990697	HSF2BP
21:44990697:A:G	eQTLcatalogue	Lepik_2017_ge_blood	ENSG00000160208	A	6.87036e-13	-0.058693	3.43518e-09	21	44990697	RRP1B
21:44990697:A:G	eQTLcatalogue	Quach_2016_ge_monocyte_naive	ENSG00000160208	A	3.973e-12	0.17873	1.9865e-08	21	44990697	RRP1B
21:44990697:A:G	eQTLcatalogue	TwinsUK_ge_blood	ENSG00000160208	A	1.65066e-07	-0.0665753	0.00082533	21	44990697	RRP1B
21:44990697:A:G	eQTLcatalogue	TwinsUK_ge_LCL	ENSG00000160207	A	7.50152e-12	-0.230435	3.75076e-08	21	44990697	HSF2BP
21:44990697:A:G	eQTLcatalogue	TwinsUK_ge_LCL	ENSG00000160208	A	7.8923e-07	-0.0524812	0.00394615	21	44990697	RRP1B
21:44990697:A:G	eQTLGen	eQTLGen_cis_eQTLs	ENSG00000160207	A	1.536e-12	7.0712	0	21	44990697	HSF2BP
21:44990697:A:G	eQTLGen	eQTLGen_cis_eQTLs	ENSG00000160208	A	8.8112e-91	20.2054	0	21	44990697	RRP1B
21:44990697:A:G	eQTLGen	eQTLGen_cis_eQTLs	ENSG00000160209	A	1.6969e-07	5.2298	0.000562746	21	44990697	PDXK
21:44990697:A:G	eQTLGen	eQTLGen_cis_eQTLs	ENSG00000160213	A	7.5217e-13	7.1697	0	21	44990697	CSTB
21:44990697:A:G	EyeGEx	EyeGEx	ENSG00000160208	A	1.5997e-98	1.21374	1.203e-95	21	44990697	RRP1B
21:44990697:A:G	GTEx/v6	Whole_Blood	ENSG00000160208	G	4.90263e-09	-6.02906	0.000333874	21	44990697	RRP1B
21:44990697:A:G	GTEx/v7	Artery_Aorta	ENSG00000160209	G	1.79617e-12	-0.328506	2.4434e-09	21	44990697	PDXK
21:44990697:A:G	GTEx/v7	Artery_Tibial	ENSG00000160209	G	1.8991e-14	-0.272618	1.24001e-12	21	44990697	PDXK
21:44990697:A:G	GTEx/v7	Cells_EBV-transformed_lymphocytes	ENSG00000160207	G	2.68651e-10	-0.739067	1.93383e-08	21	44990697	HSF2BP
21:44990697:A:G	GTEx/v7	Esophagus_Mucosa	ENSG00000160207	G	2.35002e-05	-0.309549	0.00838912	21	44990697	HSF2BP
21:44990697:A:G	GTEx/v7	Esophagus_Mucosa	ENSG00000160208	G	5.79653e-06	-0.132845	0.000138054	21	44990697	RRP1B
21:44990697:A:G	GTEx/v7	Esophagus_Mucosa	ENSG00000160209	G	4.02197e-23	-0.373911	5.97585e-22	21	44990697	PDXK
21:44990697:A:G	GTEx/v7	Skin_Not_Sun_Exposed_Suprapubic	ENSG00000160207	G	2.29458e-06	-0.309533	9.6207e-06	21	44990697	HSF2BP
21:44990697:A:G	GTEx/v7	Skin_Sun_Exposed_Lower_leg	ENSG00000160207	G	2.25858e-11	-0.414254	4.98162e-09	21	44990697	HSF2BP
21:44990697:A:G	GTEx/v7	Testis	ENSG00000160207	G	9.63761e-14	-0.280397	1.99375e-12	21	44990697	HSF2BP
21:44990697:A:G	GTEx/v7	Thyroid	ENSG00000160208	G	7.18783e-07	0.178745	0.000151375	21	44990697	RRP1B
21:44990697:A:G	PsychENCODE	PsychENCODE_eQTLs	ENSG00000160207	G	4.405e-06	0.120213	0.000519495	21	44990697	HSF2BP
21:44990697:A:G	PsychENCODE	PsychENCODE_eQTLs	ENSG00000160208	G	5.37355e-47	-0.305815	1.06462e-43	21	44990697	RRP1B
21:44990697:A:G	TIGER	Nom_Alonso_Pancreatic_islets	ENSG00000160208	G	4.729e-12	-6.913	3.81371e-10	21	44990697	RRP1B
21:44990697:A:G	xQTLServer	xQTLServer_eQTLs	ENSG00000160208	G	1.06724e-22	NA	6.45217e-15	21	44990697	RRP1B
21:44991159:C:T	BIOSQTL	BIOS_eQTL_geneLevel	ENSG00000160207	C	1.09657e-10	6.45301	0	21	44991159	HSF2BP
21:44991159:C:T	BIOSQTL	BIOS_eQTL_geneLevel	ENSG00000160208	C	9.84992e-19	8.83691	0	21	44991159	RRP1B
21:44991159:C:T	BIOSQTL	BIOS_eQTL_geneLevel	ENSG00000160209	C	5.7808e-07	4.99848	0.000499973	21	44991159	PDXK
21:44991159:C:T	CMC	CMC_NoSVA_cis	ENSG00000160208	C	NA	1	0.009	21	44991159	RRP1B
21:44991159:C:T	CMC	CMC_SVA_cis	ENSG00000160207	T	NA	1	0.049	21	44991159	HSF2BP
21:44991159:C:T	CMC	CMC_SVA_cis	ENSG00000160208	C	NA	1	0.009	21	44991159	RRP1B
21:44991159:C:T	eQTLcatalogue	BLUEPRINT_ge_monocyte	ENSG00000160208	C	1.09727e-15	-0.110574	5.48635e-12	21	44991159	RRP1B
21:44991159:C:T	eQTLcatalogue	BLUEPRINT_ge_T-cell	ENSG00000160208	C	5.80692e-15	-0.0665853	2.90346e-11	21	44991159	RRP1B
21:44991159:C:T	eQTLcatalogue	GENCORD_ge_LCL	ENSG00000160207	C	7.3149e-11	-0.554573	3.65745e-07	21	44991159	HSF2BP
21:44991159:C:T	eQTLcatalogue	HipSci_ge_iPSC	ENSG00000160207	C	6.84517e-22	-0.387871	3.42258e-18	21	44991159	HSF2BP
21:44991159:C:T	eQTLcatalogue	Lepik_2017_ge_blood	ENSG00000160208	C	2.46876e-11	-0.0548933	1.23438e-07	21	44991159	RRP1B
21:44991159:C:T	eQTLcatalogue	Quach_2016_ge_monocyte_LPS	ENSG00000160208	C	5.53259e-06	0.0878884	0.027663	21	44991159	RRP1B
21:44991159:C:T	eQTLcatalogue	Quach_2016_ge_monocyte_naive	ENSG00000160208	C	3.33848e-17	0.203396	1.66924e-13	21	44991159	RRP1B
21:44991159:C:T	eQTLcatalogue	TwinsUK_ge_blood	ENSG00000160208	C	6.47136e-07	-0.063662	0.00323568	21	44991159	RRP1B
21:44991159:C:T	eQTLcatalogue	TwinsUK_ge_LCL	ENSG00000160207	C	1.99286e-17	-0.280454	9.9643e-14	21	44991159	HSF2BP
21:44991159:C:T	eQTLGen	eQTLGen_cis_eQTLs	ENSG00000160207	C	2.6665e-15	7.9056	0	21	44991159	HSF2BP
21:44991159:C:T	eQTLGen	eQTLGen_cis_eQTLs	ENSG00000160208	C	1.741e-84	19.4765	0	21	44991159	RRP1B
21:44991159:C:T	eQTLGen	eQTLGen_cis_eQTLs	ENSG00000160209	C	3.4249e-08	5.5183	0.000146087	21	44991159	PDXK
21:44991159:C:T	EyeGEx	EyeGEx	ENSG00000160208	C	4.62287e-85	1.12039	3.47647e-82	21	44991159	RRP1B
21:44991159:C:T	GTEx/v6	Whole_Blood	ENSG00000160208	T	1.52755e-08	-5.8201	0.000333874	21	44991159	RRP1B
21:44991159:C:T	GTEx/v7	Artery_Aorta	ENSG00000160209	T	1.30167e-09	-0.274844	2.4434e-09	21	44991159	PDXK
21:44991159:C:T	GTEx/v7	Artery_Tibial	ENSG00000160209	T	8.28276e-09	-0.2037	1.24001e-12	21	44991159	PDXK
21:44991159:C:T	GTEx/v7	Cells_EBV-transformed_lymphocytes	ENSG00000160207	T	7.58725e-13	-0.744072	1.93383e-08	21	44991159	HSF2BP
21:44991159:C:T	GTEx/v7	Esophagus_Mucosa	ENSG00000160208	T	6.99546e-06	-0.131023	0.000138054	21	44991159	RRP1B
21:44991159:C:T	GTEx/v7	Esophagus_Mucosa	ENSG00000160209	T	9.80353e-21	-0.353834	5.97585e-22	21	44991159	PDXK
21:44991159:C:T	GTEx/v7	Heart_Atrial_Appendage	ENSG00000160207	T	3.64944e-08	-0.407496	0.000226701	21	44991159	HSF2BP
21:44991159:C:T	GTEx/v7	Muscle_Skeletal	ENSG00000160207	T	4.56529e-07	-0.288826	0.000492036	21	44991159	HSF2BP
21:44991159:C:T	GTEx/v7	Muscle_Skeletal	ENSG00000160208	T	1.17936e-05	0.108365	0.0166215	21	44991159	RRP1B
21:44991159:C:T	GTEx/v7	Skin_Not_Sun_Exposed_Suprapubic	ENSG00000160207	T	2.6438e-09	-0.358419	9.6207e-06	21	44991159	HSF2BP
21:44991159:C:T	GTEx/v7	Skin_Sun_Exposed_Lower_leg	ENSG00000160207	T	3.81613e-12	-0.417592	4.98162e-09	21	44991159	HSF2BP
21:44991159:C:T	GTEx/v7	Testis	ENSG00000160207	T	1.40432e-15	-0.272413	1.99375e-12	21	44991159	HSF2BP
21:44991159:C:T	GTEx/v7	Thyroid	ENSG00000160208	T	3.16593e-07	0.17186	0.000151375	21	44991159	RRP1B
21:44991159:C:T	PsychENCODE	PsychENCODE_eQTLs	ENSG00000160199	T	0.000487997	0.0709047	0.0323918	21	44991159	PKNOX1
21:44991159:C:T	PsychENCODE	PsychENCODE_eQTLs	ENSG00000160207	T	2.02962e-07	0.133838	3.07335e-05	21	44991159	HSF2BP
21:44991159:C:T	PsychENCODE	PsychENCODE_eQTLs	ENSG00000160208	T	1.38493e-38	-0.273566	1.99977e-35	21	44991159	RRP1B
21:44991159:C:T	TIGER	Nom_Alonso_Pancreatic_islets	ENSG00000160208	C	2.524e-09	5.96	2.03548e-07	21	44991159	RRP1B
21:44991159:C:T	xQTLServer	xQTLServer_eQTLs	ENSG00000160208	T	1.13148e-18	NA	6.84052e-11	21	44991159	RRP1B
21:44991791:A:C	BIOSQTL	BIOS_eQTL_geneLevel	ENSG00000160207	A	1.09657e-10	6.45301	0	21	44991791	HSF2BP
21:44991791:A:C	BIOSQTL	BIOS_eQTL_geneLevel	ENSG00000160208	A	9.84992e-19	8.83691	0	21	44991791	RRP1B
21:44991791:A:C	BIOSQTL	BIOS_eQTL_geneLevel	ENSG00000160209	A	5.7808e-07	4.99848	0.000499973	21	44991791	PDXK
21:44991791:A:C	CMC	CMC_NoSVA_cis	ENSG00000160208	A	NA	1	0.009	21	44991791	RRP1B
21:44991791:A:C	CMC	CMC_SVA_cis	ENSG00000160207	C	NA	1	0.049	21	44991791	HSF2BP
21:44991791:A:C	CMC	CMC_SVA_cis	ENSG00000160208	A	NA	1	0.009	21	44991791	RRP1B
21:44991791:A:C	eQTLcatalogue	BLUEPRINT_ge_monocyte	ENSG00000160208	A	1.09727e-15	-0.110574	5.48635e-12	21	44991791	RRP1B
21:44991791:A:C	eQTLcatalogue	BLUEPRINT_ge_T-cell	ENSG00000160208	A	5.80692e-15	-0.0665853	2.90346e-11	21	44991791	RRP1B
21:44991791:A:C	eQTLcatalogue	GENCORD_ge_LCL	ENSG00000160207	A	7.3265e-11	-0.554613	3.66325e-07	21	44991791	HSF2BP
21:44991791:A:C	eQTLcatalogue	HipSci_ge_iPSC	ENSG00000160207	A	6.54429e-22	-0.388059	3.27214e-18	21	44991791	HSF2BP
21:44991791:A:C	eQTLcatalogue	Lepik_2017_ge_blood	ENSG00000160208	A	4.44782e-10	-0.0512776	2.22391e-06	21	44991791	RRP1B
21:44991791:A:C	eQTLcatalogue	Quach_2016_ge_monocyte_LPS	ENSG00000160208	A	5.547e-06	0.0878792	0.027735	21	44991791	RRP1B
21:44991791:A:C	eQTLcatalogue	Quach_2016_ge_monocyte_naive	ENSG00000160208	A	3.35216e-17	0.20339	1.67608e-13	21	44991791	RRP1B
21:44991791:A:C	eQTLcatalogue	TwinsUK_ge_blood	ENSG00000160208	A	2.20304e-07	-0.0657372	0.00110152	21	44991791	RRP1B
21:44991791:A:C	eQTLcatalogue	TwinsUK_ge_LCL	ENSG00000160207	A	1.03152e-17	-0.281874	5.1576e-14	21	44991791	HSF2BP
21:44991791:A:C	eQTLcatalogue	TwinsUK_ge_LCL	ENSG00000160208	A	7.04651e-06	-0.0475157	0.0352326	21	44991791	RRP1B
21:44991791:A:C	eQTLGen	eQTLGen_cis_eQTLs	ENSG00000160207	A	3.2013e-15	7.883	0	21	44991791	HSF2BP
21:44991791:A:C	eQTLGen	eQTLGen_cis_eQTLs	ENSG00000160208	A	1.7615e-84	19.4759	0	21	44991791	RRP1B
21:44991791:A:C	eQTLGen	eQTLGen_cis_eQTLs	ENSG00000160209	A	3.5277e-08	5.5132	0.000146041	21	44991791	PDXK
21:44991791:A:C	EyeGEx	EyeGEx	ENSG00000160208	A	4.62707e-85	1.12039	3.47963e-82	21	44991791	RRP1B
21:44991791:A:C	GTEx/v8	Adipose_Visceral_Omentum	ENSG00000160207	C	2.74416e-05	-0.259253	5.06895e-05	21	44991791	HSF2BP
21:44991791:A:C	GTEx/v8	Artery_Aorta	ENSG00000160209	C	1.13339e-11	-0.254782	6.78482e-14	21	44991791	PDXK
21:44991791:A:C	GTEx/v8	Artery_Coronary	ENSG00000160209	C	2.05643e-05	-0.227387	0.00418921	21	44991791	PDXK
21:44991791:A:C	GTEx/v8	Artery_Tibial	ENSG00000160209	C	2.52128e-12	-0.19779	2.75717e-19	21	44991791	PDXK
21:44991791:A:C	GTEx/v8	Brain_Anterior_cingulate_cortex_BA24	ENSG00000160207	C	1.82265e-05	0.407457	0.0050889	21	44991791	HSF2BP
21:44991791:A:C	GTEx/v8	Brain_Cerebellum	ENSG00000160208	C	5.2034e-05	0.193428	0.000298092	21	44991791	RRP1B
21:44991791:A:C	GTEx/v8	Cells_Cultured_fibroblasts	ENSG00000160208	C	3.84924e-06	0.0575373	0.00123807	21	44991791	RRP1B
21:44991791:A:C	GTEx/v8	Cells_EBV-transformed_lymphocytes	ENSG00000160207	C	1.53204e-13	-0.694729	9.53144e-10	21	44991791	HSF2BP
21:44991791:A:C	GTEx/v8	Colon_Sigmoid	ENSG00000160208	C	7.56115e-05	0.118653	0.00776448	21	44991791	RRP1B
21:44991791:A:C	GTEx/v8	Esophagus_Mucosa	ENSG00000160208	C	4.98462e-06	-0.118318	2.58841e-06	21	44991791	RRP1B
21:44991791:A:C	GTEx/v8	Esophagus_Mucosa	ENSG00000160209	C	6.66038e-25	-0.314359	4.07805e-27	21	44991791	PDXK
21:44991791:A:C	GTEx/v8	Heart_Atrial_Appendage	ENSG00000160207	C	7.55129e-11	-0.435934	6.90664e-07	21	44991791	HSF2BP
21:44991791:A:C	GTEx/v8	Liver	ENSG00000160207	C	2.87404e-05	-0.407488	0.00430256	21	44991791	HSF2BP
21:44991791:A:C	GTEx/v8	Muscle_Skeletal	ENSG00000160207	C	1.48653e-06	-0.224484	0.000963651	21	44991791	HSF2BP
21:44991791:A:C	GTEx/v8	Muscle_Skeletal	ENSG00000160208	C	1.13449e-07	0.105595	4.31189e-05	21	44991791	RRP1B
21:44991791:A:C	GTEx/v8	Pituitary	ENSG00000160208	C	5.13603e-05	0.194195	0.00682407	21	44991791	RRP1B
21:44991791:A:C	GTEx/v8	Skin_Not_Sun_Exposed_Suprapubic	ENSG00000160207	C	1.61762e-09	-0.319448	2.07687e-06	21	44991791	HSF2BP
21:44991791:A:C	GTEx/v8	Skin_Sun_Exposed_Lower_leg	ENSG00000160207	C	4.08969e-12	-0.360797	2.50111e-09	21	44991791	HSF2BP
21:44991791:A:C	GTEx/v8	Testis	ENSG00000160207	C	3.53476e-21	-0.256381	1.51401e-18	21	44991791	HSF2BP
21:44991791:A:C	GTEx/v8	Thyroid	ENSG00000160208	C	5.66542e-10	0.163684	6.3735e-11	21	44991791	RRP1B
21:44991791:A:C	GTEx/v8	Whole_Blood	ENSG00000160208	C	1.8806e-07	-0.0764262	5.15504e-05	21	44991791	RRP1B
21:44991791:A:C	PsychENCODE	PsychENCODE_eQTLs	ENSG00000160199	C	0.000504255	0.0706872	0.0332778	21	44991791	PKNOX1
21:44991791:A:C	PsychENCODE	PsychENCODE_eQTLs	ENSG00000160207	C	2.63763e-07	0.132515	3.91888e-05	21	44991791	HSF2BP
21:44991791:A:C	PsychENCODE	PsychENCODE_eQTLs	ENSG00000160208	C	4.88942e-37	-0.267947	6.63345e-34	21	44991791	RRP1B
21:44991791:A:C	TIGER	Nom_Alonso_Pancreatic_islets	ENSG00000160208	C	2.3e-09	-5.975	1.85484e-07	21	44991791	RRP1B
21:44991791:A:C	xQTLServer	xQTLServer_eQTLs	ENSG00000160208	C	1.13148e-18	NA	6.84052e-11	21	44991791	RRP1B
21:44991901:A:G	BIOSQTL	BIOS_eQTL_geneLevel	ENSG00000160207	A	1.09657e-10	6.45301	0	21	44991901	HSF2BP
21:44991901:A:G	BIOSQTL	BIOS_eQTL_geneLevel	ENSG00000160208	A	8.68942e-19	8.85095	0	21	44991901	RRP1B
21:44991901:A:G	BIOSQTL	BIOS_eQTL_geneLevel	ENSG00000160209	A	5.7808e-07	4.99848	0.000499973	21	44991901	PDXK
21:44991901:A:G	CMC	CMC_NoSVA_cis	ENSG00000160208	A	NA	1	0.009	21	44991901	RRP1B
21:44991901:A:G	CMC	CMC_SVA_cis	ENSG00000160207	G	NA	1	0.049	21	44991901	HSF2BP
21:44991901:A:G	CMC	CMC_SVA_cis	ENSG00000160208	A	NA	1	0.009	21	44991901	RRP1B
21:44991901:A:G	eQTLcatalogue	BLUEPRINT_ge_monocyte	ENSG00000160208	A	1.09727e-15	-0.110574	5.48635e-12	21	44991901	RRP1B
21:44991901:A:G	eQTLcatalogue	BLUEPRINT_ge_T-cell	ENSG00000160208	A	5.80692e-15	-0.0665853	2.90346e-11	21	44991901	RRP1B
21:44991901:A:G	eQTLcatalogue	GENCORD_ge_LCL	ENSG00000160207	A	7.33933e-11	-0.554606	3.66966e-07	21	44991901	HSF2BP
21:44991901:A:G	eQTLcatalogue	HipSci_ge_iPSC	ENSG00000160207	A	6.31735e-22	-0.388324	3.15867e-18	21	44991901	HSF2BP
21:44991901:A:G	eQTLcatalogue	Lepik_2017_ge_blood	ENSG00000160208	A	1.86143e-11	-0.0552854	9.30715e-08	21	44991901	RRP1B
21:44991901:A:G	eQTLcatalogue	Quach_2016_ge_monocyte_LPS	ENSG00000160208	A	5.55864e-06	0.0878721	0.0277932	21	44991901	RRP1B
21:44991901:A:G	eQTLcatalogue	Quach_2016_ge_monocyte_naive	ENSG00000160208	A	3.36137e-17	0.203386	1.68069e-13	21	44991901	RRP1B
21:44991901:A:G	eQTLcatalogue	TwinsUK_ge_blood	ENSG00000160208	A	2.20304e-07	-0.0657372	0.00110152	21	44991901	RRP1B
21:44991901:A:G	eQTLcatalogue	TwinsUK_ge_LCL	ENSG00000160207	A	1.03152e-17	-0.281874	5.1576e-14	21	44991901	HSF2BP
21:44991901:A:G	eQTLcatalogue	TwinsUK_ge_LCL	ENSG00000160208	A	7.04651e-06	-0.0475157	0.0352326	21	44991901	RRP1B
21:44991901:A:G	eQTLGen	eQTLGen_cis_eQTLs	ENSG00000160207	A	3.017e-15	7.8904	0	21	44991901	HSF2BP
21:44991901:A:G	eQTLGen	eQTLGen_cis_eQTLs	ENSG00000160208	A	1.4321e-84	19.4866	0	21	44991901	RRP1B
21:44991901:A:G	eQTLGen	eQTLGen_cis_eQTLs	ENSG00000160209	A	4.1488e-08	5.4845	0.000158529	21	44991901	PDXK
21:44991901:A:G	EyeGEx	EyeGEx	ENSG00000160208	A	4.63137e-85	1.12039	3.48287e-82	21	44991901	RRP1B
21:44991901:A:G	GTEx/v8	Adipose_Visceral_Omentum	ENSG00000160207	G	2.74416e-05	-0.259253	5.06895e-05	21	44991901	HSF2BP
21:44991901:A:G	GTEx/v8	Artery_Aorta	ENSG00000160209	G	1.13339e-11	-0.254782	6.78482e-14	21	44991901	PDXK
21:44991901:A:G	GTEx/v8	Artery_Coronary	ENSG00000160209	G	2.05643e-05	-0.227387	0.00418921	21	44991901	PDXK
21:44991901:A:G	GTEx/v8	Artery_Tibial	ENSG00000160209	G	2.52128e-12	-0.19779	2.75717e-19	21	44991901	PDXK
21:44991901:A:G	GTEx/v8	Brain_Anterior_cingulate_cortex_BA24	ENSG00000160207	G	1.82265e-05	0.407457	0.0050889	21	44991901	HSF2BP
21:44991901:A:G	GTEx/v8	Brain_Cerebellum	ENSG00000160208	G	5.2034e-05	0.193428	0.000298092	21	44991901	RRP1B
21:44991901:A:G	GTEx/v8	Cells_Cultured_fibroblasts	ENSG00000160208	G	3.84924e-06	0.0575373	0.00123807	21	44991901	RRP1B
21:44991901:A:G	GTEx/v8	Cells_EBV-transformed_lymphocytes	ENSG00000160207	G	1.53204e-13	-0.694729	9.53144e-10	21	44991901	HSF2BP
21:44991901:A:G	GTEx/v8	Colon_Sigmoid	ENSG00000160208	G	7.56115e-05	0.118653	0.00776448	21	44991901	RRP1B
21:44991901:A:G	GTEx/v8	Esophagus_Mucosa	ENSG00000160208	G	4.98462e-06	-0.118318	2.58841e-06	21	44991901	RRP1B
21:44991901:A:G	GTEx/v8	Esophagus_Mucosa	ENSG00000160209	G	6.66038e-25	-0.314359	4.07805e-27	21	44991901	PDXK
21:44991901:A:G	GTEx/v8	Heart_Atrial_Appendage	ENSG00000160207	G	7.55129e-11	-0.435934	6.90664e-07	21	44991901	HSF2BP
21:44991901:A:G	GTEx/v8	Liver	ENSG00000160207	G	2.87404e-05	-0.407488	0.00430256	21	44991901	HSF2BP
21:44991901:A:G	GTEx/v8	Muscle_Skeletal	ENSG00000160207	G	1.48653e-06	-0.224484	0.000963651	21	44991901	HSF2BP
21:44991901:A:G	GTEx/v8	Muscle_Skeletal	ENSG00000160208	G	1.13449e-07	0.105595	4.31189e-05	21	44991901	RRP1B
21:44991901:A:G	GTEx/v8	Pituitary	ENSG00000160208	G	5.13603e-05	0.194195	0.00682407	21	44991901	RRP1B
21:44991901:A:G	GTEx/v8	Skin_Not_Sun_Exposed_Suprapubic	ENSG00000160207	G	1.61762e-09	-0.319448	2.07687e-06	21	44991901	HSF2BP
21:44991901:A:G	GTEx/v8	Skin_Sun_Exposed_Lower_leg	ENSG00000160207	G	4.08969e-12	-0.360797	2.50111e-09	21	44991901	HSF2BP
21:44991901:A:G	GTEx/v8	Testis	ENSG00000160207	G	3.53476e-21	-0.256381	1.51401e-18	21	44991901	HSF2BP
21:44991901:A:G	GTEx/v8	Thyroid	ENSG00000160208	G	5.66542e-10	0.163684	6.3735e-11	21	44991901	RRP1B
21:44991901:A:G	GTEx/v8	Whole_Blood	ENSG00000160208	G	1.8806e-07	-0.0764262	5.15504e-05	21	44991901	RRP1B
21:44991901:A:G	PsychENCODE	PsychENCODE_eQTLs	ENSG00000160199	G	0.000486946	0.0709202	0.0323344	21	44991901	PKNOX1
21:44991901:A:G	PsychENCODE	PsychENCODE_eQTLs	ENSG00000160207	G	2.03153e-07	0.133841	3.07603e-05	21	44991901	HSF2BP
21:44991901:A:G	PsychENCODE	PsychENCODE_eQTLs	ENSG00000160208	G	1.39747e-38	-0.273568	2.01763e-35	21	44991901	RRP1B
21:44991901:A:G	TIGER	Nom_Alonso_Pancreatic_islets	ENSG00000160208	G	2.523e-09	-5.96	2.03468e-07	21	44991901	RRP1B
21:44991901:A:G	xQTLServer	xQTLServer_eQTLs	ENSG00000160208	G	1.13148e-18	NA	6.84052e-11	21	44991901	RRP1B
21:44995488:A:T	BIOSQTL	BIOS_eQTL_geneLevel	ENSG00000160207	A	6.12979e-12	6.87665	0	21	44995488	HSF2BP
21:44995488:A:T	BIOSQTL	BIOS_eQTL_geneLevel	ENSG00000160208	A	4.14227e-17	8.40883	0	21	44995488	RRP1B
21:44995488:A:T	BIOSQTL	BIOS_eQTL_geneLevel	ENSG00000160209	A	1.50947e-07	5.25157	8.8271e-05	21	44995488	PDXK
21:44995488:A:T	CMC	CMC_NoSVA_cis	ENSG00000160208	A	NA	1	0.009	21	44995488	RRP1B
21:44995488:A:T	CMC	CMC_SVA_cis	ENSG00000160207	T	NA	1	0.009	21	44995488	HSF2BP
21:44995488:A:T	CMC	CMC_SVA_cis	ENSG00000160208	A	NA	1	0.009	21	44995488	RRP1B
21:44995488:A:T	eQTLcatalogue	BLUEPRINT_ge_monocyte	ENSG00000160208	A	1.9334e-15	-0.111404	9.667e-12	21	44995488	RRP1B
21:44995488:A:T	eQTLcatalogue	BLUEPRINT_ge_T-cell	ENSG00000160208	A	2.11496e-14	-0.0665117	1.05748e-10	21	44995488	RRP1B
21:44995488:A:T	eQTLcatalogue	GENCORD_ge_LCL	ENSG00000160207	A	3.34824e-10	-0.550301	1.67412e-06	21	44995488	HSF2BP
21:44995488:A:T	eQTLcatalogue	HipSci_ge_iPSC	ENSG00000160207	A	7.30983e-20	-0.367542	3.65492e-16	21	44995488	HSF2BP
21:44995488:A:T	eQTLcatalogue	Lepik_2017_ge_blood	ENSG00000160208	A	8.1624e-12	-0.0566347	4.0812e-08	21	44995488	RRP1B
21:44995488:A:T	eQTLcatalogue	Quach_2016_ge_monocyte_LPS	ENSG00000160208	A	6.25785e-06	0.0891041	0.0312892	21	44995488	RRP1B
21:44995488:A:T	eQTLcatalogue	Quach_2016_ge_monocyte_naive	ENSG00000160208	A	1.254e-16	0.204124	6.27e-13	21	44995488	RRP1B
21:44995488:A:T	eQTLcatalogue	TwinsUK_ge_blood	ENSG00000160208	A	5.20149e-08	-0.0684783	0.000260074	21	44995488	RRP1B
21:44995488:A:T	eQTLcatalogue	TwinsUK_ge_LCL	ENSG00000160207	A	6.48419e-14	-0.248945	3.2421e-10	21	44995488	HSF2BP
21:44995488:A:T	eQTLcatalogue	TwinsUK_ge_LCL	ENSG00000160208	A	6.52858e-07	-0.0524434	0.00326429	21	44995488	RRP1B
21:44995488:A:T	eQTLGen	eQTLGen_cis_eQTLs	ENSG00000160207	A	3.7581e-13	7.2641	0	21	44995488	HSF2BP
21:44995488:A:T	eQTLGen	eQTLGen_cis_eQTLs	ENSG00000160208	A	8.9815e-79	18.7908	0	21	44995488	RRP1B
21:44995488:A:T	eQTLGen	eQTLGen_cis_eQTLs	ENSG00000160209	A	4.4599e-08	5.4717	0.000177451	21	44995488	PDXK
21:44995488:A:T	EyeGEx	EyeGEx	ENSG00000160208	A	1.39938e-81	1.12439	1.05236e-78	21	44995488	RRP1B
21:44995488:A:T	GTEx/v7	Artery_Tibial	ENSG00000160207	T	2.95737e-05	-0.260645	0.00655564	21	44995488	HSF2BP
21:44995488:A:T	GTEx/v8	Adipose_Visceral_Omentum	ENSG00000160207	T	5.29905e-06	-0.28123	5.06895e-05	21	44995488	HSF2BP
21:44995488:A:T	GTEx/v8	Artery_Aorta	ENSG00000160209	T	1.47467e-11	-0.25616	6.78482e-14	21	44995488	PDXK
21:44995488:A:T	GTEx/v8	Artery_Tibial	ENSG00000160209	T	8.5669e-13	-0.202603	2.75717e-19	21	44995488	PDXK
21:44995488:A:T	GTEx/v8	Brain_Anterior_cingulate_cortex_BA24	ENSG00000160207	T	4.98029e-06	0.431989	0.0050889	21	44995488	HSF2BP
21:44995488:A:T	GTEx/v8	Brain_Cerebellum	ENSG00000160208	T	7.61275e-05	0.193908	0.000298092	21	44995488	RRP1B
21:44995488:A:T	GTEx/v8	Cells_Cultured_fibroblasts	ENSG00000160208	T	3.41531e-05	0.0519683	0.00123807	21	44995488	RRP1B
21:44995488:A:T	GTEx/v8	Cells_EBV-transformed_lymphocytes	ENSG00000160207	T	2.81923e-13	-0.682364	9.53144e-10	21	44995488	HSF2BP
21:44995488:A:T	GTEx/v8	Colon_Sigmoid	ENSG00000160208	T	6.95716e-05	0.120376	0.00776448	21	44995488	RRP1B
21:44995488:A:T	GTEx/v8	Esophagus_Mucosa	ENSG00000160207	T	0.000120003	-0.233996	0.00125725	21	44995488	HSF2BP
21:44995488:A:T	GTEx/v8	Esophagus_Mucosa	ENSG00000160208	T	5.78906e-06	-0.117681	2.58841e-06	21	44995488	RRP1B
21:44995488:A:T	GTEx/v8	Esophagus_Mucosa	ENSG00000160209	T	1.32078e-25	-0.318929	4.07805e-27	21	44995488	PDXK
21:44995488:A:T	GTEx/v8	Heart_Atrial_Appendage	ENSG00000160207	T	5.21926e-09	-0.400289	6.90664e-07	21	44995488	HSF2BP
21:44995488:A:T	GTEx/v8	Muscle_Skeletal	ENSG00000160207	T	1.01754e-05	-0.205861	0.000963651	21	44995488	HSF2BP
21:44995488:A:T	GTEx/v8	Muscle_Skeletal	ENSG00000160208	T	2.2719e-07	0.102956	4.31189e-05	21	44995488	RRP1B
21:44995488:A:T	GTEx/v8	Skin_Not_Sun_Exposed_Suprapubic	ENSG00000160207	T	3.20369e-09	-0.31479	2.07687e-06	21	44995488	HSF2BP
21:44995488:A:T	GTEx/v8	Skin_Sun_Exposed_Lower_leg	ENSG00000160207	T	8.42443e-12	-0.358217	2.50111e-09	21	44995488	HSF2BP
21:44995488:A:T	GTEx/v8	Testis	ENSG00000160207	T	1.82513e-20	-0.257003	1.51401e-18	21	44995488	HSF2BP
21:44995488:A:T	GTEx/v8	Thyroid	ENSG00000160208	T	1.78025e-11	0.177355	6.3735e-11	21	44995488	RRP1B
21:44995488:A:T	GTEx/v8	Whole_Blood	ENSG00000160208	T	2.59973e-07	-0.0758858	5.15504e-05	21	44995488	RRP1B
21:44995488:A:T	PsychENCODE	PsychENCODE_eQTLs	ENSG00000160207	T	1.31427e-07	0.13541	2.05382e-05	21	44995488	HSF2BP
21:44995488:A:T	PsychENCODE	PsychENCODE_eQTLs	ENSG00000160208	T	9.40741e-40	-0.276636	1.42464e-36	21	44995488	RRP1B
21:44995488:A:T	TIGER	Nom_Alonso_Pancreatic_islets	ENSG00000160208	T	7.318e-10	-6.159	5.90161e-08	21	44995488	RRP1B
21:44995488:A:T	xQTLServer	xQTLServer_eQTLs	ENSG00000160208	T	6.10271e-20	NA	3.68949e-12	21	44995488	RRP1B
21:44997322:A:G	BIOSQTL	BIOS_eQTL_geneLevel	ENSG00000160207	A	6.12979e-12	6.87665	0	21	44997322	HSF2BP
21:44997322:A:G	BIOSQTL	BIOS_eQTL_geneLevel	ENSG00000160208	A	4.14227e-17	8.40883	0	21	44997322	RRP1B
21:44997322:A:G	BIOSQTL	BIOS_eQTL_geneLevel	ENSG00000160209	A	1.50947e-07	5.25157	8.8271e-05	21	44997322	PDXK
21:44997322:A:G	CMC	CMC_NoSVA_cis	ENSG00000160208	A	NA	1	0.009	21	44997322	RRP1B
21:44997322:A:G	CMC	CMC_SVA_cis	ENSG00000160207	G	NA	1	0.009	21	44997322	HSF2BP
21:44997322:A:G	CMC	CMC_SVA_cis	ENSG00000160208	A	NA	1	0.009	21	44997322	RRP1B
21:44997322:A:G	eQTLcatalogue	BLUEPRINT_ge_monocyte	ENSG00000160208	A	1.9334e-15	-0.111404	9.667e-12	21	44997322	RRP1B
21:44997322:A:G	eQTLcatalogue	BLUEPRINT_ge_T-cell	ENSG00000160208	A	2.11496e-14	-0.0665117	1.05748e-10	21	44997322	RRP1B
21:44997322:A:G	eQTLcatalogue	GENCORD_ge_LCL	ENSG00000160207	A	2.80455e-10	-0.55011	1.40227e-06	21	44997322	HSF2BP
21:44997322:A:G	eQTLcatalogue	HipSci_ge_iPSC	ENSG00000160207	A	5.14892e-20	-0.369	2.57446e-16	21	44997322	HSF2BP
21:44997322:A:G	eQTLcatalogue	Lepik_2017_ge_blood	ENSG00000160208	A	1.08779e-11	-0.0562433	5.43895e-08	21	44997322	RRP1B
21:44997322:A:G	eQTLcatalogue	Quach_2016_ge_monocyte_LPS	ENSG00000160208	A	5.85515e-08	0.106475	0.000292757	21	44997322	RRP1B
21:44997322:A:G	eQTLcatalogue	Quach_2016_ge_monocyte_naive	ENSG00000160208	A	2.13255e-18	0.214446	1.06628e-14	21	44997322	RRP1B
[truncated: 5,879 more rows]

## Sheet: ST8FUMA_LD_SNPs
Supplemental Table 8: FUMA Annotation of Variants in LD (R2 ≥0.6) with Lead Variants
[truncated: 261 more rows]

## Sheet: ST9ChromInt
Supplemental Table 9: Significant Interactions Based on Chromatin Mapping of Lead Variants (and Variants in LD with Lead Variants)
[truncated: 331 more rows]

[truncated: 1 more sheets: ST10Drg]
